# Supplementary material for: Cloning of the broadly effective wheat leaf rust resistance gene Lr42 transferred from Aegilops tauschii
Source: Nat Commun. 2022 Jun 1;13:3044. doi: 10.1038/s41467-022-30784-9 (PMC9160033; doi:10.1038/s41467-022-30784-9)
Supplement: Supplementary file 4 — Supplementary Data 1 [file 41467_2022_30784_MOESM4_ESM.xlsx]

## Sheet: SuppplementaryData1
Supplementary Data 1. KASP markers used for fine mapping in Ae. tauschii
Assay	chromosome (Aet v4.0)	position (Aet v4.0)	orientation	Allele1	Allele2	primer for Allele1*	primer for Allele2**	common_primer	PCR_Size
pB02	1D	6829289	+	C	G	GAGGAGGAGCTTCCCGCCC	GAGGAGGAGCTTCCCGCCG	CCTGGAGCCCTTCGCGAC	136
pB07	1D	8169715	+	T	C	GGCTGGCTGTGTATGTATCTAT	GGCTGGCTGTGTATGTATCTAC	AGCTACGACGACGATGCTG	94
pB06	1D	8174002	+	C	T	TGTGTGGATGATTGGCGGC	TGTGTGGATGATTGGCGGT	CAACCACCATGGCCCAGAT	71
p12A10	1D	8655251	-	A	G	CCTGGAAACGTACGTATGCAT	CCTGGAAACGTACGTATGCAC	GAAAGGCCTCCAGCTCCAG	105
pB05	1D	8655251	-	A	G	CCTGGAAACGTACGTATGCAT	CCTGGAAACGTACGTATGCAC	GAAAGGCCTCCAGCTCCAG	105
pC43	1D	8655291	+	C	T	CCTGGAAACGTACGTATGCAC	CCTGGAAACGTACGTATGCAT	GAAAGGCCTCCAGCTCCAG	105
pC44	1D	8701579	+	C	T	TCCAAGCACGGAGGGTTC	TCCAAGCACGGAGGGTTT	CTCTCTTCCTCCGGTTGGC	127
p2A04	1D	8704350	+	G	A	TGAAGTCCACGAGAAGATGACG	TGAAGTCCACGAGAAGATGACA	TTATCAGACTCTGCGCCGC	60
pC46	1D	8704527	-	C	G	ATTTGCCTTCGAGAACCCG	ATTTGCCTTCGAGAACCCC	GGACGTCGAAGTGTTGCAC	149
pC30	1D	8712079	-	T	C	ACCCACTCAGCAGATCTCA	ACCCACTCAGCAGATCTCG	GCCCAACAAACCATCCACC	96
pC31	1D	8766128	+	A	G	ATGGCGCTCAAAGGCACA	ATGGCGCTCAAAGGCACG	ACTCGCCAAACTGTACCCG	53
pC50	1D	8771761	-	A	G	CACAATTGCCAGCTTCCTCATT	CACAATTGCCAGCTTCCTCATC	CCTCCCAGAGTGGATCTACGA	106
pC51	1D	8793936	-	T	A	CTACAATCCTTCACTGTCTTCA	CTACAATCCTTCACTGTCTTCT	CACCTCGTCGACGGAAAGG	136
pC38	1D	8811028	+	A	G	TGTGTGGATGTGATCGTTACCA	TGTGTGGATGTGATCGTTACCG	TGCAGCTACTTCAAGGAGCA	123
pC47	1D	8814844	+	G	A	AGATCTCAGACTTTGGCCTG	AGATCTCAGACTTTGGCCTA	TGCCTCTTGCCGCTGTTAA	75
pC48	1D	8817482	+	T	C	TCCGCGCAAGAGCCACCT	TCCGCGCAAGAGCCACCC	TTCTCCATCGCACTACGGC	54
pB12	1D	8830775	+	A	G	TGTAGGCGTTAGATGGAGGGA	TGTAGGCGTTAGATGGAGGGG	CAATGGTAGGTCCGCCACA	122
pC49	1D	8830775	-	G	A	AAACCAAGGGCACAGGGC	AAACCAAGGGCACAGGGT	GCCATCCTGCTGGAAACCT	63
pC41	1D	8835940	+	G	A	AGTAGATACAGGTAGCTTTGCG	AGTAGATACAGGTAGCTTTGCA	CCACGCCTGCCATCTGTAA	59
pC21	1D	8847059	-	T	C	TCTGATGGTGCAGATGTTGAA	TCTGATGGTGCAGATGTTGAG	TCCTTCACACCAACTGGGC	50
p1A03	1D	8847089	+	C	T	GCACCATCAGAAATCCCAACC	GCACCATCAGAAATCCCAACT	TGATGACAGCCAGGCAGTC	114
pB14	1D	8847089	+	C	T	GCACCATCAGAAATCCCAACC	GCACCATCAGAAATCCCAACT	TGATGACAGCCAGGCAGTC	114
pC22	1D	8847206	+	A	C	ACAGCAGAAGCAGAAGCATCA	ACAGCAGAAGCAGAAGCATCC	ACGATGAAGACGCCGTTGT	115
pC23	1D	8847215	+	G	A	GCAGAAGCATCACCAGAAGAG	GCAGAAGCATCACCAGAAGAA	ACGATGAAGACGCCGTTGT	106
pC24	1D	9887655	+	T	A	TGCCATGCTTGGATCAAGGT	TGCCATGCTTGGATCAAGGA	CCCTCAGTACTTGGGCATCC	127
pC25	1D	9894404	+	G	A	AGGAAGGTACGTTATTAGGCCG	AGGAAGGTACGTTATTAGGCCA	GGTGGAAAGAGAACCGCGA	106
p1A06	1D	9894954	-	C	T	TGAAGCTGAAGGACCTCGG	TGAAGCTGAAGGACCTCGA	ACCGAACCCTCTTCAGCTC	51
pB15	1D	10187788	+	C	G	GTGAGGCGGTAGAGGAAGAC	GTGAGGCGGTAGAGGAAGAG	CGCTCACCTTCTTCGACGT	70
p1A05	1D	11231012	+	C	G	CCGGCCGAATCGAGCCTC	CCGGCCGAATCGAGCCTG	TCCACGAGCTCAAACCGAG	95
p1A04	1D	11677167	+	G	A	ATAACAGGTGGCCCTCACG	ATAACAGGTGGCCCTCACA	ACCGACATGTTCTGCGTCT	118
p1A02	1D	12012800	+	T	C	GCCTCCCATCCCAGAAACT	GCCTCCCATCCCAGAAACC	GGGAGGCTGCTTTCCAGAA	133
* Oligo labeled with fluorophore FAM in KASP master mix (LGC, UK) was needed to add at 5'-ends of primers
** Oligo labeled with fluorophore HEX in KASP master mix (LGC, UK) was needed to add at 5'-ends of primers
