# Supplementary material for: Cloning of the broadly effective wheat leaf rust resistance gene Lr42 transferred from Aegilops tauschii
Source: Nat Commun. 2022 Jun 1;13:3044. doi: 10.1038/s41467-022-30784-9 (PMC9160033; doi:10.1038/s41467-022-30784-9)
Supplement: Supplementary file 5 — Supplementary Data 2 [file 41467_2022_30784_MOESM5_ESM.xlsx]

## Sheet: SupplementaryData2
Supplementary Data 2. KASP markers useful for marker-assisted selection in hexaploid wheat
Marker	Susceptible allele*	Resistant allele**	common_primer	PCR size	Marker position	Note
Lr42_pD1	ACAAGAAAGAGCAGACCA	GCAAGAAAGCGTAGACCC	CCCTTTCTTGGCTTGGTTTAG	190	In gene, LRR region	dominant in most cases
Lr42_pD2	CTGCGTAAAAATCCAAGCGCT	CTCTGCGTAAAAATTCAATCTCC	CCCTTTCTTGGCTTGGTTTAG	251	In gene, LRR region	dominant in most cases
pC43***	CCTGGAAACGTACGTATGCAC	CCTGGAAACGTACGTATGCAT	GAAAGGCCTCCAGCTCCAG	105	46kb to the gene	co-dominant
*Oligo labeled with fluorophore FAM in KASP master mix (LGC, UK) was needed to add at 5'-ends of primers
**Oligo labeled with fluorophore HEX in KASP master mix (LGC, UK) was needed to add at 5'-ends of primers
***This marker was also used in fine mapping; 46kb to Lr42
