# Supplementary material for: Cloning of the broadly effective wheat leaf rust resistance gene Lr42 transferred from Aegilops tauschii
Source: Nat Commun. 2022 Jun 1;13:3044. doi: 10.1038/s41467-022-30784-9 (PMC9160033; doi:10.1038/s41467-022-30784-9)
Supplement: Supplementary file 6 — Supplementary Data 3 [file 41467_2022_30784_MOESM6_ESM.xlsx]

## Sheet: SupplementaryData3
Supplementary Data 3. List of Ae. tauschii accessions used in the study
No.	Accession	Genus	Species	Lineage*	Expected band using the primers LR42_H1F/LR42_H1R	Note	PNMRJ Infection Score**
1	TA10132	Aegilops	tauschii	L2	Yes	Susceptible Parent(AL8/78 for referecne genome)	3+
2	TA2450	Aegilops	tauschii	L2	Yes	Lr42 Resistant parent	;
3	TA2433	Aegilops	tauschii	L1	No	Susceptible Parent	3
4	TA1605	Aegilops	tauschii	L2	Yes	Minicore	3+
5	TA1651	Aegilops	tauschii	L2	Yes	Minicore	3-
6	TA1665	Aegilops	tauschii	L2	Yes	Minicore	3
7	TA1667	Aegilops	tauschii	L2	Yes	Minicore	3+
8	TA2376	Aegilops	tauschii	L2	Yes	Minicore	3+
9	TA2458	Aegilops	tauschii	L1	Yes	Minicore	;
10	TA2468	Aegilops	tauschii	L2	Yes	Minicore	;
11	TA2474	Aegilops	tauschii	L2	Yes***	Minicore	3+
12	TA2485	Aegilops	tauschii	L2	Yes	Minicore	3+
13	TA2536	Aegilops	tauschii	L1	Yes	Minicore	3-
14	TA10179	Aegilops	tauschii	L1	Yes	Minicore	NA****
15	TA1578	Aegilops	tauschii	L1	No	Minicore	3
16	TA1596	Aegilops	tauschii	L1	No	Minicore	3+
17	TA1631	Aegilops	tauschii	L1	No	Minicore	3+
18	TA1666	Aegilops	tauschii	L2	No	Minicore	3+
19	TA1694	Aegilops	tauschii	L1	No	Minicore	NA****
20	TA2374	Aegilops	tauschii	L1	No	Minicore	3
21	TA2378	Aegilops	tauschii	L2	No	Minicore	;
22	TA2395	Aegilops	tauschii	L1	No	Minicore	3+
23	TA2413	Aegilops	tauschii	L1	No	Minicore	3
24	TA2431	Aegilops	tauschii	L1	No	Minicore	3
25	TA2448	Aegilops	tauschii	L1	No	Minicore	3-
26	TA2488	Aegilops	tauschii	L1	No	Minicore	3+
27	TA2508	Aegilops	tauschii	L1	No	Minicore	3+
28	TA2514	Aegilops	tauschii	L1	No	Minicore	3+
29	TA2545	Aegilops	tauschii	L1	No	Minicore	3
30	TA10099	Aegilops	tauschii	L1	No	Minicore	3+
31	TA10106	Aegilops	tauschii	L1	No	Minicore	3+
32	TA10108	Aegilops	tauschii	L1	No	Minicore	3
33	TA10124	Aegilops	tauschii	L2	No	Minicore	3+
34	TA10141	Aegilops	tauschii	L1	No	Minicore	3-
35	TA10144	Aegilops	tauschii	L1	No	Minicore	NA****
36	TA10162	Aegilops	tauschii	L1	No	Minicore	3
37	TA10210	Aegilops	tauschii	L1	No	Minicore	3
38	TA10212	Aegilops	tauschii	L1	No	Minicore	3
39	TA1707	Aegilops	tauschii	L1	NA****	Minicore	3+
40	TA1669	Aegilops	tauschii	L2	NA****	Minicore	3
41	TA2435	Aegilops	tauschii	L1	NA****	Minicore	3+
42	TA2586	Aegilops	tauschii	L1	NA****	Minicore	3
43	TA10330	Aegilops	tauschii	L1	NA****	Minicore	3-
* Lineage data from Singh et al. 2019 except for TA2468 whose lineage information was from the WGRC database
** Stakman scale scores ; ,1, 2, and 2+ are for resistant phenotype, and scores 3, 3+ and 4 are for susceptible phenotype.
*** The expected band was observed in PCR with TA2474 DNA, but the sequence quality was low. The Lr42 allele was not assembled for accession TA2474.
****NA stands for "data not availiable".
