# Supplementary material for: Cloning of the broadly effective wheat leaf rust resistance gene Lr42 transferred from Aegilops tauschii
Source: Nat Commun. 2022 Jun 1;13:3044. doi: 10.1038/s41467-022-30784-9 (PMC9160033; doi:10.1038/s41467-022-30784-9)
Supplement: Supplementary file 7 — Supplementary Data 4 [file 41467_2022_30784_MOESM7_ESM.xlsx]

## Sheet: SupplementaryData4
Supplementary Data 4. Clusters of Lr42 homologs
No.	HomologsName	Chromosome	Chromosome.start	Chromsome.end	Orientation	Lr42 Identity (%)	Lr42 overlapping length (bp)	Cluster.Length (bp)	Species	Reference genomes	Reference
1	Aet.Chr1D:7842623-7845412	1D	7842623	7845412	-	85.613	2763	871135	Ae. tauschii	Aet v4.0	Luo et al. 2017
2	Aet.Chr1D:7851745-7854522	1D	7851745	7854522	-	84.282	2763	871135	Ae. tauschii	Aet v4.0	Luo et al. 2017
3	Aet.Chr1D:8076215-8078602	1D	8076215	8078602	-	81.673	2398	871135	Ae. tauschii	Aet v4.0	Luo et al. 2017
4	Aet.Chr1D:8126586-8129363	1D	8126586	8129363	-	85.229	2763	871135	Ae. tauschii	Aet v4.0	Luo et al. 2017
5	Aet.Chr1D:8364686-8365836	1D	8364686	8365836	+	82.368	1159	871135	Ae. tauschii	Aet v4.0	Luo et al. 2017
6	Aet.Chr1D:8666118-8667223	1D	8666118	8667223	+	87.68	1111	871135	Ae. tauschii	Aet v4.0	Luo et al. 2017
7	Aet.Chr1D:8701271-8704049	1D	8701271	8704049	+	94.321	2763	871135	Ae. tauschii	Aet v4.0	Luo et al. 2017
8	Aet.Chr1D:8712235-8713757	1D	8712235	8713757	+	90.052	1523	871135	Ae. tauschii	Aet v4.0	Luo et al. 2017
9	Bd.Chr2:38092538-38095283	2	38092538	38095283	-	79.536	2763	1556991	Brachypodium distachyon	GCF_000005505.3 Brachypodium distachyon v3.0	Vogel et al., 2010 (Brachypodium genome paper)
10	Bd.Chr2:39646819-39649528	2	39646819	39649528	+	80.811	2715	1556991	Brachypodium distachyon	GCF_000005505.3 Brachypodium distachyon v3.0	Vogel et al., 2010 (Brachypodium genome paper)
11	chr1A:8612188-8613379	1A	8612188	8613379	-	81.07	1203	934153	Triticum aestivum cv. Chinese Spring	iwgsc_refseqv1.0	Appels et al., 2018 (wheat genome paper)
12	chr1A:8614915-8615974	1A	8614915	8615974	-	84.097	1060	934153	Triticum aestivum cv. Chinese Spring	iwgsc_refseqv1.0	Appels et al., 2018 (wheat genome paper)
13	chr1A:8630356-8633154	1A	8630356	8633154	-	85.265	2742	934153	Triticum aestivum cv. Chinese Spring	iwgsc_refseqv1.0	Appels et al., 2018 (wheat genome paper)
14	chr1A:9340928-9343152	1A	9340928	9343152	+	87.663	2213	934153	Triticum aestivum cv. Chinese Spring	iwgsc_refseqv1.0	Appels et al., 2018 (wheat genome paper)
15	chr1A:9543571-9546340	1A	9543571	9546340	+	89.29	2763	934153	Triticum aestivum cv. Chinese Spring	iwgsc_refseqv1.0	Appels et al., 2018 (wheat genome paper)
16	chr1B:10014740-10017452	1B	10014740	10017452	+	87.137	2715	514878	Triticum aestivum cv. Chinese Spring	iwgsc_refseqv1.0	Appels et al., 2018 (wheat genome paper)
17	chr1B:10060092-10062691	1B	10060092	10062691	+	87.016	2594	514878	Triticum aestivum cv. Chinese Spring	iwgsc_refseqv1.0	Appels et al., 2018 (wheat genome paper)
18	chr1B:9547814-9550587	1B	9547814	9550587	-	84.448	2762	514878	Triticum aestivum cv. Chinese Spring	iwgsc_refseqv1.0	Appels et al., 2018 (wheat genome paper)
19	chr1B:9584332-9585719	1B	9584332	9585719	-	81.941	1395	514878	Triticum aestivum cv. Chinese Spring	iwgsc_refseqv1.0	Appels et al., 2018 (wheat genome paper)
20	chr1B:9606445-9607682	1B	9606445	9607682	-	81.587	1245	514878	Triticum aestivum cv. Chinese Spring	iwgsc_refseqv1.0	Appels et al., 2018 (wheat genome paper)
21	chr1B:9608919-9609924	1B	9608919	9609924	-	85.363	1011	514878	Triticum aestivum cv. Chinese Spring	iwgsc_refseqv1.0	Appels et al., 2018 (wheat genome paper)
22	chr1B:9690345-9693113	1B	9690345	9693113	-	85.94	2763	514878	Triticum aestivum cv. Chinese Spring	iwgsc_refseqv1.0	Appels et al., 2018 (wheat genome paper)
23	chr1B:9702548-9704463	1B	9702548	9704463	-	84.186	1906	514878	Triticum aestivum cv. Chinese Spring	iwgsc_refseqv1.0	Appels et al., 2018 (wheat genome paper)
24	chr1B:9874175-9876316	1B	9874175	9876316	+	83	2134	514878	Triticum aestivum cv. Chinese Spring	iwgsc_refseqv1.0	Appels et al., 2018 (wheat genome paper)
25	chr1D:7056154-7058940	1D	7056154	7058940	-	85.506	2763	815241	Triticum aestivum cv. Chinese Spring	iwgsc_refseqv1.0	Appels et al., 2018 (wheat genome paper)
26	chr1D:7065273-7068049	1D	7065273	7068049	-	84.282	2763	815241	Triticum aestivum cv. Chinese Spring	iwgsc_refseqv1.0	Appels et al., 2018 (wheat genome paper)
27	chr1D:7213030-7214061	1D	7213030	7214061	-	87.088	1052	815241	Triticum aestivum cv. Chinese Spring	iwgsc_refseqv1.0	Appels et al., 2018 (wheat genome paper)
28	chr1D:7381846-7384626	1D	7381846	7384626	-	84.423	2763	815241	Triticum aestivum cv. Chinese Spring	iwgsc_refseqv1.0	Appels et al., 2018 (wheat genome paper)
29	chr1D:7419899-7422676	1D	7419899	7422676	-	85.193	2763	815241	Triticum aestivum cv. Chinese Spring	iwgsc_refseqv1.0	Appels et al., 2018 (wheat genome paper)
30	chr1D:7467148-7468446	1D	7467148	7468446	-	83.869	1302	815241	Triticum aestivum cv. Chinese Spring	iwgsc_refseqv1.0	Appels et al., 2018 (wheat genome paper)
31	chr1D:7868623-7871394	1D	7868623	7871394	+	94.054	2763	815241	Triticum aestivum cv. Chinese Spring	iwgsc_refseqv1.0	Appels et al., 2018 (wheat genome paper)
32	Dur.chr1A:8461802-8462993	1A	8461802	8462993	-	81.07	1203	753042	Triticum turgidum subsp. durum	GCA_900231445.1 Svevo.v1	Maccaferri et al. 2019
33	Dur.chr1A:8464529-8465588	1A	8464529	8465588	-	83.91	1060	753042	Triticum turgidum subsp. durum	GCA_900231445.1 Svevo.v1	Maccaferri et al. 2019
34	Dur.chr1A:8479945-8482743	1A	8479945	8482743	-	85.157	2742	753042	Triticum turgidum subsp. durum	GCA_900231445.1 Svevo.v1	Maccaferri et al. 2019
35	Dur.chr1A:9200751-9202243	1A	9200751	9202243	+	89.886	1493	753042	Triticum turgidum subsp. durum	GCA_900231445.1 Svevo.v1	Maccaferri et al. 2019
36	Dur.chr1A:9212072-9214843	1A	9212072	9214843	+	86.784	2757	753042	Triticum turgidum subsp. durum	GCA_900231445.1 Svevo.v1	Maccaferri et al. 2019
37	Dur.chr1B:8108317-8110232	1B	8108317	8110232	+	84.186	1906	1101766	Triticum turgidum subsp. durum	GCA_900231445.1 Svevo.v1	Maccaferri et al. 2019
38	Dur.chr1B:8119667-8122435	1B	8119667	8122435	+	85.94	2763	1101766	Triticum turgidum subsp. durum	GCA_900231445.1 Svevo.v1	Maccaferri et al. 2019
39	Dur.chr1B:8226869-8229643	1B	8226869	8229643	+	84.489	2763	1101766	Triticum turgidum subsp. durum	GCA_900231445.1 Svevo.v1	Maccaferri et al. 2019
40	Dur.chr1B:8761522-8764298	1B	8761522	8764298	-	82.355	2763	1101766	Triticum turgidum subsp. durum	GCA_900231445.1 Svevo.v1	Maccaferri et al. 2019
41	Dur.chr1B:8772865-8775606	1B	8772865	8775606	-	85.849	2715	1101766	Triticum turgidum subsp. durum	GCA_900231445.1 Svevo.v1	Maccaferri et al. 2019
42	Dur.chr1B:8931862-8934576	1B	8931862	8934576	-	83.352	2713	1101766	Triticum turgidum subsp. durum	GCA_900231445.1 Svevo.v1	Maccaferri et al. 2019
43	Dur.chr1B:9073248-9075989	1B	9073248	9075989	+	85.554	2751	1101766	Triticum turgidum subsp. durum	GCA_900231445.1 Svevo.v1	Maccaferri et al. 2019
44	Dur.chr1B:9088709-9091426	1B	9088709	9091426	+	85.824	2724	1101766	Triticum turgidum subsp. durum	GCA_900231445.1 Svevo.v1	Maccaferri et al. 2019
45	Dur.chr1B:9207434-9210082	1B	9207434	9210082	+	81.526	2627	1101766	Triticum turgidum subsp. durum	GCA_900231445.1 Svevo.v1	Maccaferri et al. 2019
46	Hv.chr1H:12481145-12483934	1H	12481145	12483934	+	85.103	2763	1724203	Hordeum vulgare subsp. vulgare (domesticated barley)	GCA_901482405.1_ Morex_v1.0	Mascher et al. 2017
47	Hv.chr1H:3492357-3495131	1H	3492357	3495131	-	86.367	2763	1724203	Hordeum vulgare subsp. vulgare (domesticated barley)	GCA_901482405.1_ Morex_v1.0	Mascher et al. 2017
48	Hv.chr1H:3658274-3660724	1H	3658274	3660724	+	81.535	2478	1724203	Hordeum vulgare subsp. vulgare (domesticated barley)	GCA_901482405.1_ Morex_v1.0	Mascher et al. 2017
49	Hv.chr1H:3746274-3749000	1H	3746274	3749000	+	86.525	2718	1724203	Hordeum vulgare subsp. vulgare (domesticated barley)	GCA_901482405.1_ Morex_v1.0	Mascher et al. 2017
50	Hv.chr1H:3913692-3916444	1H	3913692	3916444	+	82.382	2763	1724203	Hordeum vulgare subsp. vulgare (domesticated barley)	GCA_901482405.1_ Morex_v1.0	Mascher et al. 2017
51	Hv.chr1H:5157568-5160339	1H	5157568	5160339	-	87.014	2763	1724203	Hordeum vulgare subsp. vulgare (domesticated barley)	GCA_901482405.1_ Morex_v1.0	Mascher et al. 2017
52	Hv.chr1H:5214639-5216559	1H	5214639	5216559	-	88.064	1926	1724203	Hordeum vulgare subsp. vulgare (domesticated barley)	GCA_901482405.1_ Morex_v1.0	Mascher et al. 2017
53	WEW.chr1A:10412667-10414617	1A	10412667	10414617	-	84.972	1939	1071172	Triticum dicoccoides (wild emmer wheat)	GCA_002162155.2 WEW v2.0	Avni et al. 2017
54	WEW.chr1A:11267197-11268361	1A	11267197	11268361	+	87.296	1165	1071172	Triticum dicoccoides (wild emmer wheat)	GCA_002162155.2 WEW v2.0	Avni et al. 2017
55	WEW.chr1A:11270290-11271537	1A	11270290	11271537	+	87.879	1248	1071172	Triticum dicoccoides (wild emmer wheat)	GCA_002162155.2 WEW v2.0	Avni et al. 2017
56	WEW.chr1A:11273403-11274535	1A	11273403	11274535	+	83.1	1131	1071172	Triticum dicoccoides (wild emmer wheat)	GCA_002162155.2 WEW v2.0	Avni et al. 2017
57	WEW.chr1A:11282029-11284797	1A	11282029	11284797	+	87.275	2763	1071172	Triticum dicoccoides (wild emmer wheat)	GCA_002162155.2 WEW v2.0	Avni et al. 2017
58	WEW.chr1A:11329612-11332384	1A	11329612	11332384	+	86.988	2763	1071172	Triticum dicoccoides (wild emmer wheat)	GCA_002162155.2 WEW v2.0	Avni et al. 2017
59	WEW.chr1A:11482025-11483838	1A	11482025	11483838	-	84.818	1802	1071172	Triticum dicoccoides (wild emmer wheat)	GCA_002162155.2 WEW v2.0	Avni et al. 2017
60	WEW.chr1B:11947692-11950464	1B	11947692	11950464	-	84.585	2761	920368	Triticum dicoccoides (wild emmer wheat)	GCA_002162155.2 WEW v2.0	Avni et al. 2017
61	WEW.chr1B:12180522-12183266	1B	12180522	12183266	-	85.325	2724	920368	Triticum dicoccoides (wild emmer wheat)	GCA_002162155.2 WEW v2.0	Avni et al. 2017
62	WEW.chr1B:12200034-12201023	1B	12200034	12201023	-	82.647	1008	920368	Triticum dicoccoides (wild emmer wheat)	GCA_002162155.2 WEW v2.0	Avni et al. 2017
63	WEW.chr1B:12514576-12517065	1B	12514576	12517065	-	84.049	2487	920368	Triticum dicoccoides (wild emmer wheat)	GCA_002162155.2 WEW v2.0	Avni et al. 2017
64	WEW.chr1B:12849363-12852116	1B	12849363	12852116	+	85.4	2763	920368	Triticum dicoccoides (wild emmer wheat)	GCA_002162155.2 WEW v2.0	Avni et al. 2017
65	WEW.chr1B:12865412-12868059	1B	12865412	12868059	+	81.631	2627	920368	Triticum dicoccoides (wild emmer wheat)	GCA_002162155.2 WEW v2.0	Avni et al. 2017
