# Supplementary material for: Cloning of the broadly effective wheat leaf rust resistance gene Lr42 transferred from Aegilops tauschii
Source: Nat Commun. 2022 Jun 1;13:3044. doi: 10.1038/s41467-022-30784-9 (PMC9160033; doi:10.1038/s41467-022-30784-9)
Supplement: Supplementary file 8 — Supplementary Data 5 [file 41467_2022_30784_MOESM8_ESM.xlsx]

## Sheet: SupplementaryData5
Supplementary Data 5. Presence (1) or absence (0) of the Lr42 segment in CIMMYT lines based on having at least five Lr42-specific GBS tags or none
CIMMYT_GID	Lr42
2621109	1
5398610	1
5398754	1
5398758	1
5398778	1
5793757	1
5999769	1
5999774	1
5999775	1
5999777	1
6085788	1
6085793	1
6176995	1
6177005	1
6177014	1
6177015	1
6177024	1
6177026	1
6177773	1
6177790	1
6179012	1
6179013	1
6179128	1
6179129	1
6179130	1
6179132	1
6179253	1
6179261	1
6179344	1
6179345	1
6179347	1
6179353	1
6179542	1
6179543	1
6179553	1
6181747	1
6181748	1
6181749	1
6279982	1
6279984	1
6279985	1
6279988	1
6279989	1
6279990	1
6279993	1
6279994	1
6279998	1
6331913	1
6331927	1
6335496	1
6335693	1
6336623	1
6337856	1
6340127	1
6341273	1
6341276	1
6341533	1
6341535	1
6341946	1
6343551	1
6343570	1
6414593	1
6414594	1
6414595	1
6414596	1
6414745	1
6414824	1
6415104	1
6415108	1
6415109	1
6415110	1
6415128	1
6415129	1
6415132	1
6415216	1
6415267	1
6415369	1
6415414	1
6415468	1
6415546	1
6415662	1
6415664	1
6416549	1
6417106	1
6417107	1
6417110	1
6417111	1
6417112	1
6417113	1
6417114	1
6417115	1
6417116	1
6417117	1
6417135	1
6417157	1
6417158	1
6417159	1
6417160	1
6417197	1
6417199	1
6417216	1
6417282	1
6417283	1
6417531	1
6417848	1
6418011	1
6418217	1
6418220	1
6418222	1
6418279	1
6418280	1
6418292	1
6418299	1
6418314	1
6418376	1
6418377	1
6418398	1
6418431	1
6418434	1
6418492	1
6418522	1
6418523	1
6418525	1
6418530	1
6418531	1
6418573	1
6418592	1
6418595	1
6418596	1
6418597	1
6418598	1
6418624	1
6418625	1
6565919	1
6567407	1
6568401	1
6568406	1
6568414	1
6569678	1
6569728	1
6569729	1
6569740	1
6569768	1
6569847	1
6569872	1
6569873	1
6569899	1
6570205	1
6570210	1
6570212	1
6679874	1
6680452	1
6680716	1
6680725	1
6680727	1
6681817	1
6681820	1
6682188	1
6682192	1
6682697	1
6684073	1
6684394	1
6684526	1
6684527	1
6684529	1
6684567	1
6684577	1
6684581	1
6684599	1
6684610	1
6684622	1
6684630	1
6684655	1
6684819	1
6685007	1
6685015	1
6862457	1
6931606	1
6932911	1
6935970	1
6935972	1
6936896	1
6937923	1
6938395	1
6938530	1
6938531	1
6938554	1
7044796	1
7044802	1
7046218	1
7077457	1
7077477	1
7077487	1
7077493	1
7077545	1
7077546	1
7171226	1
7171228	1
7171230	1
7171345	1
7171346	1
7171362	1
7171364	1
7171365	1
7173801	1
7177659	1
7177664	1
7178441	1
7178442	1
7178443	1
7178444	1
7178445	1
7178446	1
7178801	1
7178802	1
7178803	1
7178804	1
7179181	1
7179182	1
7179186	1
7179212	1
7179214	1
7179215	1
7305380	1
7305381	1
7305433	1
7305434	1
7305440	1
7305442	1
7305508	1
7305511	1
7305517	1
7305596	1
7305597	1
7305649	1
7305653	1
7305656	1
7305669	1
7305679	1
7305725	1
7305756	1
7305758	1
7305764	1
7305765	1
7305876	1
7305877	1
7305879	1
7305880	1
7305881	1
7310719	1
7310720	1
7310722	1
7310723	1
7310724	1
7310727	1
7310728	1
7310729	1
7310736	1
7310738	1
7310740	1
7310742	1
7310748	1
7310750	1
7310752	1
7310753	1
7310754	1
7311293	1
7311298	1
7311299	1
7311326	1
7311694	1
7311902	1
7313001	1
7313435	1
7313634	1
7313636	1
7313745	1
7313746	1
7313752	1
7313755	1
7313756	1
7313757	1
7313759	1
7313760	1
7313761	1
7313790	1
7314107	1
7395722	1
7395726	1
7395727	1
7395728	1
7395729	1
7395730	1
7395731	1
7395978	1
7395979	1
7395980	1
7395981	1
7395982	1
7395983	1
7395984	1
7395985	1
7395986	1
7395987	1
7395988	1
7395989	1
7395990	1
7396082	1
7396083	1
7396084	1
7396085	1
7396086	1
7396087	1
7396088	1
7396089	1
7396090	1
7396091	1
7396160	1
7396161	1
7396313	1
7396446	1
7396448	1
7396526	1
7396527	1
7396597	1
7396598	1
7396599	1
7396600	1
7396601	1
7396602	1
7396605	1
7396619	1
7396620	1
7396621	1
7396622	1
7396632	1
7396633	1
7396634	1
7396635	1
7396701	1
7396733	1
7396734	1
7397141	1
7397171	1
7397173	1
7397174	1
7397749	1
7397750	1
7397881	1
7397882	1
7397884	1
7397885	1
7397886	1
7397887	1
7398190	1
7398316	1
7398317	1
7398318	1
7398319	1
7398320	1
7398321	1
7398322	1
7398520	1
7398521	1
7398542	1
7399164	1
7399591	1
7399778	1
7399779	1
7399930	1
7399931	1
7399971	1
7399972	1
7399973	1
7399974	1
7399975	1
7399976	1
7400160	1
7400161	1
7400320	1
7400321	1
7400323	1
7400324	1
7400325	1
7400326	1
7400327	1
7400328	1
7400329	1
7400355	1
7400356	1
7400357	1
7400359	1
7400360	1
7400361	1
7400363	1
7400365	1
7400367	1
7400368	1
7400369	1
7400370	1
7400924	1
7400925	1
7400926	1
7400927	1
7400928	1
7400929	1
7400930	1
7400931	1
7400932	1
7400933	1
7400934	1
7400935	1
7400937	1
7400938	1
7400939	1
7400940	1
7400977	1
7400978	1
7400979	1
7400981	1
7400982	1
7400983	1
7400984	1
7400985	1
7400986	1
7400987	1
7400988	1
7400989	1
7400990	1
7400991	1
7400997	1
7401001	1
7401002	1
7401003	1
7401005	1
7401010	1
7401011	1
7401012	1
7401014	1
7401015	1
7401016	1
7401017	1
7401044	1
7401100	1
7401101	1
7401102	1
7401103	1
7401104	1
7401105	1
7401108	1
7401109	1
7401110	1
7401115	1
7401116	1
7401143	1
7401144	1
7401196	1
7401197	1
7401198	1
7401250	1
7401251	1
7401252	1
7401253	1
7401254	1
7401255	1
7401256	1
7401257	1
7401258	1
7401260	1
7401261	1
7401262	1
7401263	1
7401264	1
7401265	1
7401266	1
7401267	1
7401268	1
7401269	1
7401270	1
7401271	1
7401272	1
7401273	1
7401274	1
7401275	1
7401276	1
7401277	1
7401278	1
7401279	1
7401280	1
7401329	1
7401330	1
7401333	1
7401334	1
7401335	1
7401336	1
7401337	1
7401338	1
7401377	1
7401378	1
7401379	1
7401383	1
7401384	1
7401385	1
7401438	1
7401439	1
7401440	1
7401441	1
7401442	1
7401443	1
7401445	1
7401446	1
7401447	1
7401448	1
7401449	1
7401450	1
7401503	1
7401504	1
7401505	1
7401507	1
7401509	1
7401510	1
7401511	1
7401513	1
7401515	1
7401516	1
7401517	1
7401518	1
7401519	1
7401520	1
7401521	1
7401523	1
7401527	1
7401528	1
7401551	1
7401659	1
7401660	1
7401661	1
7401662	1
7401663	1
7401664	1
7401689	1
7401691	1
7401694	1
7401717	1
7401719	1
7401736	1
7401740	1
7401741	1
7401742	1
7401743	1
7401744	1
7401746	1
7401748	1
7401749	1
7401750	1
7401751	1
7401752	1
7401754	1
7401755	1
7401756	1
7401758	1
7401759	1
7401760	1
7401764	1
7401773	1
7401775	1
7401776	1
7401778	1
7401780	1
7401781	1
7401783	1
7401784	1
7401785	1
7401787	1
7401789	1
7401792	1
7401793	1
7401795	1
7401796	1
7401797	1
7401798	1
7401799	1
7401801	1
7401802	1
7401803	1
7401804	1
7401805	1
7401806	1
7401807	1
7401808	1
7401809	1
7401810	1
7401811	1
7401812	1
7401813	1
7401814	1
7401815	1
7401816	1
7401817	1
7401819	1
7401820	1
7401821	1
7401823	1
7401824	1
7401825	1
7401826	1
7401827	1
7401829	1
7401830	1
7401831	1
7401832	1
7401833	1
7401834	1
7401835	1
7401836	1
7401837	1
7401838	1
7401839	1
7401840	1
7401841	1
7401843	1
7401844	1
7401845	1
7401846	1
7401848	1
7401849	1
7401850	1
7402133	1
7402134	1
7402135	1
7402137	1
7402167	1
7460232	1
7460233	1
7460234	1
7460235	1
7460236	1
7460240	1
7460241	1
7460614	1
7460615	1
7460794	1
7460795	1
7460796	1
7460797	1
7460837	1
7460838	1
7460841	1
7460845	1
7460846	1
7460848	1
7460849	1
7460850	1
7460852	1
7460853	1
7460951	1
7460952	1
7460953	1
7460955	1
7461185	1
7461186	1
7461189	1
7461195	1
7461202	1
7461204	1
7461209	1
7461286	1
7461288	1
7461289	1
7461291	1
7461297	1
7461339	1
7461380	1
7461382	1
7461383	1
7461384	1
7461385	1
7461718	1
7461719	1
7461720	1
7461726	1
7461856	1
7461857	1
7461860	1
7461862	1
7461863	1
7461872	1
7461874	1
7461877	1
7461878	1
7461879	1
7461881	1
7461882	1
7461887	1
7461888	1
7461891	1
7461897	1
7461898	1
7461899	1
7461900	1
7461906	1
7461912	1
7461914	1
7461921	1
7461922	1
7461925	1
7462709	1
7462710	1
7462711	1
7462714	1
7462715	1
7462721	1
7462765	1
7462766	1
7462769	1
7462773	1
7462779	1
7462781	1
7462783	1
7462785	1
7462787	1
7462789	1
7462798	1
7625532	1
7625535	1
7625537	1
7625641	1
7625642	1
7625866	1
7625868	1
7625870	1
7625871	1
7625872	1
7625873	1
7625874	1
7625886	1
7625887	1
7625888	1
7625890	1
7625891	1
7625892	1
7625893	1
7625894	1
7625895	1
7625896	1
7625897	1
7625898	1
7625899	1
7625900	1
7625901	1
7625902	1
7625903	1
7625904	1
7625905	1
7625906	1
7625907	1
7625908	1
7625909	1
7625910	1
7625911	1
7625912	1
7625913	1
7625914	1
7625915	1
7625916	1
7625917	1
7625918	1
7625919	1
7625920	1
7625921	1
7625922	1
7625923	1
7625924	1
7625925	1
7625927	1
7625928	1
7625929	1
7625930	1
7625931	1
7625932	1
7625933	1
7625934	1
7625935	1
7625936	1
7625937	1
7625938	1
7625939	1
7625940	1
7626408	1
7626409	1
7626412	1
7626413	1
7626415	1
7626416	1
7626417	1
7626418	1
7626426	1
7626428	1
7626440	1
7626441	1
7626442	1
7626443	1
7626444	1
7626445	1
7626446	1
7626447	1
7626449	1
7626450	1
7626451	1
7626779	1
7626780	1
7626781	1
7626783	1
7626785	1
7626786	1
7626787	1
7626788	1
7626789	1
7626790	1
7626791	1
7626792	1
7626794	1
7626870	1
7626872	1
7626876	1
7626879	1
7626880	1
7626881	1
7626885	1
7626888	1
7626889	1
7626890	1
7626891	1
7626892	1
7626893	1
7626894	1
7626895	1
7627611	1
7627613	1
7627614	1
7627615	1
7627692	1
7627693	1
7627695	1
7627696	1
7627697	1
7627698	1
7627932	1
7627933	1
7627934	1
7627935	1
7627936	1
7627937	1
7627938	1
7627940	1
7627941	1
7627943	1
7627944	1
7627945	1
7627946	1
7627947	1
7627949	1
7627951	1
7627952	1
7627953	1
7627955	1
7627956	1
7627960	1
7627964	1
7628064	1
7628065	1
7628074	1
7628076	1
7628082	1
7628086	1
7628090	1
7628175	1
7628176	1
7628177	1
7628178	1
7628179	1
7628183	1
7628249	1
7628250	1
7628252	1
7628253	1
7628314	1
7628316	1
7628317	1
7628318	1
7628319	1
7628320	1
7628321	1
7628322	1
7628323	1
7628324	1
7628335	1
7628406	1
7628491	1
7628492	1
7628495	1
7628496	1
7628924	1
7628925	1
7628926	1
7628927	1
7629037	1
7629041	1
7629049	1
7629050	1
7629518	1
7629519	1
7629523	1
7629525	1
7629526	1
7629527	1
7629807	1
7629810	1
7629814	1
7629815	1
7629955	1
7629957	1
7629959	1
7629960	1
7629961	1
7629963	1
7629964	1
7629965	1
7629966	1
7629982	1
7629985	1
7629987	1
7629989	1
7630113	1
7630114	1
7630288	1
7630292	1
7630293	1
7630294	1
7630295	1
7630297	1
7630298	1
7630299	1
7630301	1
7630302	1
7630303	1
7630304	1
7630305	1
7630307	1
7630473	1
7630496	1
7630497	1
7630502	1
7630503	1
7630510	1
7630568	1
7630569	1
7630652	1
7630653	1
7630670	1
7630671	1
7630673	1
7630685	1
7630686	1
7630687	1
7630703	1
7630704	1
7630707	1
7630708	1
7630710	1
7630732	1
7630734	1
7630757	1
7630760	1
7630770	1
7630771	1
7630772	1
7630773	1
7630774	1
7630864	1
7630866	1
7630867	1
7630880	1
7630901	1
7630902	1
7630904	1
7631522	1
7631524	1
7631527	1
7631528	1
7632021	1
7632023	1
7632391	1
7632392	1
7632596	1
7632597	1
7632638	1
7632639	1
7632641	1
7632647	1
7632651	1
7632693	1
7632716	1
7632717	1
7632718	1
7632719	1
7633460	1
7633461	1
7633463	1
7633886	1
7633893	1
7633894	1
7633905	1
7633958	1
7633960	1
7633961	1
7633965	1
7633967	1
7633970	1
7633972	1
7633973	1
7633974	1
7633975	1
7633976	1
7633979	1
7633981	1
7633982	1
7633984	1
7633986	1
7634049	1
7634051	1
7634052	1
7634055	1
7634056	1
7634059	1
7634101	1
7634104	1
7634109	1
7634111	1
7634112	1
7634113	1
7634114	1
7634119	1
7634121	1
7634130	1
7634131	1
7634139	1
7634141	1
7634147	1
7634150	1
7634151	1
7634152	1
7634156	1
7634157	1
7634158	1
7634159	1
7634161	1
7634164	1
7634203	1
7634205	1
7634212	1
7634215	1
7634216	1
7634224	1
7634225	1
7634226	1
7634243	1
7634245	1
7634246	1
7634247	1
7634248	1
7634250	1
7634276	1
7634279	1
7634281	1
7634282	1
7634283	1
7634284	1
7634286	1
7634287	1
7634291	1
7634292	1
7634293	1
7634295	1
7634296	1
7634316	1
7634318	1
7634319	1
7634320	1
7634321	1
7634325	1
7634326	1
7634327	1
7634328	1
7634329	1
7634330	1
7634333	1
7634335	1
7634340	1
7634341	1
7634342	1
7634343	1
7634344	1
7634345	1
7634346	1
7634347	1
7634348	1
7634358	1
7634359	1
7634362	1
7634521	1
7634524	1
7634525	1
7634527	1
7634528	1
7634530	1
7634531	1
7634532	1
7634534	1
7634535	1
7634536	1
7634537	1
7634538	1
7634539	1
7634540	1
7634543	1
7634544	1
7634545	1
7634546	1
7634547	1
7634548	1
7634549	1
7634550	1
7634551	1
7634552	1
7634579	1
7634580	1
7634609	1
7634611	1
7634653	1
7634655	1
7634665	1
7634688	1
7634689	1
7634691	1
7634692	1
7634694	1
7634695	1
7634724	1
7634725	1
7634726	1
7634729	1
7634730	1
7634731	1
7634732	1
7634736	1
7634737	1
7634738	1
7634739	1
7634745	1
7634746	1
7634747	1
7634749	1
7634750	1
7634751	1
7634752	1
7634753	1
7634756	1
7634774	1
7634775	1
7634777	1
7634778	1
7634858	1
7634893	1
7634896	1
7634897	1
7634899	1
7634900	1
7634955	1
7634956	1
7634973	1
7634980	1
7634984	1
7634985	1
7634986	1
7634987	1
7634989	1
7634991	1
7634992	1
7634995	1
7634997	1
7634998	1
7634999	1
7635002	1
7635012	1
7635022	1
7635023	1
7635024	1
7694947	1
7695265	1
7695266	1
7695267	1
7695269	1
7695270	1
7695272	1
7695273	1
7695398	1
7695399	1
7729512	1
7729572	1
7729573	1
7729589	1
7729592	1
7729620	1
7729622	1
7729623	1
7729689	1
7729811	1
7729812	1
7729813	1
7729814	1
7729815	1
7729816	1
7729817	1
7729818	1
7729819	1
7729820	1
7729821	1
7729824	1
7729826	1
7729828	1
7729832	1
7729834	1
7729835	1
7729836	1
7729838	1
7729839	1
7729840	1
7729841	1
7729842	1
7729843	1
7729844	1
7729848	1
7729859	1
7729866	1
7729868	1
7729870	1
7730061	1
7730062	1
7730063	1
7730064	1
7730065	1
7730066	1
7730067	1
7730069	1
7730136	1
7730137	1
7730139	1
7730140	1
7730141	1
7730142	1
7730143	1
7730167	1
7730168	1
7730181	1
7730182	1
7730183	1
7730222	1
7730279	1
7730280	1
7730281	1
7730283	1
7730285	1
7730287	1
7730288	1
7730289	1
7730290	1
7730291	1
7730292	1
7730293	1
7730294	1
7730295	1
7730296	1
7730299	1
7730300	1
7730303	1
7730304	1
7730308	1
7730309	1
7730310	1
7730311	1
7730312	1
7730313	1
7730314	1
7730355	1
7730356	1
7730357	1
7730358	1
7730359	1
7730363	1
7730405	1
7730407	1
7730409	1
7730500	1
7952973	1
7953290	1
7953690	1
7954936	1
7955126	1
7955261	1
7955341	1
7959279	1
8043505	1
8043512	1
8043520	1
8043522	1
8043524	1
8043530	1
8043539	1
8043542	1
8043552	1
8043554	1
8043556	1
8043636	1
8043747	1
8043752	1
8043754	1
8043755	1
8043758	1
8043759	1
8043794	1
8043797	1
8043802	1
8044062	1
8044064	1
8044081	1
8044148	1
8044239	1
8044243	1
8044247	1
8044248	1
8044261	1
8044263	1
8044264	1
8044447	1
8044493	1
8045675	1
8045679	1
8045826	1
8045827	1
8046126	1
8046706	1
8046707	1
8046708	1
8046709	1
8046710	1
8046711	1
8046712	1
8046713	1
8046714	1
8046717	1
8046718	1
8046720	1
8046721	1
8046722	1
8046723	1
8046730	1
8046732	1
8046733	1
8047207	1
8047213	1
8047215	1
8047216	1
8047797	1
8048168	1
8048169	1
8048170	1
8048298	1
8048299	1
8048307	1
8048309	1
8048310	1
8048311	1
8048312	1
8048313	1
8048315	1
8048663	1
8048668	1
8048669	1
8048670	1
8048852	1
8049298	1
8049301	1
8049302	1
8049312	1
8049313	1
8049315	1
8049316	1
8049531	1
8049765	1
8049766	1
8049770	1
8049772	1
8049775	1
8049776	1
8049777	1
8049778	1
8049868	1
8049869	1
8049929	1
8049930	1
8050293	1
8050294	1
8050371	1
8050457	1
8050775	1
8050893	1
8051109	1
8051166	1
8051611	1
8051763	1
8051765	1
8051994	1
8052280	1
8052752	1
8052766	1
8052778	1
8053027	1
8053028	1
8053549	1
8053556	1
8053558	1
8053561	1
8053563	1
8053565	1
8053688	1
8053689	1
8053690	1
8053691	1
8053993	1
8054058	1
8054391	1
8054393	1
8054571	1
8054572	1
8054573	1
8054578	1
8055168	1
8055188	1
8055189	1
8055407	1
8055410	1
8055412	1
8055797	1
8055798	1
8055799	1
8055800	1
8055801	1
8055804	1
8055806	1
8056106	1
8056107	1
8056135	1
8056138	1
8056140	1
8056247	1
8056250	1
8056251	1
8056252	1
8056253	1
8056256	1
8056281	1
8056288	1
8056289	1
8056290	1
8056987	1
8056988	1
8056989	1
8056996	1
8056999	1
8057056	1
8058374	1
8058375	1
8058772	1
8058826	1
8058827	1
8058828	1
8058830	1
8058831	1
8058833	1
8058835	1
8058836	1
8058837	1
8058838	1
8058839	1
8058933	1
8058934	1
8058935	1
8059170	1
8059174	1
8059175	1
8059486	1
8059504	1
8059509	1
8059510	1
8059512	1
8059513	1
8059537	1
8059664	1
8059665	1
8059668	1
8059669	1
8234349	1
8234354	1
8234355	1
8234356	1
8234362	1
8234365	1
8235107	1
8235108	1
8235180	1
8235565	1
8235894	1
8235895	1
8235896	1
8235897	1
8235898	1
8235899	1
8235910	1
8235912	1
8235917	1
8235918	1
8235919	1
8236344	1
8236462	1
8236540	1
8236542	1
8236708	1
8236712	1
8237298	1
8237607	1
8237609	1
8237623	1
8237624	1
8237625	1
8237728	1
8237917	1
8237983	1
8237986	1
8238439	1
8238494	1
8238496	1
8238497	1
8238600	1
8238847	1
8238850	1
8238851	1
8238964	1
8238983	1
8238986	1
8238987	1
8238989	1
8239003	1
8239005	1
8239007	1
8239132	1
8239499	1
8240036	1
8240038	1
8240042	1
8240715	1
8240727	1
8241302	1
8241308	1
8241310	1
8241493	1
8241550	1
8241551	1
8241552	1
8241674	1
8241676	1
8242070	1
8242075	1
8242076	1
8242559	1
8242560	1
8243203	1
8243553	1
8243554	1
8243555	1
8243557	1
8243716	1
8243717	1
8243856	1
8243858	1
8243917	1
8243918	1
8243920	1
8243921	1
8243922	1
8243928	1
8243929	1
8243930	1
8243933	1
8243934	1
8243936	1
8244160	1
8244163	1
8244949	1
8244950	1
8244952	1
8244957	1
8244960	1
8244961	1
8244962	1
8244963	1
8244965	1
8244966	1
8246149	1
8246153	1
8246155	1
8246190	1
8246220	1
8246224	1
8246340	1
8246911	1
8246916	1
8246918	1
8247145	1
8247147	1
8247148	1
8247356	1
8247358	1
8247364	1
8247367	1
8247375	1
8247906	1
8247907	1
8247909	1
8247910	1
8247913	1
8247914	1
8247918	1
8247922	1
8247933	1
8247939	1
8247940	1
8247941	1
8248103	1
8248106	1
8248107	1
8248109	1
8248110	1
8248111	1
8248112	1
8248114	1
8248115	1
8248116	1
8248117	1
8248136	1
8248138	1
8248139	1
8248324	1
8248328	1
8248329	1
8248451	1
8248458	1
8248460	1
8248483	1
8248537	1
8248538	1
8248541	1
8248542	1
8248543	1
8248544	1
8248546	1
8248548	1
8248549	1
8248550	1
8248758	1
8248809	1
8248858	1
8248859	1
8248860	1
8248862	1
8248863	1
8248864	1
8248865	1
8248866	1
8248867	1
8248868	1
8248869	1
8248870	1
8248875	1
8248876	1
8248877	1
8249072	1
8249073	1
8249074	1
8249075	1
8249076	1
8249077	1
8249116	1
8249167	1
8249170	1
8249204	1
8249205	1
8249206	1
8249246	1
8249278	1
8249313	1
8249314	1
8249333	1
8249381	1
8249398	1
8249399	1
8249422	1
8249461	1
8249462	1
8249463	1
8249464	1
8249580	1
8249583	1
8249584	1
5307637	0
5391052	0
5423326	0
5423331	0
5895889	0
5999771	0
6000230	0
6000234	0
6000238	0
6000598	0
6000961	0
6001475	0
6001594	0
6001966	0
6056234	0
6174949	0
6174951	0
6174952	0
6175229	0
6177771	0
6177772	0
6178972	0
6178973	0
6178974	0
6178997	0
6178999	0
6179000	0
6179010	0
6179017	0
6179047	0
6179254	0
6179255	0
6179403	0
6279546	0
6279987	0
6327724	0
6331871	0
6331937	0
6331970	0
6336040	0
6343553	0
6415105	0
6415661	0
6415677	0
6417822	0
6417851	0
6417882	0
6417883	0
6418171	0
6418228	0
6418236	0
6418404	0
6418520	0
6418521	0
6418526	0
6418594	0
6418641	0
6568296	0
6568423	0
6569459	0
6679501	0
6679535	0
6679537	0
6679539	0
6680599	0
6680723	0
6680905	0
6680913	0
6680917	0
6680937	0
6682146	0
6682159	0
6682160	0
6682164	0
6682165	0
6682171	0
6682186	0
6682340	0
6682702	0
6683779	0
6684333	0
6684335	0
6684342	0
6684408	0
6684592	0
6684593	0
6684595	0
6684600	0
6684605	0
6684612	0
6684659	0
6684664	0
6684689	0
6684842	0
6685184	0
6690406	0
6690421	0
6690655	0
6690657	0
6690670	0
6690675	0
6690689	0
6691272	0
6691467	0
6691551	0
6691553	0
6691563	0
6691564	0
6691566	0
6691573	0
6691574	0
6691576	0
6691579	0
6692119	0
6931862	0
6933147	0
6933221	0
6933222	0
6933223	0
6935291	0
6935367	0
6935895	0
6936974	0
6938851	0
6938855	0
6938863	0
6938864	0
7044595	0
7044598	0
7044599	0
7044603	0
7044605	0
7044606	0
7044608	0
7044612	0
7044800	0
7044806	0
7046094	0
7046222	0
7046223	0
7046224	0
7046225	0
7046226	0
7046230	0
7046231	0
7046243	0
7046244	0
7077077	0
7077458	0
7077464	0
7077466	0
7077468	0
7077480	0
7077543	0
7170736	0
7170737	0
7170738	0
7170843	0
7170844	0
7171175	0
7171227	0
7171347	0
7171348	0
7171349	0
7171350	0
7171351	0
7171352	0
7171353	0
7171354	0
7171355	0
7171356	0
7171361	0
7171366	0
7171389	0
7171390	0
7171391	0
7171392	0
7173569	0
7173570	0
7173571	0
7173572	0
7173573	0
7173574	0
7173575	0
7173802	0
7175865	0
7175867	0
7176058	0
7176059	0
7177661	0
7177663	0
7178331	0
7178332	0
7178333	0
7178783	0
7178785	0
7178800	0
7178863	0
7178864	0
7178865	0
7179158	0
7179159	0
7179228	0
7179229	0
7179230	0
7305335	0
7305510	0
7305603	0
7305646	0
7305647	0
7305648	0
7305660	0
7305664	0
7305682	0
7305683	0
7305691	0
7305692	0
7305693	0
7305695	0
7305696	0
7305697	0
7305698	0
7305711	0
7305844	0
7305934	0
7305937	0
7305940	0
7305950	0
7305951	0
7310733	0
7310739	0
7310743	0
7310745	0
7310749	0
7310835	0
7310837	0
7310839	0
7310840	0
7310945	0
7310946	0
7310947	0
7310948	0
7310949	0
7310950	0
7310951	0
7310952	0
7310954	0
7310955	0
7310957	0
7310958	0
7310959	0
7310960	0
7310961	0
7310962	0
7311296	0
7311300	0
7311337	0
7311641	0
7311642	0
7311678	0
7311680	0
7311682	0
7311684	0
7311687	0
7311689	0
7311691	0
7311693	0
7312068	0
7312069	0
7312071	0
7312074	0
7312075	0
7312193	0
7312427	0
[truncated: 2,650 more rows]
