# Supplementary material for: Cloning of the broadly effective wheat leaf rust resistance gene Lr42 transferred from Aegilops tauschii
Source: Nat Commun. 2022 Jun 1;13:3044. doi: 10.1038/s41467-022-30784-9 (PMC9160033; doi:10.1038/s41467-022-30784-9)
Supplement: Supplementary file 9 — Supplementary Data 6 [file 41467_2022_30784_MOESM9_ESM.xlsx]

## Sheet: SupplementaryData6
Supplementary Data 6. The resutls of KASP assays in CIMMITY breeding lines with Lr42-pD1 and Lr42-pD2
Order	CIMMY_GID	Pedigree	KASP marker (Lr42-pD1)*	KASP marker (Lr42-pD2)*	Lr42
1	6937922	QUAIU #1*2/MUNAL #1	R	R	Present
2	6932911	QUAIU*2/DANPHE	R	R	Present
3	6938530	WHEAR/SOKOLL *2//QUAIU #1	R	R	Present
4	6935970	BABAX/LR42//BABAX*2/4/SNI/TRAP#1/3/KAUZ*2/ TRAP//KAUZ/5/BECARD	R	R	Present
5	6935972	QUAIU #1/3/PBW343*2/KUKUNA//PBW343*2/KUKUNA	R	R	Present
6	6931606	BABAX/LR42//BABAX*2/4/SNI/TRAP#1/3/KAUZ*2/ TRAP//KAUZ/5/KINGBIRD #1	R	R	Present
7	6936896	QUAIU/FRNCLN	R	R	Present
8	6939176	BABAX/LR42//BABAX*2/4/SNI/TRAP#1/3/KAUZ*2/ TRAP//KAUZ*2/5/PRL/2*PASTOR/4/CHOIX/...	R	R	Present
9	6939666	BABAX/LR42//BABAX*2/4/SNI/TRAP#1/3/KAUZ*2/ TRAP//KAUZ*2/5/PRL/2*PASTOR/4/CHOIX/...	R	R	Present
10	6939180	BABAX/LR42//BABAX*2/4/SNI/TRAP#1/3/KAUZ*2/ TRAP//KAUZ*2/5/MUNAL #1	R	R	Present
11	6939492	BABAX/LR42//BABAX*2/4/SNI/TRAP#1/3/KAUZ*2/TRAP//KAUZ/5/TRCH/SRTU//KACHU	R	R	Present
12	6939303	BABAX/LR42//BABAX*2/4/SNI/TRAP#1/3/KAUZ*2/ TRAP//KAUZ*2/5/BECARD	S	S	Absent
13	6939089	ND643/2*WAXWING/5/BABAX/LR42//BABAX*2/4/SNI/ TRAP#1/3/KAUZ*2/TRAP//KAUZ	R	R	Present
14	6939127	QUAIU//KIRITATI/2*TRCH	R	R	Present
15	6939174	BABAX/LR42//BABAX*2/4/SNI/TRAP#1/3/KAUZ*2/TRAP//KAUZ*2/5/PRL/2*PASTOR/4/CHOIX/...	R	R	Present
16	6939181	BABAX/LR42//BABAX*2/4/SNI/TRAP#1/3/KAUZ*2/TRAP//KAUZ*2/5/MUNAL #1	R	R	Present
17	6939033	BLOUK #1/4/WBLL1/KUKUNA//TACUPETO F2001/3/ UP2338*2/VIVITSI	R	R	Present
18	6939818	QUAIU/3/EMB16/CBRD//CBRD/4/QUAIU #1	R	R	Present
19	6939343	PFAU/MILAN/3/BABAX/LR42//BABAX*2/4/NIINI #1	S	S	Absent
20	6939304	BABAX/LR42//BABAX*2/4/SNI/TRAP#1/3/KAUZ*2/TRAP//KAUZ*2/5/BECARD	R	R	Present
21	7313634	TACUPETO F2001/SAUAL//BLOUK #1/3/SAUAL/YANAC//SAUAL/4/TACUPETO F2001/SAUAL//...	R	R	Present
22	7396083	QUAIU #1/3/KINGBIRD #1//INQALB 91*2/TUKURU	R	R	Present
23	7396161	SAUAL/YANAC//SAUAL/3/BECARD/QUAIU #1	R	R	Present
24	7310720	BECARD/QUAIU #1//BORL14	R	R	Present
25	7396738	WHEAR/KUKUNA/3/C80.1/3*BATAVIA//2*WBLL1/4/QUAIU/5/BORL14	R	R	Present
26	7311326	QUAIU #1/5/KIRITATI/4/2*BAV92//IRENA/KAUZ/3/HUITES/6/BECARD/QUAIU #1	R	R	Present
27	7398322	WAXWING/4/BL 1496/MILAN/3/CROC_1/AE.SQUARROSA (205)//KAUZ/5/FRNCLN/6/...	R	R	Present
28	7401507	TACUPETO F2001/BRAMBLING//KIRITATI/3/FRANCOLIN #1/BLOUK #1/4/FRANCOLIN #1/...	R	R	Present
29	7401659	QUAIU/YANAC//FRANCOLIN #1/BLOUK #1/3/FRANCOLIN #1/BLOUK #1	R	R	Present
30	7305876	FRANCOLIN #1/BLOUK #1/3/KINGBIRD #1//INQALB 912/TUKURU/4/FRANCOLIN #1/BLOUK #1	R	R	Present
31	7401768	FRANCOLIN #1/BLOUK #1/3/PBW343*2/KUKUNA*2//FRTL/PIFED/4/FRANCOLIN #1/BLOUK #1	R	R	Present
32	7401788	FRANCOLIN #1/BLOUK #1*2/4/KACHU #1//PI 610750/SASIA/3/KACHU	R	R	Present
33	7401811	FRANCOLIN #1/BLOUK #1*2/3/SAUAL/YANAC//SAUAL	?	R	Present
34	7400983	OASIS/SKAUZ//4*BCN/3/PASTOR/4/KAUZ*2/YACO//KAUZ/5/2*QUAIU #3/6/BECARD/QUAIU #1	R	R	Present
35	7400990	WBLL1*2/BRAMBLING//QUAIU/6/BABAX/LR42//BABAX*2/3/KUKUNA/4/CROSBILL #1/5/BECARD	R	R	Present
36	6681676	QUAIU #1/SUP152	R	R	Present
37	6681817	SUP152/QUAIU #2	R	R	Present
38	6568414	QUAIU/3/KIRITATI//PBW65/2*SERI.1B/4/DANPHE #1	R	R	Present
39	6682188	QUAIU #1/2*SUP152	R	R	Present
40	6682697	QUAIU #2//ND643/2*WBLL1/3/ND643/2*WBLL1	R	R	Present
41	6680725	QUAIU #1/BECARD	R	R	Present
42	6679874	FRNCLN/QUAIU//FRANCOLIN #1	R	R	Present
43	6681677	QUAIU #1/SUP152	S	?	Absent
44	6684073	QUAIU #2*2/TINKIO #1	R	R	Present
45	6570205	FRANCOLIN #1/BLOUK #1	R	R	Present
46	6684819	BLOUK #1//WBLL1*2/BRAMBLING/3/WBLL1*2/BRAMBLING	R	R	Present
47	6569678	BABAX/LR42//BABAX*2/4/SNI/TRAP#1/3/KAUZ*2/TRAP//KAUZ/5/PRL/2*PASTOR/4/CHOIX/STAR/3/...	R	R	Present
48	6684655	BABAX/LR42//BABAX*2/4/SNI/TRAP#1/3/KAUZ*2/TRAP//KAUZ/5/WAXWING*2/KRONSTAD F2004	R	R	Present
49	6570210	FRANCOLIN #1/BLOUK #1	S	S	Absent
50	6569768	VILLA JUAREZ F2009/5/BABAX/LR42//BABAX*2/4/SNI/TRAP#1/3/KAUZ*2/TRAP//KAUZ	R	R	Present
51	6684630	WHEAR/ KIRITATI/3/C80.1/3*BATAVIA//2*WBLL1/5/BABAX/LR42//BABAX*2/4/SNI/TRAP#1/3/...	R	R	Present
52	6684527	BABAX/LR42//BABAX*2/4/SNI/TRAP#1/3/KAUZ*2/TRAP//KAUZ/5/PRL/2*PASTOR/4/CHOIX/STAR/3/...	R	R	Present
53	6684652	BABAX/LR42//BABAX*2/4/SNI/TRAP#1/3/KAUZ*2/TRAP//KAUZ/5/WAXWING*2/KRONSTAD F2004	S	S	Absent
54	6684622	BABAX/LR42//BABAX*2/4/SNI/TRAP#1/3/KAUZ*2/TRAP//KAUZ/5/SAAR*2//PBW343*2/KUKUNA	R	R	Present
55	6569847	BABAX/LR42//BABAX* 2/4/SNI/TRAP#1/3/KAUZ*2/TRAP//KAUZ/5/TACUPETO F2001*2/BRAMBLING	R	R	Present
56	6684394	BABAX/LR42//BABAX *2/4/SNI/TRAP#1/3/KAUZ2/TRAP//KAUZ/5/WHEAR/SOKOLL	R	R	Present
57	6569872	PFAU/WEAVER*2//TRANSFER#12,P88.272.2/5/BABAX/LR42//BABAX*2/4/SNI/TRAP#1/3/...	R	R	Present
58	6569899	VEE#8//JUP/BJY/3/F3.71/TRM/4/BCN/5/KAUZ/6/MILAN/KAUZ/7/SKAUZ/PARUS//PARUS/8/BABAX/...	R	R	Present
59	6569728	KRL 19/5/BABAX/LR42//BABAX*2/4/SNI/TRAP#1/3/KAUZ*2/TRAP//KAUZ	R	R	Present
60	6569740	BJY/COC//PRL/BOW/3/FRTL/5/BABAX/LR42//BABAX*2/4/SNI/TRAP#1/3/KAUZ*2/TRAP//KAUZ	R	R	Present
61	6690406	BABAX/LR42//BABAX/3/ER2000/4/NAVJ07	S	S	Absent
62	3822784	PRL/2*PASTOR	S	S	Absent
63	6085788	QUAIU #1	R	R	Present
64	6333158	SUP152/BAJ #1	S	S	Absent
65	6176013	BORLAUG100 F2014	S	S	Absent
66	5106304	BAJ #1	S	S	Absent
67	4755014	KACHU #1	S	S	Absent
68	14853	PASTOR	S	S	Absent
69	5390612	SUPER152	S	S	Absent
70	6922197	KACHU/SOLALA	S	S	Absent
71	6977141	ARULA #1	S	S	Absent
72	NA	TA2450	R	R	Present
73	NA	TA10132	S	S	Absent
74	NA	KS93U50	R	R	Present
75	NA	Morocco	S	S	Absent
76	NA	NIL_R1**	R	?	Present
77	NA	NIL_S1**	S	S	Absent
78	NA	NIL_R3**	R	R	Present
79	NA	NIL_S3**	S	S	Absent
* R=Resitant genotype; S=Susceptible genotype; ?=missing data
** near-isogenic lines (F5) derived from KS93U50 and Morocco; R and S represent resistant and susceptible lines, respectively. NIL-R1 is isogenic to NIL-S1 and NIL-R3 is isogenic to NIL-S3.
