# Supplementary material for: Cloning of the broadly effective wheat leaf rust resistance gene Lr42 transferred from Aegilops tauschii
Source: Nat Commun. 2022 Jun 1;13:3044. doi: 10.1038/s41467-022-30784-9 (PMC9160033; doi:10.1038/s41467-022-30784-9)
Supplement: Supplementary file 10 — Supplementary Data 7 [file 41467_2022_30784_MOESM10_ESM.xlsx]

## Sheet: SupplementaryData7
Supplementary Data 7. Lr42 marker validation using Hard Winter Wheat Association Mapping Panel (HWWAMP) plus known positive controls.
Order	GermplasmID	Cultivar	KASP Marker (pC43)	KASP marker (Lr42-pD1)*	KASP marker (Lr42-pD2)*	Lr42*	Notes
1	20GHG07933	TRIUMPH64	S	S	S	Absent
2	20GHG08027	SD05W018	S	S	S	Absent
3	20GHG07934	CHISHOLM	S	S	S	Absent
4	20GHG08028	NEKOTA	S	S	S	Absent
5	20GHG07935	CENTURY	S	S	S	Absent
6	20GHG08029	TANDEM	S	S	S	Absent
7	20GHG07936	CUSTER	S	S	S	Absent
8	20GHG08030	CRIMSON	S	S	S	Absent
9	20GHG07937	2174-05	S	S	S	Absent
10	20GHG08031	ROSE	S	S	S	Absent
11	20GHG07938	INTRADA	S	S	S	Absent
12	20GHG08032	DAWN	S	S	S	Absent
13	20GHG07939	OK101	S	S	S	Absent
14	20GHG08033	WINOKA	S	S	S	Absent
15	20GHG07940	OK102	S	S	S	Absent
16	20GHG08034	NELL	S	S	S	Absent
17	20GHG08121	ROSEBUD	S	S	S	Absent
18	20GHG08215	CO050337-2	S	S	S	Absent
19	20GHG08122	JUDITH	S	S	S	Absent
20	20GHG08216	BYRD	S	S	S	Absent
21	20GHG08123	MT85200	S	S	S	Absent
22	20GHG08217	CO07W245	S	S	S	Absent
23	20GHG08124	NUSKY	S	S	S	Absent
24	20GHG08218	MCGILL	S	S	S	Absent
25	20GHG08125	MT9513	S	S	S	Absent
26	20GHG08219	NE02558	S	S	S	Absent
27	20GHG08126	MT9904	S	S	S	Absent
28	20GHG08220	NW03666	S	S	S	Absent
29	20GHG08127	MT9982	S	S	S	Absent
30	20GHG08221	NE04490	S	S	S	Absent
31	20GHG08128	GENOU	S	S	S	Absent
32	20GHG08222	NE05430	S	S	S	Absent
33	20GHG07941	ENDURANCE	S	S	S	Absent
34	20GHG08035	RITA	S	S	S	Absent
35	20GHG07942	DELIVER	S	S	S	Absent
36	20GHG08036	BRONZE	S	S	S	Absent
37	20GHG07943	OK_BULLET	S	S	S	Absent
38	20GHG08037	HUME	S	S	S	Absent
39	20GHG07944	CENTERFIELD	S	S	S	Absent
40	20GHG08038	GENT	S	S	S	Absent
41	20GHG07945	GUYMON	S	S	S	Absent
42	20GHG08039	HARDING	S	S	S	Absent
43	20GHG07946	DUSTER	S	S	S	Absent
44	20GHG08040	HV9W03-1551WP	S	S	S	Absent
45	20GHG07947	OK_RISING	S	S	S	Absent
46	20GHG08041	G1878	S	S	S	Absent
47	20GHG07948	OK02405	S	S	S	Absent
48	20GHG08042	HV9W03-1379R	S	S	S	Absent
49	20GHG08129	NORRIS	S	S	S	Absent
50	20GHG08223	NE05496	S	S	S	Absent
51	20GHG08130	YELLOWSTONE	S	S	S	Absent
52	20GHG08224	NE05548	S	S	S	Absent
53	20GHG08131	MT0495	S	S	S	Absent
54	20GHG08225	NE06545	S	S	S	Absent
55	20GHG08132	MTS0531	S	S	S	Absent
56	20GHG08226	NE06607	S	S	S	Absent
57	20GHG08133	DECADE	S	S	S	Absent
58	20GHG08227	ROBIDOUX	S	S	S	Absent
59	20GHG08134	MT06103	S	S	S	Absent
60	20GHG08228	NI06736	S	S	S	Absent
61	20GHG08135	JUDEE	S	S	S	Absent
62	20GHG08229	NI06737	S	S	S	Absent
63	20GHG08136	LAKIN	S	S	S	Absent
64	20GHG08230	NI07703	S	S	S	Absent
65	20GHG07949	PETE	S	S	S	Absent
66	20GHG08044	HV9W05-1280R	S	S	S	Absent
67	20GHG07950	BILLINGS	S	S	S	Absent
68	20GHG08043	HV9W03-1596R	S	S	S	Absent
69	20GHG07951	OK04505	S	S	S	Absent
70	20GHG08045	HV9W06-504	S	S	S	Absent
71	20GHG07952	OK04525	S	S	S	Absent
72	20GHG08046	SPARTAN	S	S	S	Absent
73	20GHG07953	OK04507	S	S	S	Absent
74	20GHG08047	HV906-865	S	S	S	Absent
75	20GHG07954	OK05830	S	S	S	Absent
76	20GHG08048	TARKIO	S	S	S	Absent
77	20GHG07955	OK04111	S	S	S	Absent
78	20GHG08049	SMOKYHILL	S	S	S	Absent
79	20GHG07956	OK04415	S	S	S	Absent
80	20GHG08050	SHOCKER	S	S	S	Absent
81	20GHG08137	STANTON	S	S	S	Absent
82	20GHG08231	NI08707	S	S	S	Absent
83	20GHG08138	TREGO	S	S	S	Absent
84	20GHG08232	NI08708	S	S	S	Absent
85	20GHG08139	KARL_92	S	S	S	Absent
86	20GHG08233	JAGGER	S	S	S	Absent
87	20GHG08140	DODGE	S	S	S	Absent
88	20GHG08234	SETTLER_CL	S	S	S	Absent
89	20GHG08141	NORKAN	S	S	S	Absent
90	20GHG08142	CHENEY	S	S	S	Absent
91	20GHG08143	NEWTON	S	S	S	Absent
92	20GHG08144	LARNED	S	S	S	Absent
93	20GHG07957	OK05711W	S	S	S	Absent
94	20GHG08051	VONA	S	S	S	Absent
95	20GHG07958	OK05723W	S	S	S	Absent
96	20GHG08052	CO940610	S	S	S	Absent
97	20GHG07959	OK05108	S	S	S	Absent
98	20GHG08053	AVALANCHE	S	S	S	Absent
99	20GHG07960	OK05122	S	S	S	Absent
100	20GHG08054	BOND_CL	S	S	S	Absent
101	20GHG07961	OK05526	S	S	S	Absent
102	20GHG08055	PLATTE	S	S	S	Absent
103	20GHG07962	OK05134	S	S	S	Absent
104	20GHG08056	LINDON	S	S	S	Absent
105	20GHG07963	OK05303	S	S	S	Absent
106	20GHG08057	CO03W043	S	S	S	Absent
107	20GHG07964	OK05312	S	S	S	Absent
108	20GHG08058	CO03W054	S	S	S	Absent
109	20GHG08145	PARKER76	S	S	S	Absent
110	20GHG54228	KS91WGRC11	R	R	R	Present	WGRC germplasm line with Lr42 and Lr24
111	20GHG08146	KIRWIN	S	S	S	Absent
112	20GHG54228	KS91WGRC11	R	R	R	Present	WGRC germplasm line with Lr42 and Lr24
113	20GHG08147	SAGE	S	S	S	Absent
114	20GHG54228	KS91WGRC11	R	R	R	Present	WGRC germplasm line with Lr42 and Lr24
115	20GHG08148	TRISON	S	S	S	Absent
116	20GHG54229	KS93U950	R	R	R	Present	USDA breeeding line with Lr42 and Lr24
117	20GHG08149	EAGLE	S	S	S	Absent
118	20GHG54229	KS93U950	R	R	R	Present	USDA breeeding line with Lr42 and Lr24
119	20GHG08150	SHAWNEE	S	S	S	Absent
120	20GHG54229	KS93U950	R	R	R	Present	USDA breeeding line with Lr42 and Lr24
121	20GHG08151	PARKER	S	S	S	Absent
122	20GHG54230	TX00V1131 sel	S	S	S	Absent
123	20GHG08152	KAW61	S	S	S	Absent
124	20GHG54230	TX00V1131 sel	S	S	S	Absent
125	20GHG07965	OK05511	S	S	S	Absent
126	20GHG08059	THUNDER_CL	S	S	S	Absent
127	20GHG07966	OK05204	S	S	S	Absent
128	20GHG08060	CO04025	S	S	S	Absent
129	20GHG07967	GARRISON	S	S	S	Absent
130	20GHG08061	CO04393	S	S	S	Absent
131	20GHG07968	OK06114	S	S	S	Absent
132	20GHG08062	CO04499	S	S	S	Absent
133	20GHG07969	OK06210	S	S	S	Absent
134	20GHG08063	CO04W320	S	S	S	Absent
135	20GHG07970	OK06319	S	S	S	Absent
136	20GHG08064	LAMAR	S	S	S	Absent
137	20GHG07971	OK06318	S	S	S	Absent
138	20GHG08065	CARSON	S	S	S	Absent
139	20GHG07972	OK06336	S	S	S	Absent
140	20GHG08066	HAIL	S	S	S	Absent
141	20GHG08153	TASCOSA	S	S	S	Absent
142	20GHG54230	TX00V1131 sel	S	S	S	Absent
143	20GHG08154	BISON	S	S	S	Absent
144	20GHG54231	AR93005	R	R	R	Present	Arkansas soft red winter wheat line with Lr42 in pedigree; positive for Lr42 as reported by Sun et al 2010 using SSR markers.
145	20GHG08155	KIOWA	S	S	S	Absent
146	20GHG54231	AR93005	R	R	R	Present	Arkansas soft red winter wheat line with Lr42 in pedigree; positive for Lr42 as reported by Sun et al 2010 using SSR markers.
147	20GHG08156	WICHITA	S	S	S	Absent
148	20GHG54231	AR93005	R	R	R	Present	Arkansas soft red winter wheat line with Lr42 in pedigree; positive for Lr42 as reported by Sun et al 2010 using SSR markers.
149	20GHG08157	COMANCHE	S	S	S	Absent
150	20GHG54232	TcLr42	R	R	R	Present	Thatcher isoline with Lr42 developed by Dr. James Kolmer
151	20GHG08158	BAKERS_WHITE	S	S	S	Absent
152	20GHG54232	TcLr42	R	R	R	Present	Thatcher isoline with Lr42 developed by Dr. James Kolmer
153	20GHG08159	BURCHETT	S	S	S	Absent
154	20GHG54232	TcLr42	R	R	R	Present	Thatcher isoline with Lr42 developed by Dr. James Kolmer
155	20GHG08160	CUTTER	S	S	S	Absent
156	20GHG54233	Sr Tmp	S	S	S	Absent
157	20GHG07973	AGATE	S	S	S	Absent
158	20GHG08067	SANDY	S	S	S	Absent
159	20GHG07974	ALLIANCE	S	S	S	Absent
160	20GHG08068	DUKE	S	S	S	Absent
161	20GHG07975	ANTELOPE	S	S	S	Absent
162	20GHG08069	HALT	S	S	S	Absent
163	20GHG07976	ARAPAHOE	S	S	S	Absent
164	20GHG08070	HATCHER	S	S	S	Absent
165	20GHG07977	BENNETT	S	S	S	Absent
166	20GHG08071	PRAIRIE_RED	S	S	S	Absent
167	20GHG07978	BUCKSKIN	S	S	S	Absent
168	20GHG08072	YUMAR	S	S	S	Absent
169	20GHG07979	CENTURA	S	S	S	Absent
170	20GHG08073	ABOVE	S	S	S	Absent
171	20GHG07980	CENTURK78	S	S	S	Absent
172	20GHG08074	CO03064	S	S	S	Absent
173	20GHG08161	DUMAS	S	S	S	Absent
174	20GHG54233	Sr Tmp	S	S	S	Absent
175	20GHG08162	HONDO	S	S	S	Absent
176	20GHG54233	Sr Tmp	S	S	S	Absent
177	20GHG08163	JAGALENE	S	S	S	Absent
178	20GHG54234	Triumph 64	S	S	S	Absent
179	20GHG08164	LONGHORN	S	S	S	Absent
180	20GHG54234	Triumph 64	S	R	R	?	Lr42 not in pedigree
181	20GHG08165	NEOSHO	S	S	S	Absent
182	20GHG54234	Triumph 64	S	S	S	Absent
183	20GHG08166	OGALLALA	S	S	S	Absent
184	20GHG54235	Century	S	S	S	Absent
185	20GHG08167	POSTROCK	S	S	S	Absent
186	20GHG54235	Century	S	S	S	Absent
187	20GHG08168	THUNDERBOLT	S	S	S	Absent
188	20GHG54235	Century	S	S	S	Absent
189	20GHG07981	CHEYENNE	S	S	S	Absent
190	20GHG08075	BILL_BROWN	S	S	S	Absent
191	20GHG07982	COLT	S	S	S	Absent
192	20GHG08076	RIPPER	S	S	S	Absent
193	20GHG07983	COUGAR	S	S	S	Absent
194	20GHG08077	PROWERS	S	S	S	Absent
195	20GHG07984	CULVER	S	S	S	Absent
196	20GHG08078	AKRON	S	S	S	Absent
197	20GHG07985	GAGE	S	S	S	Absent
198	20GHG08079	JULES	S	S	S	Absent
199	20GHG07986	GOODSTREAK	S	S	S	Absent
200	20GHG08080	YUMA	S	S	S	Absent
201	20GHG07987	HALLAM	S	S	S	Absent
202	20GHG08081	TAMW-101	S	S	S	Absent
203	20GHG07988	HARRY	S	S	S	Absent
204	20GHG08082	TAM105	S	S	S	Absent
205	20GHG08169	W04-417	S	S	S	Absent
206	20GHG54236	Fannin	S	S	S	Absent	Texas hard red winter wheat variety with Lr42 in pedigree, but negative with all markers, which agrees with results of Sun et al 2010 using SSR markers
207	20GHG08170	NUFRONTIER	S	S	S	Absent
208	20GHG54236	Fannin	S	S	S	Absent	Texas hard red winter wheat variety with Lr42 in pedigree, but negative with all markers, which agrees with results of Sun et al 2010 using SSR markers
209	20GHG08171	NUHORIZON	S	S	S	Absent
210	20GHG54236	Fannin	S	S	S	Absent	Texas hard red winter wheat variety with Lr42 in pedigree, but negative with all markers, which agrees with results of Sun et al 2010 using SSR markers
211	20GHG08172	ONAGA	S	S	S	Absent
212	20GHG54237	Fannin-21	S	S	S	Absent	Texas hard red winter wheat variety with Lr42 in pedigree, but negative with all markers, which agrees with results of Sun et al 2010 using SSR markers
213	20GHG08173	RONL	S	S	S	Absent
214	20GHG54237	Fannin-21	S	S	S	Absent	Texas hard red winter wheat variety with Lr42 in pedigree, but negative with all markers, which agrees with results of Sun et al 2010 using SSR markers
215	20GHG08174	2145	S	S	S	Absent
216	20GHG54237	Fannin-21	S	S	S	Absent	Texas hard red winter wheat variety with Lr42 in pedigree, but negative with all markers, which agrees with results of Sun et al 2010 using SSR markers
217	20GHG08175	HEYNE	S	S	S	Absent
218	20GHG08176	KS00F5-20-3	S	S	S	Absent
219	20GHG07989	HOMESTEAD	S	S	S	Absent
220	20GHG08083	TAM107	S	S	S	Absent
221	20GHG07990	INFINITY_CL	S	S	S	Absent
222	20GHG08084	TAM109	S	S	S	Absent
223	20GHG07991	KHARKOF	S	S	S	Absent
224	20GHG08085	TAM110	S	S	S	Absent
225	20GHG07992	MILLENNIUM	S	S	S	Absent
226	20GHG08086	TAM111	S	S	S	Absent
227	20GHG07993	CAMELOT	S	S	S	Absent
228	20GHG08087	TAM112	S	S	S	Absent
229	20GHG07994	OVERLAND	S	S	S	Absent
230	20GHG08088	TAM200	S	S	S	Absent
231	20GHG07995	NE99495	S	S	S	Absent
232	20GHG08089	TAM202	S	S	S	Absent
233	20GHG07996	NIOBRARA	S	S	S	Absent
234	20GHG08090	TAM203	S	S	S	Absent
235	20GHG08177	OVERLEY	S	S	S	Absent
236	20GHG08178	FULLER	S	S	S	Absent
237	20GHG08179	COSSACK	S	S	S	Absent
238	20GHG08180	ENHANCER	S	S	S	Absent
239	20GHG08181	SANTA_FE	S	S	S	Absent
240	20GHG08182	VENANGO	S	S	S	Absent
241	20GHG08183	WB411W	S	S	S	Absent
242	20GHG08184	KEOTA	S	S	S	Absent
243	20GHG07997	NUPLAINS	S	S	S	Absent
244	20GHG08091	TAM302	S	S	S	Absent
245	20GHG07998	PRONGHORN	S	S	S	Absent
246	20GHG08092	TAM303	S	S	S	Absent
247	20GHG07999	RAWHIDE	S	S	S	Absent
248	20GHG08093	TAM304	S	S	S	Absent
249	20GHG08000	REDLAND	S	S	S	Absent
250	20GHG08094	TAM400	S	S	S	Absent
251	20GHG08001	SCOUT66	S	S	S	Absent
252	20GHG08095	LOCKETT	S	S	S	Absent
253	20GHG08002	SIOUXLAND	S	S	S	Absent
254	20GHG08096	STURDY	S	S	S	Absent
255	20GHG08003	TURKEY_NEBSEL	S	S	S	Absent
256	20GHG08097	STURDY_2K	S	S	S	Absent
257	20GHG08004	VISTA	S	S	S	Absent
258	20GHG08098	MIT	S	S	S	Absent
259	20GHG08185	TX05A001822	S	S	S	Absent
260	20GHG08186	TX06A001263	S	S	S	Absent
261	20GHG08187	TX06A001132	S	S	S	Absent
262	20GHG08188	TX06A001281	S	S	S	Absent
263	20GHG08189	TX06A001386	S	S	S	Absent
264	20GHG08190	TX05V7259	S	S	S	Absent
265	20GHG08191	TX05V7269	S	S	S	Absent
266	20GHG08192	TX05A001188	S	S	S	Absent
267	20GHG08005	WAHOO	S	S	S	Absent
268	20GHG08099	CAPROCK	S	S	S	Absent
269	20GHG08006	WARRIOR	S	S	S	Absent
270	20GHG08100	TX01A5936	S	S	S	Absent
271	20GHG08007	WESLEY	S	S	S	Absent
272	20GHG08101	TAM401	S	S	S	Absent
273	20GHG08008	WICHITA	S	S	S	Absent
274	20GHG08102	TX02A0252	S	S	S	Absent
275	20GHG08009	WINDSTAR	S	S	S	Absent
276	20GHG08103	TX03A0148	S	S	S	Absent
277	20GHG08010	JAGGER	S	S	S	Absent
278	20GHG08104	TX03A0563	S	S	S	Absent
279	20GHG08011	LANCER	S	S	S	Absent
280	20GHG08105	TX04A001246	S	S	S	Absent
281	20GHG08012	SETTLER_CL	S	S	S	Absent
282	20GHG08106	TX01V5134RC-3	S	S	S	Absent
283	20GHG08193	TX07A001279	S	S	S	Absent
284	20GHG08194	TX07A001318	S	S	S	Absent
285	20GHG08195	TX07A001420	S	S	S	Absent
286	20GHG08196	TX06V7266	S	S	S	Absent
287	20GHG08197	OK1067071	S	S	S	Absent
288	20GHG08198	OK1067274	S	S	S	Absent
289	20GHG08199	OK1068002	S	S	S	Absent
290	20GHG08200	OK1068009	S	S	S	Absent
291	20GHG08013	ANTON	S	S	S	Absent
292	20GHG08107	TX04M410164	S	S	S	Absent
293	20GHG08014	MACE	S	S	S	Absent
294	20GHG08108	TX04M410211	S	S	S	Absent
295	20GHG08015	JERRY	S	S	S	Absent
296	20GHG08109	TX04V075080	S	S	S	Absent
297	20GHG08016	TAM107-R7	S	S	S	Absent
298	20GHG08110	TX99A0153-1	S	S	S	Absent
299	20GHG08017	ARLIN	S	S	S	Absent
300	20GHG08111	TX01M5009-28	S	S	S	Absent
301	20GHG08018	ALICE	S	S	S	Absent
302	20GHG08112	TX00V1131	S	S	S	Absent
303	20GHG08019	DARRELL	S	S	S	Absent
304	20GHG08113	TX99U8618	S	S	S	Absent
305	20GHG08020	EXPEDITION	S	S	S	Absent
306	20GHG08114	TX96D1073	S	S	S	Absent
307	20GHG08201	OK1068026	S	S	S	Absent
308	20GHG08202	OK1068112	S	S	S	Absent
309	20GHG08203	OK1070275	S	S	S	Absent
310	20GHG08204	OK1070267	S	S	S	Absent
311	20GHG08205	OK09634	S	S	S	Absent
312	20GHG08206	OK10119	S	S	S	Absent
313	20GHG08207	GALLAGHER	S	S	S	Absent
314	20GHG08208	OK07231	S	S	S	Absent
315	20GHG08021	WENDY	S	S	S	Absent
316	20GHG08115	2180	S	S	S	Absent
317	20GHG08022	SD00111-9	S	S	S	Absent
318	20GHG08116	HG-9	S	S	S	Absent
319	20GHG08023	SD01237	S	S	S	Absent
320	20GHG08117	TX86A5606	S	S	S	Absent
321	20GHG08024	SD01058	S	S	S	Absent
322	20GHG08118	TX86A6880	S	S	S	Absent
323	20GHG08025	SD05118	S	S	R	?	Lr42 not in pedigree
324	20GHG08119	TX86A8072	S	S	S	Absent
325	20GHG08026	SD05210	S	S	S	Absent
326	20GHG08120	CREST	S	S	S	Absent
327	20GHG08209	OK07S117	S	S	S	Absent
328	20GHG08210	OK08328	S	S	S	Absent
329	20GHG08211	BIG_SKY	S	S	S	Absent
330	20GHG08212	DANBY	S	S	S	Absent
331	20GHG08213	E2041	S	S	S	Absent
332	20GHG08214	DENALI	S	S	S	Absent
