# Supplementary material for: Cloning of the broadly effective wheat leaf rust resistance gene Lr42 transferred from Aegilops tauschii
Source: Nat Commun. 2022 Jun 1;13:3044. doi: 10.1038/s41467-022-30784-9 (PMC9160033; doi:10.1038/s41467-022-30784-9)
Supplement: Supplementary file 11 — Supplementary Data 8 [file 41467_2022_30784_MOESM11_ESM.xlsx]

## Sheet: SupplementaryData8
Supplementary Data 8. List of primers and their sequences
No.	Primer name	Sequence (5'-3')	Purpose
1	AET300.2_CDS-F	ATGGCGGAGGCTGTTGTCGGGCAG	For amplificaiton of coding sequences
2	AET300.2_CDS-R	CTAACTTGGCTGAGCTGTGCTGCGC
3	AET300.2_CDS-BamHIF	GTCGGATCCATGGCGGAGGCTGTTGTCGGGCAG	For plasmid construction to generate transgenic line
4	AET300.2_CDS-BamHIR	ATCGGATCCCTAACTTGGCTGAGCTGTGCTGCGC
5	AET300.2-Seq500-F	CACTTCACCAGGGATGAGG	For sequencing of coding sequences
6	AET300.2-Seq600-R	CCACACCAGGGTGACTTTG
7	AET300.2-Seq1000-F	ACAAGAGCATCACTCATGG
8	AET300.2-Seq1500-F	GGATGCACGATGTCATACG
9	AET300.2-Seq2000-F	AAGGTGCCTAAGGGCATGC
10	LR42_H1F	CATGGCGGAGGCTGTTGTC	Alleles/Paralogs amplification
11	LR42_H1R	GTATATCACCTGATCCGTTCACAT
12	42seq-546R	CAGCCACCGTATCAACCTCT	Allele sequencing
13	42seq-606F	GCCTGGTGTTGGTAAAAC
14	42seq-1204F	GATGTGATCCCTGATGCTC
15	42seq-2244R	GGGTCTGAGGTAAATGTAG
16	42seq-2226F	CTACATTTACCTCAGACCC
17	r42P_821F	AAGCGAGTTCATCCAAACCT	Lr42 promoter sequencing
18	r42P_2451R	CTTCATGAACCCGACCCACA
19	r42P_3610R	GACAACAGCCTCCGCCAT
20	r42P_3725R	GGCGTATCTTGCCGAAGAGT
21	r42_H1RF	ACGGATCAGGTGATATAC	Lr42 terminator sequencing
22	r42P_7872R	AGCTCGGCCTACTAAGTCCT
23	Lr42p_BsaI_F	GCAGGTCTCATCAAGAAGCGAGTTCATCCAAACCTAAAC	Lr42 promoter amplification
24	Lr42p_BamHI_R	ACCCGGGGATCCGGTTCTTGAGGCTTTTGATGAGTA
25	GUS_RT_F	TCCATCGCAGCGTAATGCTCTAC	GUS RT-PCR
26	GUS_RT_R	TAACGTATCCACGCCGTATTC
27	Ubi-F	TGGCATATGCAGCAGCTATAT	UbiP::Lr42 Transgenic gene screening
28	Seq2R	CCACACCAGGGTGACTTTG
29	Lr42_difBW_2F	CACAGGAGCAGAGCTTCAG	Paired with Lr42-qRT_R6 for Lr42P::Lr42 Transgenic gene screening
30	Lr42_difBW_3F	GGTTTAGCAGGGCAGCTA	Paired with Lr42-qRT_R6 for Lr42P::Lr42 Transgenic gene copy number estimation
31	actin_F1	CATCCACGAGACGACCTACA	RT-PCR of transgenic plants
32	actin_R1	GATCTTCATGCTGCTTGGGG
33	Lr42-qRT_F5	GGGCTACATTTACCTCAG
34	Lr42-qRT_R5	CCGTAACACACACAGACA
35	lr42_1F	TCAGCTCGGATGCCCCAG
36	lr42_1R	TGCGCCCCATAACTCGATG
37	Lr42-qRT_F6	TGTCTGTGTGTGTTACGG	qRT-PCR of transgenic plants
38	Lr42-qRT_R6	CTGTGAAAAATAGCTCGATG
39	Lr42_BVIGS_P3_F1	AAGGAAGTTTAAAACAACGATGCCTCAGCTCT	VIGS
40	Lr42_BVIGS_P3_R1	AACCACCACCACCGTATGCCGAAGTTCTGGAAATG
41	LR42_qPCR_F1	CGGGGTCTACGCTTTCTTGC
42	LR42_qPCR_R1	GCTGCGCCCCATATCTCTAG
43	RLI_F1	TTGAGCAACTCATGGACCAG
44	RLI_R1	GCTTTCCAAGGCACAAACAT
