# Supplementary material for: Cloning of the broadly effective wheat leaf rust resistance gene Lr42 transferred from Aegilops tauschii
Source: Nat Commun. 2022 Jun 1;13:3044. doi: 10.1038/s41467-022-30784-9 (PMC9160033; doi:10.1038/s41467-022-30784-9)
Supplement: Supplementary file 13 — Source Data [file 41467_2022_30784_MOESM13_ESM.zip]

Archive with 34 entries (31 files):
- 08_SourceData/
- 08_SourceData/SourceData10_Figure5b_haplotype.txt
- __MACOSX/
- __MACOSX/08_SourceData/
- __MACOSX/08_SourceData/._SourceData10_Figure5b_haplotype.txt
- 08_SourceData/SourceData11_SupplementaryFigure12_Lr42homologsFromGenomeAssembly.fasta
- __MACOSX/08_SourceData/._SourceData11_SupplementaryFigure12_Lr42homologsFromGenomeAssembly.fasta
- 08_SourceData/SourceData12_SupplementaryFigure1c_BSR.txt
- __MACOSX/08_SourceData/._SourceData12_SupplementaryFigure1c_BSR.txt
- 08_SourceData/SourceData13_SupplementaryFigure1c_SNP.txt
- __MACOSX/08_SourceData/._SourceData13_SupplementaryFigure1c_SNP.txt
- 08_SourceData/SourceData14_SupplementaryFigure7_and_8.qPCR.cn.txt
- __MACOSX/08_SourceData/._SourceData14_SupplementaryFigure7_and_8.qPCR.cn.txt
- 08_SourceData/SourceData15_SupplementaryFigure9b.txt
- __MACOSX/08_SourceData/._SourceData15_SupplementaryFigure9b.txt
- 08_SourceData/SourceData1_Figure1c_BSR.txt
- __MACOSX/08_SourceData/._SourceData1_Figure1c_BSR.txt
- 08_SourceData/SourceData2_Figure1c_SNP.txt
- __MACOSX/08_SourceData/._SourceData2_Figure1c_SNP.txt
- 08_SourceData/SourceData3_Figure2b_Lr42R.TIF
- __MACOSX/08_SourceData/._SourceData3_Figure2b_Lr42R.TIF
- 08_SourceData/SourceData4_Figure2b_actin.TIF
- __MACOSX/08_SourceData/._SourceData4_Figure2b_actin.TIF
- 08_SourceData/SourceData5_Figure2b_lr42.TIF
- __MACOSX/08_SourceData/._SourceData5_Figure2b_lr42.TIF
- 08_SourceData/SourceData6_Figure2c_LRRrepeats.xlsx
- __MACOSX/08_SourceData/._SourceData6_Figure2c_LRRrepeats.xlsx
- 08_SourceData/SourceData7_Figure4b_and_SupplementaryFigure8.txt
- __MACOSX/08_SourceData/._SourceData7_Figure4b_and_SupplementaryFigure8.txt
- 08_SourceData/SourceData8_Figure5a.fasta
- __MACOSX/08_SourceData/._SourceData8_Figure5a.fasta
- 08_SourceData/SourceData9_Figure5a.newick
- __MACOSX/08_SourceData/._SourceData9_Figure5a.newick
- __MACOSX/._08_SourceData
