# Supplementary material for: Cloning of the broadly effective wheat leaf rust resistance gene Lr42 transferred from Aegilops tauschii
Source: Nat Commun. 2022 Jun 1;13:3044. doi: 10.1038/s41467-022-30784-9 (PMC9160033; doi:10.1038/s41467-022-30784-9)
Supplement: Supplementary file 13 — Source Data [file 41467_2022_30784_MOESM13_ESM.zip › 08_SourceData/SourceData10_Figure5b_haplotype.txt]

Block	Lr42R.Start(bp)	Lr42R.End(bp)	Length(bp)	SNPs*	Identity(%)**
A	10	422	413	2	99.52
B	423	534	112	0	100.00
C	535	627	93	0	100.00
D	630	2245	1616	19	98.82
E	2246	2454	209	6	97.13
F	2455	2759	305	5	98.36
* SNPs between the blocks on Lr42R and on the potential resources
**Identity between the blocks on Lr42R and the potential resources
