# Supplementary material for: Cloning of the broadly effective wheat leaf rust resistance gene Lr42 transferred from Aegilops tauschii
Source: Nat Commun. 2022 Jun 1;13:3044. doi: 10.1038/s41467-022-30784-9 (PMC9160033; doi:10.1038/s41467-022-30784-9)
Supplement: Supplementary file 13 — Source Data [file 41467_2022_30784_MOESM13_ESM.zip › 08_SourceData/SourceData11_SupplementaryFigure12_Lr42homologsFromGenomeAssembly.fasta]

>Aet.Chr1D:78426237845412
ATGGCGGGGGCTGTTGTCGGGCAGCTGGTGGTCTCCCTTGGTGCGGCGCTGGCGAAAGAGACAGCTATCTTTGGCGGGGCACTGCTCGGCAAGGAAGCCGCCGCCCTCAGGGGCCTCTTCGGCAAGATCCGCGACTCCAAGGTGGAGCTGGAGAGCATGCAGGCCTACCTGCAGGAGGCGGAGCGGTTCAAGGACACCGACAAGACCACAGCCATTTTTGTCGGCGAGGTCAGGGGCTTCGCCTTCCAGATCGAGGATGTCGTTGACGAGTTCACCTACAAGCTGGAGGAGTGCAAGCACGGAGGGTTCGCTGGCAAGATGAAGAAGAGGCTCAAGCATATCAAAACCTGGCACCGCCTAGCAGCCAAGCTCCAAGAAATCAAAGCCCAGCTGAAAGATGCCAAGAGGAGGAAGCAGGATTACGCCGTCACTGGCAGATTTGCTTCTTCTGCCAGATCGATAAATCAAGGTCAAGCTCTTCACTTCACCAGGGATGAGGACCTTGTGGGGATAGAGGAGAACAGGGACAGGTTGATACGGTGGCTGACCATCGGCGGTTGTAGTGGTCATGGTCTAGAGCAGAGCAGCAGCAAGGTTACCTCGGTGTGGGGGATGCCTGGTGTTGGTAAAACCACTCTGGTTGCTCATGTGTACAACACTGTAAAAGTGGATTTCGACGCGGCGGCGTGGCTAACTGTGTCGGAGAGTTACCGTATCAAGGATCTGCTGAAGAAAATTGCCGCCCAGTTCGGCATCACAGTCGACGTCGCCGACATTGAGATGAGAGACCTAGCAGAGTCCATCCACAACTACCTTCAAGGTAAAAAGTTCATCATGGTCCTGGATGATGTTTGGGCTGCGCGTGTGTGGTCCGAGATAAGGAATGTCTTCCCAACGTCTAACTGTACCGGCCGATTTGTTATCACATCAAGAAAGCATGAAGTGTCACTGTTGGCAACTAGGGAGTCTGCAATTCACTTGGAACCGTTACAACCACATCACTCCTGGGTGTTGTTTTGCAAAGGGGCCTTTTGGAATGATAATGTCAATGAGTGCCCGTTGGAATTGCAAGAATTGGCTGGGAAGTTCATAACAAAGTGTCAAGGCTTGCCTATTGCTATTGCTTGCATTGGCCGCCTACTCTCCTGCAAATCCCCAACTTCTGCTGAATGGGAGGATGTGTACAGGGGTTTGGATTCACAATTGGCGAAAGATGTGATCCCCGATGCTCATATGATCCTAAAAGTCAGCTTGGAGGACCTTCCGTATGATTTGAAGAATTGTTTCCTACACTGTGCATTGTCTCCAGAAGATTATGTATTAAAGAGGAGGAAGACAATGAGGCTCTGGATCGCTGCGGGGTTTATCAGGGAAAAAGATGAGAGCAAAACATTGGAGGAAGTGGCAGAGGGATACTTGGCTGAGCTTGTGAACCGAAGCCTTTTACAGGTAGTAGAAAGGAATTATGCCGGACGACTGAAATACTGCAGGATGCATGATGTCATACGCCTTCTTGCCCTCAACAAAGCCAAGGAGGAATGCTTCGGTAAAGTTTATAATGGCTCTGCTACTGGGGCATTCTCTGTAGACGGTGCACGTCGCATATCGGTCCATGGGGGAAATCTTGAACAACTGAGCCGATCTGGCACAACACATCTCCGTGCACTCTATGTATTTGGGAGGTATATCGAGGTCGATTTGCTGAAGCCTATCCTAACATCTTCGAAACTGCTGACGATGTTGGATCTTCAAGGTACCTGTATCAAAATGCTGCCCAGTGAGGTATTCAACTTGTTTAATCTGCGTTATTTGGGTCTTAGAGCTACTGGGATGGAAAGCCTGCCTGAAGCAGTAGTGAGGTTGCAAAACCTGGAAGTCTTGGATGCTTCCAAATCTAAGTTGACGTATTTGCCAAACAGTGTTGTAAAACTTAAGAAGCTGAGATACCTGTATGCATGGTCTGTTGTTACATCTGAGGAATTTGAAATTGGAAATCTAAGTGGAGTCAAGGTGCCCAATGGCATACAACAGTTGGCAGGACTGCAGGCTCTTCAGTCCGTCAAAGCTGCTCCAGAGTTTCTGCGTGAAGTTTCAGCTCTGACAGAGCTGAGAACATTTGGTGTCTGCAACGTGAGAAGTGAACAATCTGCTGATTTGAGCAATGCTATCACCAGAATGAGCCATCTTGTTCATCTCGAAATTGTTGCTGCAGCTGAGAATGAGGTATTGCAGTTTGAAGGTCTATATTTACCTCCAACCCTTTCTTCGTTTGGTTTAGCAGGGCAGCTAGAAAAAACATCGATACCTCAGCTTTTCTCTTCTTGGTCACACCTTAATAGCCTCACTCGATTGCACCTGGCATTCTCCAATATTGATGAGCAAACCTTTTCCTTTCTGCACATGTTACGTGGTCTACGCTTTCTTGAGGTAATGAAGGCTTTTGAAGGGAAGAGGTTGGAATTTTGCGCAGGGTCATTTCCTAAACTTCGATTTCTACACATATGGGGCGCAGCACAACTCAACCAAGTTAGAATAGAAGAGAGTGCGCTAAAAATCCTCGCTGAGCTATGGTTCACAGACTGCCCTGAGCTAAAGTTTCTTCCAGATGGCATCGAACACCTTTCAGCCCTTGAGAAATTAATTCTGAAAGACACGTCAGAAGTGCTGATAAAGAAGCTCCAGCAGAAGAGAGATTCAGATGAATGCAGCAAAGATGCAATGAAGATTAGCCACATAAGGAATGTTACAGTTGCACTGAGCCATAATGGATTTGAGGAAAGGATTAGGTGA
>Aet.Chr1D:78517457854522
ATGGCGGAGGCCGTTGTCGGCCCGCTGGTGGTCACGCTGGGGGGTGCGCTGGCAAAAGAGGCGGCGGTCTTTGGTGGGGCACTGCTCGGCAAGGAAGCCGCCGCCCTCAGGGGCCTCTTCGGCAAGATCCGCGACTCCAAGGCTGAGCTTGAGAGCATGCAGGCCTACCTGCAGGAGGCAGAGCGGTTCAAGGATACCAACAAGACCACAGCCATCTTCGTCGGTGAGATCAGGGGCTTCGCCTTCCAGATCGAGGATGTCGTTGACGAGTTCACCTACAAGCTGGAGGATTGCAAGCACGGAGGATTCGCTGCCAAGATGAAGAAGAAGCTCAAGCATATCAAAACCTGGCGCCGCCTGGCAGCCAAGCTCCAAGAAATCGATGTCAAGCTGAAAGATGCCAAGAGGAGGAAGCAGGATTACGCAGCCGTTGCGGGAATCGGCGGATCTGCTTCTGCTGCCAGATCGACAAGTCGAGGTCAAGCCCTGCACTTCACCAGGGATGAGGACCTTGTGGGAATCGAGGAGAACAAAGAGAAGTTGATACGGTGGCTGACGGGCAGTGGCGGTGGTGATTATCTGGAGCAGAGCAACAGCAAAGTCACCACGGTGTGGGGGATGCCTGGTGTTGGTAAAACCACTCTGGTTGCTCATGTGTACAACACGGTGAAATTGGATTTTGACGCCGTGGCGTGGGTAACAGTGTCAGAGAGTTACAATCTCGAAGATCTGCTGAAGAAGATAGCCGCCGAGTTCGGCATCGCAGGAAATATTGCCAATGTTGAGATGAGGCGCCTAGCAGAGTCCATCAACAACAATCTTCAAGGTAAAAAGTACATCTTGGTCCTGGATGATGTTTGGACTCCGCTTGTGTGGTCGGAGATAAGGAATGCCTTCCCTACTTCTAACTGTACCGGCCGATTCATTATCACATCAAGAAAGCATGAAGTGTCATTGTTGGCAACTAGGTAGTCTGCAATCCACTTGGAACCGCTGCAAGAACACCACTCATGGCTGTTATTCTGCAAAGGAGCCTTTTGGAATGCTGATGACAAAGAGTGCCCATTGGAGCTGCAGGAATTGGCTCAAAAGTTCATAGCAAAGTGTCAAGGCTTGCCTATTGCTGTTGCATGCATTGGCCGCCTGCTCTCGTGCAAACCACCAACTTCCGCTCAATGGGAGGATGTGTACAGGAATTTGGATTTGCAGTTGGCGAAAGATCTGATCCCAGATGTTCATATGATCCTAAAGGTCAGCATGGAAGACCTTTCGTATGATTTGAAGAATTGTTTCTTACACTGTGCATTATCCCAAGAAGATTATGTTGTAAAGAGGAAAAGGACAGTGAGGCAATGGATTGCAACAGGGTTTATCAGGGAAAAGGAAGAGAACAGAACATTGGAGGAAGTGGCAGAAGGATACTTGGCCGAGCTTGTGAACCGAAGCCTACTGCAGGTAGTGAAGAGGAATCATTTCGGACGACTGAAACATTGTCGGATGCATGATGTCATACGCCTTCTTGCCCTCAACAAAGCCAAGGAGGAATGCTTTGGTAAAGTTTATGATGGCTCTGCTGCTACTGGGGCATTCTCTGTTGAGGGTGCACGTCGTATATCGGTACAGGGGGGAAACGTTGAACAATTGAGCCGGTCTGGTGCAACACAGCTCCGTGCACTCCTCGTATTTGAGAGGTGTATCGATATTGATTTGCTGAAGCCTATCCTAACATCTTCGAATCTGCTGTCTATGTTGGATCTGCAAGGTACTCGTATTAAAATGCTGCCCGATGAGGTATTCAACTTGTTTAATCTGCGTTATTTGGGTCTTCGAGGTACGGAGATCGAAAGCCTGCCTGAAGCAGTGGGGAGGTTACAAAACTTGGAAGTCTTGGATGCTTGGGACTCTAAGCTGACATATTTGCCAAAAAATGTTGTAAAACCTCAGAAGTTGAGATACCTGTACATATATGTCCATGGTGCATTCGAAATTGGAGTCAAGGTCCCTAATGACATACAACATTTGGTAGGACTGCGGGCTCTTCAGTGTGTCAAAGCCACTCCGAAGTTTCTCCGTGAAGTTGCAGCTCTGACAGAGCTAAGGTCATTCAGTGCCTACCTCGTGAGAACAGAACACTCTGCTGACTTGAGCAACGCTATCATCAAAATGAGCCATCTTGTTCATCTCGTACTTGTCACTGATGCTGACGATGAGGTGCTGCAGCTGGAAGGGCTATATTTACCTCCAACCCTTTCTTGGCTTGGTTTAGCAGGGCAGCTAGAAAAAACATGGATGCATCAGCATTTCTCTTTTTGGTCACACCTTAATAGCCTTACTCGGTTGGAGCTATCATTCTCCAGTATTGATGAGCAAAACTTTTCCTGTCTGTTTGTGTTACATGGTCTGCTCTTTCTTGTGCTACTGAAGGCCTTTGAAGGGAAGCGCTTGGATTTTTACGCAGGGTCATTTCCGAAACTTAAGCATCTATGGGTATGGGGCGCGACACACCTCAACCAAGTGGGAATAGAGGAGGGTGCGATGCAAAACCTCGTCGAGCTATTCTTCATAGACTGTCCCGAGCTAAAGATTCTTCCTGATGGTATCAAACACCTTGCAGCCCTTGAGAAATTACTTCTGAAAGACACGTCAGAAGAGCTGGTAGAGAAGCTTCGGCAGAAGAGAGATTCAGATGAATGCAGCAAAGATTTAATGAAGATCAGCCACATAAGGAATGTTACAGTTGAACTAACGCAGAAAGGACTTTCGGAAAGGATTAGGTGA
>Aet.Chr1D:80762158078602
CAAGCTCCACGAAATCGAAGGGAAGCTGCAGGATGCCAATCGGAGGAAGAAGGATTACACCGTCAGATCTTCTTCTGCTGCCAGATCGACGAGTCAAGGTCAAGCTCTGCACTTCACCAAAGATGAGGACCTTGTGGGGATCGAGGAGAATAAAGACAAGTTGGTACATTGGCTGACTGCTGCTGGTGGTGATGGTGATGATTTGGAGCAGAGCAGCATCAATGTTACCACGGTGTGGGGGATGCCTGGTGTTGGTAAAACCACTCTGGTCGCTCATGTGTACAACATGGTGAAATTGGATTTTGACGCTGCAGCGTGGGTAACTGTGTCGGAGAGTTACCGCCTCCAAGATCTGCTGAAGAAGATAGCCGCCGAGTTAGGCATCATAGTCAACATTGCCAACGTTGAGATGAGAGGCCTAGCAGAGTCCATCCATAACTACCTTCAAGGTAAAATTTACATTTTGGTCTTGGATGATGTTTGGATTCCGCTTGTTTGGTTGGAGATAAGGAATGTCTTTCCAACATCTAATTGTACGGGCCGATTTGTTATCACATCAAGAAAGCATGAAGTGTCACTGTTAGCAACTGGGGAGTCTGCACTTCACTTGGAACCGCTACAAGCACATCACTCCTGGCCATTATTTTGCAAAGGAGCCTTTTGGAATGATGATGATAAGGAGTTCCCGTTGGAGTTGCAAAAATTGGCTTGGAAGTTCATAGCAAAGTGCCGAGGCTTGCCTATTGCTATTGCATGCATTGGCCGCCTACTCTCCTGCAAACCCCCAACTTTTGCTGAATGGGATAATGTGTACAGAGGTTTGGATTCACATTTGATGAAAGATGTGATCCCTGATGTTCATATGATTCTAAAGGTCAGCTTGGAGGACCTTCCATACAATTTGAAGAATTGTTTCTTACACTGTGCATTATTCCCAGAAGATTATGTATTAAAGAGGAGGACGATATATAATGAGGCAGTGGATTGCCGCAGGGTTTATCAGGGAAAAGGAGGAGAGCAAAATACTGGAAGAAGTGGCAGAGGGATACTTGATTGAGCTTGTGAACCGAAGCCTACTACAGGTAGTGGAAAGGAATTATGCTGGACGACTTAAGCACTGCCGGATGCATGATGTCATACGCCTCCTTGCCCTCAACAAAGCCAAGGAGGAATGCTTTGGTAAAGTTTATGATAGCTCTGCTACTGGGACATCCTCTGTAGAGGGTGCACGTCGCATATTTGTCCAGGGGGAAACATCAAACAAATGAGCCGATCTGGCGCAACACATCTCCGTGGACTCCATGTATTCGGGTGGTATATTGATATTGATTTGCTGAAGCCTATCCTAACCTCTTCGAATTTGTTGTCAACATTGGATCTGCCCAACGAGGTATTCAACTTGTTTAATCTGCGGTATTTGGGCCTTAGAGATACCTATATCGAAAGCCTTCCTGAAGCAGTGGGGAGATTACAAAACCTGGAAGTCTTGGATGTTTACAGAGCTAAGATGACGTGTTTGCCAAACAATGTTGTGAAACTTCAGAAGTTGAGATACCTGTACGTATATACTGCTGGTGATTTACATGCAGGTGTAAGTGCAGTCAAGGTGCCTGTTGGCATACAGCATTTGGCAGGGCTGCGGGCTCTACAGTGCGTCAAAGCCAGTTCAGAATTTCTGCGTGAAGCTGCAGTTCTGACAGAGCTAAGGACGTACATTCAGTGTGTGATGTGAGAAATGAACACTATGCTGACTTGAGCAATGCTATCACCAGAATGAGCCATCTTGCCCATCTCGAAATTATCGCTGCAGCTGAGAATGTGGTGCTGTGGCATGCAGGGCTATTTTTACCTCCAACCCTTTCTGTGCTTGGTTTAGTAGGGCAGCTAGATAAAACATCGATGCCGCAACTTTTCTCTTCTTGGTCACACCTTAATAACCTTACCCGGTTGAACCTGACATTCTCCAATATTAATGAGCAAACCTTTTCCTGTCTGTCCGTACTAGGTGATTTACGGTTTCTTGAGCTAGCTAAGGCTTTTGAAGGGAAGAGGTTGGAATTTTACGCAGGGTCATTTCCAAAACTTCGGTTTCTATACATATGGTGCACACCACAACTCAACCAAGTGGAAATAGAGGTGGGCGCAATGCAAAACCTCGTCAAGCTATCGTTCACAGACTGTCCTGAGCTAAAGCTTCTTCCACATGGCATCGAACACCTTGTAGCCCTTGAAAAATTAATTCTGGAAGACACATCAGAAGAGTTAATAGAGAAGCTCTGTCAGAAGAGAGGTTCAGATGAATATAGCGAAGATGCAATGAGGATTAGCCACATAAGGAATGTTACAGTTGTACTGAGCCATAAAGGACTTTGGGAAAGGATTTGGTGA
>Aet.Chr1D:81265868129363
ATGGCGGAGGCTGTTGTTGGGCAGCTGGTGGTCATGCTGGGCACTGCGCTGGCAAAAGAGGCGGCGATCTTTGGCGGGGCGCTGCTCAGCAAGGAAGCCTCCGCCCTCAGAGGCCTCTTCGGCAAGATCCGCGAATCCAAGGCAGAGCTGGAGAGCATGCAGGCCTACTTGCAGGAGGCAGAGCGGCTCAAGGACACCGACAAGACCACCGGCATCTTCATCAGCGAGATCAGGGGTCTCGCCTTCGAGATCGAGGACGTCGTTGACGAGTTCACCTACAAGATGGAGGACTGCAAGCACGGAGGGTTCACCGGCAAGATGAAGAAGCGGCTCAAGCATATCAAGACCTGGCGCCGCCTGGCTGCCAAGCTCCAAGAAATCAAAGCCAAACTTCAGGATGCCAAGCGGAGGAAGAATGATTACACCGTCATCGGCATATCTGCTTCTGCTGCCAGATCGACGAGTCAAGGTCAATCTCTGCATTTCACCAGGGATGAGGACCTTGTGGGGATAGAGGAGAACAGGGACAGGTTGATACGGTGGCTGACCGTCAGCGGTGGTAGTGGTCATGGTCTAGAGCAGAGCAGCAGCAAGGTTACCTCGGTGTGGGGGATGCCTGGTGTTGGTAAAACCACTCTGGTTGCTCATGTGTACAACACTGTGAAAGTGGATTTCGACGCGGCGGCGTGGGTAACGGTGTCAGAGAGTTACCGTATTGAGGGTCTGCTGAAGAAGATCGCTGCCCAGTTCGGCATCACAGTCGACGTCGCCGACATTGAGATGAGAGACCTAGCAGAGTCCATCCACAACTACCTTCAAGGTAAAAAGTTCATCATGGTCCTGGATGATGTTTGGGCTGCGCGCGTGTGGTCCGAGATAAGGAATGTCTTCCCAACGTCTAACTGTACCGGCCGATTTGTTATCACATCAAGAAAGCATGAAGTGTCACTGTTGGCAACTAGGGAGTCTGCAATTCACTTGGAACCGCTACAAGCTCATCATTCCTGGGAGTTATTCTGCAAAGGAGCATTTTGGAGTGATGATGGTAAAGAGTGCCCATTGGAGTTGCAGGAACTGACTTGGAAGTTCATAGCAAAGTGTCAAGGCTTGCCTATTGCTATTGCATGCATTGGCCGCCTACTATCCTGCAAACCCCCAACTTCCGCTGAGTGGGAGAATGTGTACAGGGGTTTGGATTCGCAGTTGACGAAAGATGTGATCCCTGATGCTCATATGATCCTAAAGGTCAGTTTGGAGGACCTTCCGTATGATTTGAAAAATTGTTTCTTACACTGTGCACTATTTCAAGAAGATTATGTATTAAAGAGGAGAAGGATAATGAGGCAGTGGATTGCGGCAGGGTTTATTAGGGAAAAGGAGAGCAAAACATTGGAGGAAGTGGCAGAGGGATACTTGGCTGAGCTTGTGAACCGAAGCCTATTACAGGTTGTGAAGAGGAATCATGCCGGACGACTGAAACACTGCCAGATGCATGATGTCATAGGACTTCTTGCCCTGAATAAAGCCAAGGAGGAGTGCTTTGGTAAATTTTATGATGGCTATGGTAGTGGGGCATTCTCTGTAGAGGGTGCACGTCGCATATCAGTCCAGGGGGAAAACCTTGAACAACTGAGCCGATCTGGTGCAAAACAACTCCGTGCACTCCATGTTTTTGGAAGGTATATCAATATTGATTTGCTGAAGCCTATCTTAACATCTTCGAATTTGCTGTCGATGTTGGATCTGCAAGGTACTTGTATCAAGATGCTGCCCAATGAAGTATTTAGCTTGTTTAGTCTGCGATATTTGGGTCTTAGAGATACCAATCTCGAAAGCCTGCCTGAAGCAGTGGGGAGGTTACGAAATTTGGAAGTCTTGGATGCTGTGCATTCTAAGCTGACGTGTTTGCCAAACAGTGTTGTAAAACTTAAAAAATTGAGATGCCTGCGTGCATTTAGTACCAGCAGATCAAAAATTGGAAGAATACGTGGGGTCAAGATGCCTAGTGGTGTACATCACTTGGCAGGGCTGCGGGCTCTTCAGTCCATCAAAGCCAGTCCAGAGTTTCTGCGTGAAGTTGGAGCTCTGACAGAGCTAAGAACATTCGGTGTCTGCAACGTGAGAAGCGAACACTCTTCTTACTTGGGCAATGCTATCACCAGAATGAGCCATCTTATTCATCTCGATGTTGGGGCTGCAGCTGAGGATGAGGTGCTGCGGCTGGACGGGCTATATTTACCTCCCACCCTTTCTCTGCTTGGTTTAACAGGGCAGCTAAAGAAAACATCGATGCCTCAACTTTTCTCTTCCTGGTCACTTCTTAATAGCGTCACCCGGTTGTACCTGGCATTCTCCAATATTGATGAGGGAACCTTTTCATGTCTGTGTGTGTTACGTGCTCTAAGCACCCTTGAGCTAGTGCAGGCTTTTGAAGGGAAGAGGTTGGATTTTTATGCAGGGTCGTTTCCAAAACTTCGGTTTTTACACATATGGGGTGCTGCACAACTCAACCAAGTGGGAATAGAGGAGGGCGCAATGCAAAACCTTGTCGAGCTATGGTTCACAGAGTGTCCTGAGCTAAAGTTTCTTCCAGATGGCATCCAACACCTTGCAGCCCTTGAGAAATTACTTCTGAAAGACACATCAGAAGAGCTAGTAGAGAAACTCCGGCAGAAGAGAGATTCAGATGAATGCAATGAAGATGTAATGAAGATTGGCCACATAAGGAATGTTACAGTGGAATTGAGCCAAAAAGGACTTTGGAAAAGGATTAGGTGA
>Aet.Chr1D:87012718704049
ATGGCGGAGGCTGTTGTCGGGCAGCTGGTGGTCACGCTCGGGGAGGCGCTGGCCAAAGAGGCGGCCACCTACGGCGGAGCGCTGCTGTGCAAGGAAGCCGCAGCCCTGAGGGGACTCTTCGGCAAGATACGCCAGTCCAAGGCGGAGCTGGAGAGCATGCAGGCCTACCTGCAGGAGGCGGAGCGGTTCAAGGACACCGACAAGACCGCCGCCATTTTTGTCGGCGAGATCAGGGGCCTCGCCTTCCGGATCGAGGACGTCGTCGACGAGTTCACCTACAAGCTGGAGGACTCCAAGCACGGAGGGTTCGCTGGCAAGATGAAGAAGCGGCTCAAGCATATCAAGACCTGGCGGCACCTGGCAGCCAAGCTCCAAGAAATCGAAGGCCAGCTGCAGGATGCCAACCGGAGGAAGAGAGATTATGCTGTCACCGGCATATCTGCATATTTTGCCAGATCGACGAATCTAGGTCAAGCTCCGCACTTCACCAGGGATGAGGACCTTGTGGGGATCGAAGAGCACAAGGAGAGGTTGATACGGTGGCTGACCGGCGGTGGTGATGCACAGGAGCAGAGCTTCAGCAAAGTCACCCTGGTGTGGGGGATGCCTGGTGTTGGTAAAACCACTCTGGTTGATCATGTGTACAACACTGTGAAAGTGGATTTCGATGCCGCGGCATGGGTAACTGTGTCAGAAAGTTACAGTATTGAGGATCTGCTGAAGAAGATTGCAGGCCAATTCGGCATCGTAATCGACGTCGCCAACATTGAGATGCGAATCCTAGCAAAGTCCATTCACAACTACCTTCAAGGTAAAAGGTACATCTTGGTCTTGGATGATGTTTGGGCTGAGCGCTTGTGGTCGGAGATAAGAAATGTCTTCCCAACATCTAACTGTATCGGCCGATTTGTTATCACATCAAGAAAGCAGGCAGTGTTGACAACTAGGGAGTTTTCATATGCATTTCACTTGGAACCATTACAAGAGCATCACTCATGGCTGCTATTTTGCAAAGGAGCATTTGGGGATGCTGATGACAAAGAGTGCCCGTTGGAGTTGCAGAAATTGGCTTGGAAGTTCATAGCGAAGTGTCAAGGTTTGCCTATTGCTATTCCATGCATTGGCCGCCTACTCTCCCGGAAACTCCCAACTTCCGCTGAATGGGAGGATGTGTACAGGGGTTTGGATTCACAGTTGGTGAAAGATGTGATCCCTGATGCTCATTTGATCCTAAAGGTCAGCTTGGAGGACCTTCCGTTTGATTTGAAGAATTGTTTCCTACACTGTGCATTGTCCCCAGAAGATTATATATTAAAGAGGAGGAAGACAATGAGACAGTGGATAACAGCAGGGTTTATCACGGAAAAAGATGAGAGCAAAACATTGGAGGAAGTGGCAGAGGGATATTTGGCCGAGCTTGTGAACCGAAGCCTACTGCAGGTAGTGGAAAGGAATTTTGCCGGACAACTGAAAGAATGTCGGATGCACGATGTCATACGCCTTCTTGCCCTCAACAAAGCCAAGGAGGAATGCTTTGGTAATGTTTATAATGGCTCTGGTGGTACTGGGGTATTCTCTATAGAGGGTGCACGTCGCATATCAGTCCTGGGAGGAAACATTGAACAACTGAGCCTATCTGGTGCAACACAGCTTCGTGCACTCCATGTTTTCGAGAGCTATATTGATATTGATTTGCTGAAGCCGATCCTAACATCTTCGAGTTTGCTTTCGACATTGGATCTGCAAGGTACTCATATCAAAATGCTCCCCAATGAGGTATTTGACTTGTTTAATCTCCGTTATTTGGGTCTTAGAGATACCAAGATCGAAAGCATGCCTGCAGCAGTGGGGAGGTTACAAAATTTACAAGTCTTGGATGCTTATGATTCTAAACTGACGTACTTGCCAAATAGTGTTGTAAAACTTCAAAAGTTGAGATACCTCTATGCTGGTAATTGGAAGGACTCCATACGTGGAGTCAAGGTGCCTAAGGGCATGCAGCACTTGGCAGGACTGCATGCTCTTCAGTCCGTCAAAGCCACTCCAGAGTTTCTGCATGAAGCTGCAGCTTTGACAGAGCTAAGAACATTCGATGTGTGCAACGTTCAGAGTGAACACTCTGCTGACTTGAGCAATGCTATCACCAAAATGAGTCATCTTGTTCATCTCGAAATTGATGCTGCAGCTGAGAATGAGGTGTTGCGGCTGGAAGGGCTACATTTACCTCAGACCCTTTCTTGGCTTGCTTTACGAGGGCAGCTAGAAAAAACATGGATGCCCCAGCTTTTCTCTTCTTTGTCACACCTTAATAGCCTCACTCGGTTGCAACTGGAATTCTCCAATATTGATGAGGAAGGCTCAGCTCGGATGCCCCAGCTTTCCTGTCCGCACGTGTTACATGGTCTACGCTCTCTTCTGCTAAGAAAGGCTTTTGAAGGGAAGCGGTTGGAATTTTACGCAGGGTCGTTTCCAGAACTTCGGCATCGAGTTATGGGGCGCAGCACAGCTCAGCCAAGTTAGAATAGAGAAGGGCGCGATGCAAAACCTCATCGAGCTATGGTTCGCACACTGTCCTGAGCTAAAGTTTCTTCCTGATGGCATCGAACACCTTGCAGGCCTTGAGAAATTGTTCCTGATAGAGACGTCAGAAGAGCTGATAGAAAAGCTCCGGCAGGAGAGAGATTCAGATGCATGCAGCAAGGATTTAATGAAGATTAGCCACATAAGAATGGTTGGAGTTCAGCTGGGGCAGAAAGGACTATGTGAACGGATCAGGTGA
>Aet.Chr4D:27075742710354
ATGGCGGAGGCTGTGGTAGGGCAGGTGGTGATCAAGCTTGGTGCGGCGCTGGCTAAAGATGCGCTCACGTTTGGCGCAAAACTGCTATGGAAGGAAGCCTCCGCCCTCAAGGGCCTCTTCGGCAAGATCCGTGACTCCAAGGCAGAGCTGGAGAGCATGCAGGCTTACCTGCAGGAGGCGGAGCGGTTCAAGGACATCGACAGGACAACCGCCATCTTTGTCGGCGAGATCAGGGGCCTCGCCTTCCAGATCGAGGACGTTGTCGACGAGTTCACCTACAAGCTAGAGGAGGACAAGCACGGAGGGTTCGCTGCCAAGATGAAGAAGAGGCTCAAGCATATCAAGACCTGGGGCAGCCTGGCGGCCAAGCTCCAAGAAATCGAAGCCAAGCTGCAGGGTGCCAAGCGGAGGAAGAAGGATTACTCAATCGGCAGATTTGTTCGTGCGACCGGATCAACAAATCAAGTTTTGCATTTCACCAGGGATGATGACCTTGTGGGGATCGAGGAGAATAGGGAAAGGTTGATACGGTGGCTGACTGGCAGAGGCGGCGGTGGTGGTGGTCTGGAGCAGAGGAGCAGCAAAGTCACCACGGTGTGTGGGATGCCTGGTGTTGGCAAAACCACTCTGGTTGCTCATGTGTACAACACCGTGAAGGTGGATTTCGACGCTGCTGCATGGGTAACCGTATCACAGAGTTACCGTCTTGAAGACCTGCTGAAGAAGATTGCCACGGAGTTTGGGGTCGCAGTTGATGTCGCCAACATTGAGATGCGAGGCCTAGCAGAATCCATTCATAACTATCTTCAAGGTAAAAAGTACATCTTGGTCCTGGATGATGTCTGGTCTGCACGCGTGTGGACAGAGATAAGGAATGTCTTCCCAACATCTGATTGTACCGGCCAATTTGTCATAACATCAAGAAAGCAGGAAGTGTCATTGTTGGCAACTAGGGAGTCTGCAATTCAGTTGGAACCACTACAAGAACATCACTCTTGGTTGTTATTCTGCCAAGGAGCTTTTTGGAATGATAACCAGAAAGAGTGCCCGCTGGAGTTGCACAAATTGGCAGTGAAGTTCATTGCAAAGTGTCAAGGTTTGCCTATTGCTCTTGCATGCATTGGCCGCCTACTCTCCAGCAAACTCCCAACTTTTGCCGAATGGGAGAACGTATACAGGGGTTTGGATTCACAGTTGGCAAAAGACGTGCTCCCTGATGTTGATATGATTCTAAAGGCCAGCCTGGACGACCTTCCATACGATTTGAAGAATTGTTTCTTGCACTGTGCATTATTCCCAGAAGATTATGTATTGAAGAGGAAGATGATAATGAGACAGTGGATTGCTGCTGGATTTATCAGGGAAAAGGAAGAGAACAGAACCTTGGAGGAAGTGGCCGAGGGGTACTTGGTTGAGCTCGTGAACCGAAGCCTACTGCAGGTAATGGAGAGCAATCATGCCAGATCACTGAAATCCTATCGGATGCATGATGTCATACGCCTGCTTGCTCTCAACAAAGCCAAAGAGGAATGCTTTGGTGAAGTTTGTAATGGCTCTGCTGCCGGGGCATTTTCTGTAGAGTGTGCACGTCGCATATTGGTCCAAGGGGAAAACCTTGAGCAACTCAGACGATCTGGTGCGACACATCTCCGTGCGCTCCATGTATTTAAATGTAGCAATGTTGATTTGCTGAAGCCTATCCTAACATCTTCAAATTTGCTATCGACATTGGATCTGCAAGGTTCTCGTCTCAAAATGCTTCCCAATGTGGTATTCAACTTGTTTAATCTGCGTTATTTGGGATTTAGAGATACCGATATTGAAAGCCTACCTGAAGCAGTGGGGAGGTTACAAAACTTGGAAGTCTTGGATGCTACCAACGCTAATCTGACGTATTTGCCGAATAGTGTTGTAAAACTTCAGAAGTTGAGATACCTGTATGCATATACTGTTCCTGGTGCATTAGAGGCATTAGAAATTTTCAGGGTAGGAGGAGTTAACGTGCCTAATGGCATCCAGCACTTGGCAGGACTGCGTGCTCTCGAGTGTGTCAAAGCCACTCCAGTGTTTCTGCGCGAAGTTAGAGCTTTGACAGAGCTAAGAACATTCACTGTGTGCAATGTGAGAAGTGAAGACTCTGCTGACTTGAGCAATGCTATCACTAAAATGAGCCATCTTGTTCATCTCGGAATTGCCGCCGCAGCTGAGAATGAGGTGCTGCGGTTTGAAGGGCTATATTTACCTCCAACCCTGTCTTGGCTTGGTTTAGCAGGGCAGCTAGAAAAAACATCGATGCCGAAGCTTCTCTCTTCTTGGTCACATCTTAATAGCCTCACTTGCTTGACCCTGGGATTCTCCAATATTGATGAGGAGACATTTTCCTGTTTGTGCGTGTTACATGGTCTACGCTCTCTTGGGCTAATGAAGGCTTTTGAAGGGAAGAGGTTGGACTTTTACGCGGGCTCATTTCCAAAACTTCGGTTTCTACACATATGGGGCGCGGCACAGCTCAACCAAGTTAGAATAGAGAAGGGCGCAATGCAAACCCTCGTCGTGCTATTGTTCATGTATTGTCCCGAGCTGAAGTTTCTTCCAGATGGTATCGAATATCTTAGGGCCCTTGAAAAATTACGTCTGGAGGACACATCAGAAGAGCTGATTGAGAAACTTCGGCGACAGAGGGATTCAGATGAATGCAATGAAGATATAACGAAGATTAGCCACATACGGAATGTTACAGTTGAACTGACACGGAAAGGACTATTTGAAAGGATTAGGTGA
>Bd.Chr2:3809253838095283
ATGGCGGAGGCTGTTGTAGGGTCGCTCGTCGTCAAGCTCGGCGCGGCGCTAGCAAAAGAGGCGGCGATCTTCGGCGCGTCGCTGCTCTGGAAGGAAGCCTCTGCCCTCAAGGATCTGTTTGGCAAGATCCGTGAGTCCAAGTCGGAGCTGGAGAGCATGCAGGCGTATCTCCTGGAGGCGGAGCGGTTCAAGGACACCGACAAGACCACCGGCATCTTCGTCAAGGAGATCAGGGGCTTCGCCTTCCAGATCGAGGACGTCGTCGACGAGTTCACCTACAAGCTGCTCGGGGACAAGCACGGAGGGTTCGCCGCCAAGGTGAAGAAGCGGCTAAATCACATCAGGACCTGGCGCCGGCTGGCCTCCAAACTCCAGGAGATCGGGCTTGAGCTTCAGGATGCGAAGCGGAGGAAAAAGGATTACGCCATCCCCAAGGAGATGGGCAGGTCTGCTTCCAAATCGACCAATCAAGCTTTGCATTTCACCAGGGATGAGGATCTTGTGGGGATTGAGGAGAATAAGGAGAGATTGGTGCGGTGGCTGAAGGGTGGGGATGAAGACTTGGAACAGGGGAGCAAGATCACAACTGTCTGGGGGATGCCTGGTGTTGGTAAGACCACTCTGGTTTCTCAACACTGTAAAGCTTGATTTTGATGCCGCGGTGTGGTAACCGTGTCGGAGAGTTACCGGCTTGAAGATCTGTTGAAGAAGATCGCTGCAGAGTTCGGCATTGCAGTTGATGGCGCCAACACCGAGATGAGAAGCCTAGCAGAGTCAATCAATGAGCACCTTCAGGGTAAAAAATTCATCTTGGTTTTGGATGATGTTTGGATTCCGCGAGTGTGGTCGGAGATAAGGAATGTGTTTCCGGCTAATTGTGTCAGCCGGTTTGTTATCACATCAAGAAACCATGAAGTTTCATTGTTGGCAACCAGAGAGTGTGTGATTCACTTGGAACCGCTACAAGCACATCACTCTTGGGTGTTATTTTGCAATGGAGCCTTTTGGAACAATGATGATAAAGAGTGCCCTTTTGAGTTGCTGGATCTGGCTTCCAAGTTCCTAAGGAAGTGTCAAGGCTTGCCTATTGCTATTGCATGCATAAGCCGCCTACTCTCCTGCAAACCTCCAACACCCGCTGAATGGGACAATGTGTACAGGAGGTTGGATTCGCAGTTGGCGAAAGATGTGATTCCTGATGTTGATATGATTCTAAAGGTCAGCTTGGAAGACCTTCCGTATGATCTGAAGAATTGTTTCTTGCAGTGTGCATTGGTCCCAGAAGATTATGAAATAAAGAGGAGGAGAATCATGAGGCACTGGATTGCCGCAGGATTTATCAGGGAAAAGGAGGAGAACAAAACATTGGAGGAAGTGGCAGAGGGATACTTGACTGAGCTTGTGAACCGAAGCCTACTGCAGGTAGTGAAGAGGAATCATGCTGGACGGTTGAAATGCTGTCGGTTGCATGATGTTACACGTCTTCTTGCCCGCAACAAAGCCAAGGAGGAATGCTTTGGTACAGTTTGTAATGGCTCTCATGGGGTATTCTATATAGAGGGCACACGTCGCATATCGGTCCAGGGTGAAAACCTTGAACAGCTGAGCCAGTCTGGTGGATCACATCTCCGTGCTCTCCATGTTTTTGGTAGCTATATCAATGTTGATAGTCTTCATTTGCGGAAGCCTATCCTAACATCATCAAAATTGCTGTCCACATTGGATCTGCATGGTACTTGTATCAAAATGTTGCCCAATGAGGTATTCAACTTGTTTAATCTGCGATATTTAGGCCTTAGAGGTACCGGCATCGAAAGACTTCCTGAAGCAGTGGGGAGGTTGCAAAGCTTGGAAGTCTTGGATGCTTTCAACAGTAAGCTGTCGTGTTTGCCGAACAATGTTGTACAACTTCAAAACTTGAGATACATGTATGCATGTACTATTGGTACAATGGATATTGGAGGTATCGGTGGAGTCAAGGCGCCTAATGGCTTACGGCAATTGGCAGGACTGCGTGCTCTTCAATGTGTCAAAGCCAGTCCAGAGATTCTGCTTGAAGTTGAAGCTTTGACAGAGTTAAGAACATTCAGTGTCTGCGACGTGAGGTGTGAGCACTCTGCTGACTTGAGCAATGCTATCACGAAAATGGACCATCTTGTTCATCTAGAAATCTTTGCTGCAGCTGACAATGAGGTGCTGCGGCTGGAAGGTATATATTTACCTCCAACCCTTTCTTGGCTTTCCTTGGGAGGACAGCTAGAAAAAACATCGATGCCTCAGCTTTTCTCTTCTTGGTCACACCTTAATAGCCTTACTCGCTTGACCCTGGGATTCTCCAATATTGACGAGGAATCCTTTTCCTCTCTGTATGCATTACATGATCTACGATTTCTCGAGCTGACAAAGGCTTTTGAAGGGAAGAAGTTGGATTTTGCTGCAGGGTCATTTCCAAAACTTCGGTTCCTACACATAGAGGGCACGGCACAACTCAACAAAGTTGGAATAGAAGAGGGTGCGATGCAAACCTCGTTGAACTAGCGTTCAGCTTCTGCCCCAAGCTAAAGTTTCTTCCTGATGGCATTGAACATCTTGCAGGTCTTGAGAAGTTACATCGGAAGAGCTGATAGAGAAACTTCGGCTGAAGAGAGATTCAGAAGAATGCAGCGAAGATGTAATGAAGATTAGCCACATAAGGAATGTTACAGTTGTGCTGATGCACAAAGGAATATGGGAAAGGATTAGGTGA
>Bd.Chr2:3964681939649528
ATGGCGGAGGCTGCAGTAGGGTTGCTGATTGTCAAGCTCGGCGCCGCGCTAGCAAAAGAAGCCGTGACCTTCGGCGCATCGGTGCTCTGGAAGGAAGCTTCCGCCCTCAAGGGCCTCTTCTCCAAGATCCGCGAGTCCAAGGCCGAATTGGAGAGCATGCAGGCCTATCTGCAGGAGGCGGAGCGGTTCAAGGACACCGACAAGACCACCGGCATCTTTGTGAAGGAGATCAGGGGCTTCGCCTTCCAGATCGAGGACGTCGTCGACGAGTTCACCTACAAGCTGGCCGGGGACAAGCACGGAGGGTTCGCCGCCAAGATGAAGAAGAGGGTGAAGCACATCAAGACCTGGCGCCGGCTGGCGACTAAGCTTCAAGAAATCGGGCACCAGCTTCAGGATGCTAAGCGGAGGAAGAAAGATTATGCTATTCCCAAGGAGATGGGCAGATCTGCTTCCAAATCCACAAATCAAGCTCTGCATTTCACCAGGGATGAGGATCTTGTGGGGATTGGGGAGAACAAGGAGAGATTGTTGCAGTGGCTGAAGGGTGGGAATGATGATTTGGAACAGAGGAGGAAGGTCACCACTGTGTGGGGGATGCCTGGTGTTGGTAAGACCACTCTGGTTTCTCATGTGTACAACACTGTGAAGCTTGATTTCGACGCCGCGGCGTGGGTAACCGTGTCGGAGAGTTACCGTCTAGAAGATCTGTTGAAGAAGATCGCTGCTGAGTTTGGCATTGCGGTTGATGGGGGCAACAGGGATATGAGAAGCCTAGCAGAGACCATCCATAATTACCTTCAAGGTAAAAAATACATCTTGGTCCTGGATGATGTTTGGACTGCACGAGCGTGGTCGGAGATAAGGAATGTCTTTCCAGCTAATGGTGTCGGACGGTTTGTTATCACATCAAGAAACCATGAAGTTTCATTGTTGGCAACTAGAGATTGTGCGATTCACTTGGAACCGCTACAAGCGCATCACTCTTGGGTGTTATTTTGCAATGGAGCTTTTTGGAATGATGATGATAAAGAGTGCCCATTGGAGCTACAGACTTTGGCTTCCAAGTTCATAAGGAAGTGCCAAGGCTTGCCTATTGCTATTGCATGCATAAGCCGCCTACTCTCCTGCAAACTCCCGACACCTGCTGAATGGGAAAATGTGTACAGGATGTTGGATTCGCAGTTGGTGAAAGATGTCATCCCTGGTGTTGATATGATTCTAAAGGTCAGCTTGGAAGACCTTCCGTATGATTTGAAGAATTGTTTCTTACAGTGTGCATTGTTCCCAGAAGATTATATAATAAAGAGGAGAACAATAATGAGGCATTGGATTGCCGCAGGATTAATCAGGGAAAAGGAGGAGAACAGAACATTAGAGGAGCTGGCAGAGGGATACTTGACTGAGCTTGTGAACCGAAGCCTACTACAGGTAGTGGAGAGGAATCATGCCGGACGATTGAAATTTTGTCGGATGCATGATGTCATACGCCTTCTTGCCCTCAACAAAGCCAAGGAGGAATGCTTTGGTATAGTTTGTAATGGCTCTGATGGGGCATTATCTGTAGAGGGCACACGTCGCTTATCGGTCCAGGGTGAAAATCTTGAACAGCTGAGCCGAGCTGGTGCATCACATCTCCGTTCGCTCCATTTTTTTGAGAGGAACATCAATGTTGATTTGCTGAAGCCTATCCTAACATCTGCAAGTTTACTGTCCACATTGGATCTGCAAGGTACTTGTATCAAAAAAATTCCCAATGAGGTATTCAACTTGTTTAATCTGCGATATTTGGGCCTTAGAGATACTGTCATTGAAAGTCTACCTGAAGCAATTGGGAGGTTACAAAACTTGCAAGTCTTGGATGCTTTCAACGGTAAGCTGTCGTGTTTGCCGAACAATGTTGTAAAACTTCAAAACTTGAGATACCTGTATGCATGTACTCCTTCGCTAGAAATTGGAAGTTTGCGTGGAGTCAAGGTGCCTAATGGCATACGGCAGTTGGTAGGACTGCATGCTCTTCAACTTGTCATAGCCAGTTCAGAGATTCTGCGTGAAGCTGGAGCTTTGACAGAGTTAAGGACATTCAGTGTCTGCAACGTGAGGAGTGAACACTCTGCTGACTTGAGCAATGCTATCACCAAAATGAGCTGTCTTGTTCATCTAGAAATTATTGTTGGAGCAGAGAATGAGGTGTTGCGCCTGGAAGCAATATATTTACCCCCAACCATTTGTTTGCTTGTTTTACAAGGGCAGCTAGAAAAAGCATTGTTGCCTCAGCTTTTCTCTTCTTGGTCACACCTTCATAGCCTTATCCGCTTGAACCTGGGATTCTCCAATTTTGATGAGGAAACCTTTTCCTGTCTGTATGTGTTACGCGGTCTATGCTTTCTTGAGCTGAACAAGGCTTTTGAAGGGAAGAAGTTGGATTTTGCCGCAGGATCATTTCCAAAACTTCGGTTTCTACACATATTTGGCGCGGCACAACTCAACCAAGTTGGAATAGAGAAGGGTGCAATGCAGAACCTTGTCGAGCTATTGTTTGACGGCTGTCCCGAGCTAAAGTTTCTTCCTGACGGTATCGAACATCTAACAGCCCTTGAGAAATTACATCTGGAAGAAACATCAGAAGAGCTGATAGAGAAACTTCGGCAAAAGAGAGGTTCAGACAAAGTCAGTGAAGATGTAATGAAGATAAGCCACATAAGGAATG
>chr1A:86303568633154
ATGGCAGAGGCTGTTGTTGGGCAGCTGGTGGTCTCCCTCGGTGCGGCGCTGGCGAAAGAGACAGCTATCTTTGGCGGGGCACTGCTCAGCAAGGAAGCCGCCGCCATCAGGGGCCTCTTCGGCAAGATCCGCGACTCCAAGGCGGAGCTGGAGAGCATGCAGGCCTACCTGCAGGAGGCGGAGCGGTTCAAGGACACTGACAAGACCACAGCCATCTTCGTCGGCGAGGTCAGGGGCCTAGCCTTCCAGATCGAGGATGTCATTGACGAGTTCACCTACAAGCTGGAGGACTGCAGGCATGGAGGGTTTGCGGGCAAGATGAAGAAGAGGCTCAAGCATATCAAGACCTGGCGCCGCCTAGCAGCCAAGCTCCAAGAAATCGATGTCAAGCTAAAAGATGCCAAGAGGAGGAAGCAGGATTACGCAGTCGTTGCAGGAACCGGCGGATCTGCTTTTGCTGCCAGATCGACAAGCCGAGGTCAAGCTCTGCACTTCACCAGGGATGAGGACCTTGTGGGAATCGAGGAGAACAAAGAGAAGTTGATACGGTGGCTGACCGTCAGCGGTGGTAGTGGTCATGGTCTGGAGCAGAACAACTGCAAAGTCACCACGGTGTGGGGGATGCCTGGTGTTGGTAAAACCACTCTGGTTGCTCATGTGTACAACACTGTAAAAGTGGATTTCGACGCGGCGGCGTGGGTAACTGTGTCGGAGAGTTACCATATTGAGGATCTGCTGAAGAAGATTGCCGCCCAGTTCGGCATCACAGTCGACGTCGCCGACATTGAGATGAGAGACCTAGCAGAGTCCATCCATGATTACCTTCAAGGTAAAAAGTTCATTATGGTCTTGGATGATGTTTGGGCTGCACGCGTGTGGTTGGAGATAAGGAATGTCTTCCCAACGTCTAACTTTACCAGCCGATTTGTTATCACATCAAGAAAGCATGAGGTGTCACTGTTGGCAACTAGGGAGTCTGCAATTCACTTGGAACCGCTACAAGAACATCACTCCTGGCTGTTATTTTGTAATGGAGCCTTTTGGAATACTGATGACAAAGAGTGCCCGGTGGAGCTGCAGGAATTGGCTCGTAAGTTCATAACAAAGTGTCAAGGCTTGCCTATTGCTATTGCTTGCATTGGCCGCCTACTCTCCTTGAAACCCCCAACTTCTGCTGAATGGGAGGATGTGTACAGTGGTTTGGATTCACAATTGGCGAAAGATGTGATCCCCGATGCTCATATGATCCTAAAGTTCAGCTTGGAGGACCTTCCATATGATTTGAAGAATTGTTTCCTACACTGTGCATTGTCTCCAGAAGATTATGTATTAAAGAGGAGGAAGACAATGAGGCTCTGGATCGCTGCGGGGTTTATCAGGGAAAAAGATGAGAGCAAAACATTGGAGGAAGTGGCGGAGGGATACTTGGCTGAGCTTGTGAACCGAAGCCTTTTACAGGTAGTAGAAAGGAATTATGCCGGACGACTGAAATACTGCAGGATGCATGATGTCATACGCCTTCTTGCCCTCAACAAAGCCAAGGAGGAATGCTTCGGTAAAATTTATAATGGCTCTGCTACTAGAGCATTCTCTGTAGAGGGTGCACGTCGCGTATCGGTCCATGGGGGAAATCTTGAACAACTGAGCCGATCTGGCACAACACATCTCCGTGCACTCTATGTATTTGAGAGGTATATCGAGGTCGATTTGCTGAAGACTATCCTAACATCTTCGAAACTGCTGACGATGTTGGATCTTCAAGGTACCTGTATCAAAATGCTGCCCAGTGAGGTATTCAACTTGTTTAATCTGCGTTATTTGGGTCTTAGAGATACTGGGATGGAAAGCCTGCCTGAAGCAGTAGGGAGGTTGCAAAACCTGGAAGTCTTGGATGCTTCCAAATCTAAGTTGACGTATTTGCCAAACAGTGTTGTAAAACTTAAGAAGCTGAGATACCTGTATGCGTGGTCTGTGGTTGCATCTGAGGAATTTGAAATTGGAAATCTAGGTGGAGTCAAGGTGCCTAATGGCATACAACAGTTGGCAGGACTGCAGGCTCTTCAGTCTGTCCAAGCCACTCCAGAGTTTCTGCTTGAAGTTGCAGCTCTGACAGAGCTAAGAACATTCGGTGTCTGCAACGTGAGAAGTGAAAACTCTGCTTGCTTGAGTAACACTATCACCAAAATGAGCCATCTTGTTCATCTCGAAATTGTTGCTGCAACTGAGAATGAGCTGCTGCAGTTTGAAGGTCTATATTTACCTCCAACCCTTTCTTCGCTTGGTTTAGCAGGGCAGCTAGAAAAAACATCGATACCTCAGCTTTTCTCTTCTTGGTCACACCTTGATAGCCTTACTCGATTGCACCTGGCATTCTCCAATATTGATGAGCAAACCTTTTCCTGTCTGCGTATGTTACGTGGTCTACACTTTCTTGAGGTAATGAAGGCTTTTGAAGGGACGAGGTTGGAATTTTGCGCAGGGTCATTTCCAAAACTTCGATTTCTACATATATGGGGCGCAGCACAACTCAACCAAGTTAGAATAGAAGAGAGTGCGCTAAAAATCCTTGCTGAGGTATGGTTCACAGACTGTCCTGAGCTAAAGTTTCTTCCAGATGGCATTGAACACCTTGCAGCCCTTGAGAAATTAATTCTGAAAGACACGTCAGAAGAGCTGATAAAGAAGCTCGGGCAGATGAGAGATTCAGATGAATACGGTGAAGATGTAATGAAGATTAGCCACATAAGGAATGTTACAGTTGCACTGAGCCATAAAGGATTTGAGGAAAGAATTAGGTGA
>chr1A:95435719546340
ATGGCGGAGGCTGTTGTCGCGCAGCTGGTGGTGACGCTCGGCGGGGCGCTGGCGAAAGAGGCGGCGACCTACGGCGCGGCGCTGTTGTGCAAGGAAGCTGCGGCCCTGAGGGGTCTCTTCAGCAAGATCCGCCAGTCCAAGGTGGAGCTGGAGAGCATGCAAGCGTACCTACAGGAGGCAGAGCGGTTCAAGGATATCGACAAGACCACCGCCATCTTTGTCGGTGAGATCAGGGGCTTGGCCTTCCGGATCGAGGACGTCGTCGACGAGTTCACCTACAAGTTGGAGGACTGCAAGCACGGAGGGTTTGCCGGCAAGATGAAGAAGCGGCTCAAGCATATCAAGACCTGGCGGCACCTGGCAGCCAAGCTCCAAGAAATCGAAGGCCAGCTGCAGGATGCCAACAGGAGGAAGAGAGATTATGCCGTCACCGGCATATCTGCATCTTTTGCCAGATCGACGAATCTAGGTCAAGCTCTGCACTTCACCAGGGATGAGGACCTTGTGGGGATCGAAGAGCACAAGGAGAGGTTGATACGGTGGCTGACCGGCGGTGGTGATGCACAGGAGCAGAGCTTCAGCAAAGTCACCCTGGTGTGGGGGATGCCTGGTATTGGTAAAACCACTCTGGTTGATCATGTGTACAACACTGTGAAAGTGGATTTCGACGCTGCGGCATGGGTAACTGTGTCAGAAAGTTACAGTTTTGAGGATCTGCTGAAGAAGATTGCAGGCCAATTCGGCATCGTAGTCGACGTCGCCAACATTGAGATGCGAGTCCTAGCAAAGTCCATTCACAACTACCTTCAAGGTAAAAGGTACATCTTGGTCTTGGATGATGTTTGGGCTGAGCGCTTGTGGTCGGAGATAAGAAATGTCTTCCCAACATCTAACTGTACCGGCCGATTTGTCATCACATCAAGAAAGCAGGCAGTGTTGACAACTAGGGAATTTTCATATGCAATTCACTTGGAACCATTACAAGAGCATCACTCATGGCTGCTATTTTGCAAAGGAGCCTTTGGGGATGCCGATGACAAAGAGTGCCCGTTGGACCTACAGGAATTGGCTCGGAAGTTCATAGCAAAGTGTCAAGGCTTGCCTATTGCTATTACATGCATTGGCCGCCTACTCTCCCGCAAACTCCCAACTTCCGCTGAATGGGAGGATGTGTACACAGGTTTGGATTCACAGTTGGCGAAAGATGTGATCCCTGATGCTCATTTGATCCTAAAGGTCAGCTTGGAGGACCTTCCGTATGATTTGAAGAATTGTTTCCTACACTGTGCATTGTCCCCAGAAGATTATATATTAAAGAGGAGGAAGACAATGAGGCAGTGGATCACGGCATGGTTTATCACGGGAAAAGAAGAGAGCAAAACATTGGAGGAAGTGGCAGAGGGATACTTGGCTGAGCTTGTGAACCGAAGCCTACTGCAGGTAGTGCAAAGGAATTTTGCCGGACGACTGAAACAATGTCGGATGCATGATGTCATTCGCCTTCTTGCACTCAACAAAGCCAAAGAGGAATGCTTTGGTACAGTTTATAACGGCTCTAGTGGTGGTACTGAGGCGTTCTGTTTAGTGGGTGCACGTCGCATATCAATCCTAGGGGGAAACATTGAACAACTGAGCCTATCTGGTGCAACACAGCTTCGCGCGCTCCATGTATTTGAGAATTATATCAATGTTGACTTTCTGAAGCCTATCCTAACAACTTCAAATTTGCTGTGTATATTGGAACTGCAAGGTACTGGTATCAAAATGCTGCCAAATGAGGTATTCGACTTGTTTAATCTGCGTTATTTGGGTCTTAGAGATACCGAGATCGAAAGCCTGCCTGAAGCATTGGGGAGGTTACAAAACTTGGAAATCTTGGATGCTTATGATTCTAACTTGACGTACTTGCCAAAGAGTGTTGTAAAGCTTCAGAAGTTAAGATACCTGTATGCATGTACTTTGGACGCATTTGGAGTAGCTCGGGTCAAGGTGCCTAGTGGCATGCAGCACTTGGCAGGACTGCGGCCTCTTCACTCCATCAAAGCCACTCCAGAGTTTCTCCGTGAAGTTGCTGCTCTGACGGAGCTAAGAACATTCGGTGTCTGCAACGTGAGAAGTGAACATTCTGCTGATTTAACCAATGCTATCACCAGAATGAGTCATCTTGTTCATCTCGAAATTGTTGCTGCAGCTGAGAATGAGGTGCTGCAGCTGGAAGGGCTATATTTACCTCCAACCATTTTCTGGGCTTGCTTTAGTAGGGAAGTTAGGAAAAACAATGATGCCTCAACTTTTCTCTTCTTGGTCACACCTTAATAGCCTCACTCGGTTGCAACTGGTATTCTCCAATATTGATGAGGAAACCTTTTCCTGTCTACACGTGTTACATGGCCTACGCTCTCTTATGCTAAGAAAGGCTTATGAAGGGAAGAGGTTGGAATTTTACGCAAGGTCATTTCCAGAACTTCGGCATCTAGAGATATGGGGTGCGGCACAGCTCAACCAAGTTGGAATAGAGGAGGGCGCGATGCAAAACCTCGTTGAGCTATGGTTCGGAGACTGTCCTGACCTAAGGTTTCTTCCTGATGGTATCGAACATCTTGCAGCCCTTGAGAAATTAGGTCTAAAAGACACATCAGAAGAGCTGATAGAGAAGCTCCGGCAGGAGAGAGATTCAGATGAATGCAGCGATGATTTAATGAAGATTAGCCACATAAGGAATGTTACGGTTGCCCTGATGCAGAAAGGACTTGTCGAAAGGATTAGGTGA
>chr1B:1001474010017452
ATGGCGGAGGCTGTTGTTGGGCAGCTGGTGATGACACTCGGGGCAGCGCTGGCGAAAGAGGCGGCAACCTATGGTGGGGCGCTGCTGTGCAAGGAAGCCGCGGCCCTGAGGGGTCTCTTCGGCAAGATCCGCCAGTCCAAGGTGGAGCTGGAGAGCATGCAAGCGTACCTGCAGGAGGCGGAGCGGTTCAAGGACACCGACAAGACCACCGCCATCTTCGTCGGCGAGATCAGGCACCTGGCCTTCCAAATCGAGGACGTCGTCGACGAGTTCACCTACAAGATGGAGGACTGCAAGCACGGAGGGTTCGCCGGCAAGATGAAGAAGCGGCTCAAGCATATCAAGACCCGGCACCGCCTGGCAGCCAAGCTCCAAGAAATCGAAGCGCAGCTGCAGGAAGCCAACCGGAGGAAGAGGGATTACGCTGTCACCGGCAGATCTGCTTCTGCTGCCAGATCGATGAATCAAGGTCAAGCTTTGCAATTCACCAGGGATGAGGATCTTGTGGGGATCGAGGAGAACAAGGAGAGGTTGATACGGTGGCTGACAGGCGGTGGTGATGGTCTGGGGCAGAACAGCAGCAAAGTCACCCTGGTGTGGGGGATGCCTGGTGTTGGTAAAACCACTCTGGTTGATCATGTGTACAACACCGTGAAAGAGGATTTCGATGCCGCAGCGTGGGTAACTGTGTCGGAAAGTTACCGTATTGAGGATTTATTGAAGAAGATTGCCGGCCAGTTCGGCATTGCAGTCGACATCGCCAACGTTGAGATGAGAGGCCTAGCAAAGTCCATCCACCAGTACCTTCAAGGTAAAAAGTACATCATGGTCCTGGATGATGTTTGGGCTGAGTGCTTTTGGTCGGAGATAAGGGATGTCTTCCCAACATCTAACTGTATCGGCCGAGTTGTGATGACATCAAGAAAGCAGACAGTGTTGGTAACCAGGGAGTCCGCATACGCAATTCACTTGGAACCACTACAAGCATATCACTCCTGGGTGTTGTTCTGCAAAGGGGCTTTTTGGAATGCTGATGACAAAAGGTGCCCGTTGGAGCTGCAGGAATTGGCTCGAAAGTTCATAGCAAAGTGTCAAGGCTTGCCTATTGCTATTACATGCATTGGCCGCCTGCTCTCCTGGAAACTCCCAACTTCCGTTGAATGGGAGGATGTGTACAGGGGTTTGGATTCGCAGTTGGCGAAAGATGTGATCCCTGATGCTCATATGATCCTAAAGGTCAGCTTGGAAGATCTTCCATATGATTTGAAGAATTGTTTCTTACATTGTGCATTATCGCCAGAAGATTTTAAATTAAAGAGGAGAAGGATAATCAGGCAATGGATTGCGGTGGGGTTTGTCAGGGAAAAAAATGAGGGAAAAACATTGGAGCAAGTGGCAGAGGGATACTTGGTTGAGCTTGTTAATCGAAGCCTGTTACAAGTAGTGCAAAGGAATTATGCCGGACGACTGAAATATTGCAGGATGCATGATGTCATACGGCTTCTTGCCCTTAGAAAAGCCAAGGAGGAATGCTTTGGTAAAGTTTATAATGGCTCTGGTATTGGGTCATTCTTTGTAGAGGGTTCACGTCGCATATCAGTCCAGGGCGAAAACCTTGAACAATTGAGCCTATCTGGCCCAACACAGCTTCGTGCGCTCCATGTATTTGAGAAGTATATCAATGTTGATTTGCTGAAGCCTATCCTAACATCTTCTAATTTGTTGTCGACATTGGATCTGCAAGGTACTTGTATCAAAATATTGCCCAATGAAGTATTCAACTTGTTTAATCTGCGTTATTTGGGCATTAGAGGTACCAAGATCGAAAGCTTGCCTGAATCGGTGGGGAGGTTACAAAACTTAGAAGTCTTGGATGCTTGGGACTCTAAGATGAAGTATTTGCCAAACAATGTTGTAAAACTTTAGAAGTTGAGATACCTATACACATATGTTGTCGGTTCATTCGAAATTGGTGTTAAGGTGCCTAGTGGCATGCAGCACTTGGCAGGATTGCGGGCTCTTCAGTCCATCAACGCCAGTCCTGAGTTTCTGCGTGAAGTTGCAGCTCTGACGGAGCTAAGGACATTTGGTGTCTGCAATGTGGGAGGTGAACACTCTGCTGACTTGAGAAATGCTATCACCAAAATGAGTCATCTTGCGAGTCTCCAAATTCGTGCTGCAGCTGAGGATGAGGTGCTGCGACTGGAAGGGCTATATTTACCTGCAACCCTTCATGTGCTTGGTTTAGGAGGGCAGCTAGAAAAAACAATGATGCCTCAGCTTTTCTCTTCTTGGTCACACCTTAATAGCCTCACTCGGTTGCACCTGGCATTCTCCAATATTGATGAGGAAACCTTTTCCTGTCTGCACGTGTTACGTGGTCTATGCTTTCTTTTCCTAGCGAAGGCTTTTGAAGGGCAGAGGTTGGATTTTTATGCAGGGTCATTTCCAAAACTTAGGCATCTATGGATAGAGGGTGCAACGCAGCTCAACCAAGTTGGAATAGAGACTGGTGCGATGCAAAACCTTGTCGAGCTACGGTTTGCAGACTGTCCCGAGCTAAAGTTTCTTCCTGATGGCATTGAACACCTCGCAGCCCTTGAGAAATTATTTATGCAAGACATATCAAAAGAGTTGATAGAGAAGCTCCGGCTGAACAGAGATTCAAATGAATGCAGCGAAGATGTAATGAAGATTAGTCACATAAGGAATG
>chr1B:1006009210062691
ATGGCGGAGGCTGTTATCGGGCAGCTGGTGGTGAAGCTCGGCGGGGCACTGGCGAAAGAGGCGGCAACCTACGGCGGGGCGCTGCTGTGCAAGGAAGCTGCGGCCTTGAGGGGTCTCTTCGGCAAGATCCGACAGTCCAAGGTGGAGCTGGAGAGCATGCAAGCCTACCTGCAGGAGGCAGAGCGGTTCAAGGACACCGACAAGACCACCGCCATCTTCGTCAGCGAGATCAGGCGCCTGGCCTTCCATATCGAGGACGTCGTCGATGAGTTCACCTACAAGCTGGAGGACTGCAAGCAAGGAGGGTTTGCCGGCAAGATGAAGAAGAGGCTCAAGCATATCAAGACCTGGCGGCGCCTGGCGGCCAAGCTCCAAGAAATCGAAGCCCAGCTGCAGGATGCCAACCGGAGGAAGAAGGATTATGCCGTCACCGGCAGATCTGCTTCTGCTGCCGGATCGACAAGAGAAGGTCAAGCTTTGCACTTCACCAGGGATGAGGACCTTGTGGGGATCGAAGAGAACAAGGAGAGGTTGATACAGTGGATGGACGGCTGTGGTGATGGTCTGGAGCAGAGCAACAACAAAGTCGCCCTGGTGTGGGGAATGCCTGGTGTTGGTAAAACCACTCTTGTTGATCATGTGTACAACACCGTGAAAGAGGATTTCGATGTTGCGGCGTGGATAACTGTGTCAGAGAGTTACTGTACTAAGGATCTACTGAAGAAGATCGCCGCCCAGTTCAGCATCACAGTCGACGTCGCCAACATTGAGATGAGAGGCCTAGCAAAGTCCATCCACAACTACCTTCAAGGTAAAAGGTACATTTTAGTCTTGGATGATGTTTGGGCTGAAGGCTTGTGGTCGGAGATAAGGGATGTCTTCCCAACATCTAACTGCACCGGCCGAGTTGTTATGACATCAAGAAAGCAGACAGTGTTGGCAACTAGGGAGTTAGCAATTCACTTGGAACCACTACAAGCACATCACTCCTGGGTGTTGTTCTGCAAATCGGCATTTTGGAATGCTTGTGACAAAAAGTGCCCGTTGGAGCTGCAGGAATTGGCCCGGAAGTTCATAGCAAAGTGTCAAGGCTTGCCTATTGCTATTGCATGCATTGGCCGCCTACTCTCCTGCAAACCCCAAAATTCCACTGAATGGGAGGATGTGTACAGGTGTTTGGACTCGCAATTTGCGAAAGATGTGATCCCTGACGCTCATTTGATCCTAAAGGTCAGCTTGGAGGACTTTCAGTATGATATGAAGAATTGTTTCCTACACTGTGCATTGTCCCCAGAAGATTATGTATTAAAGAGGAGAAGAACAGTGAGGAAATGGATTGCAGCAGGGTTTATCACGAATAAGGAAGAGAACAGAACATTGGAGGAAGTAGCAGAGGGATACCTGGTTGAGCTTGTGAACCGGAGTCTATTACAGGTAGTGGAAAGGAATTATGCTGGACGACTTAAGGAATGTCGGATGCATGATGTCATACACCTTCTTGCCCTCAACAAAGCCAAGGAGGAATGCTTTGGTAAAGTTTATGATAGCTCTACTGCTACTGGGTCATTATCTATTGAGGGCGCACGCCGCATATCTGTTCAGGGGGAAAACCATGAACACCTGAGCCGATCTGGTGCCACACAGCTCCGTGAGCTCCAAGTATTTGAGAGGTCTATCAACATTGATCAGTTGAAACCTATCATAACATCTTCAAATTTGCTGACGACGTTGGATCTGCAAGGTACTTGTATCAAAATTCTGCCCAATGAGGTATTTGACTTGTTTAATCTGCGTTATTTGGGTCTTAGACATACCGAGATCGAAAGCCTGCCTAAAGCAGTGAGGAGGTTACGAAACTTGGAAGTCTTGTATGCTGCGCATTCTAAGCTGACGTACTTGCCAAAGAGTGTTGTAAAGCTTCAGAAGTTGAGGTACCTGTATGCGTGCACTCCCACCACATCAGAAACTGTAACTATAGGCGGAGTCAAGGTGCCTAATGGGATGCAGCACTTGGCAGGATTGCGGGCTCTTCAGACCATGAAAGCCACTCCAGAGTTTCTGCGTGAAGTTGCAGCTCTGACAGAGCTAAGGACATTCAGTGTCTGTGATGTGAGAAGTGAACACTCTGCTGACATGAGCAATGCTATCACCAAAATGAGCCATCTTGCCCATCTCCAAATTCGTGTTGCAGCTGAGGATGAGGTGCTGCGGCTGGAAGGGCTATATTTACCTCCAACCCTTTATGTGCTTGGTTTAGGAGGGCAGCTAGAAAAAACAACGATGCCTCAACTTTTCTCTTCTTGGTCACACCTTAATAACCTCACTCAGTTGTATCTGGCATTCTCTAACATTGATGAGAGAACCTTTTCCTGTCTGCACGTGTTAAGTGGCCTACGCTCTCTTATGCTAAGAAATGCTTTTGAAGGGAAGAGGTTGGATTTTCACGCAGGGTCATTTCCAGAACTTCGGCATCTAGTCATATGGGGCGCGGCACAGCTCAACCAAGTTGGAATAGAGGAGGGCGCGATGCAAAACCTAGATGAGCTACAGTTCGGAGACTGTCCCGAGCTAAAGTTTCTTCCTGATGGCATCGAACACCT
>chr1B:95478149550587
ATGGCGGAGGCTGTTGTCGGGCAGCTAGTGGTCACGCTGGGGGGTGCACTGGCAAAAGAGGCGGCGATCTTTGGCGGGGCCCTGCTCGGCAAGGAAGCCGCCGCCCTCAGGGGCCTCTTCGGCAAGATCTGTGACTCCAAGGTGGAGCTGGAGAGCATGCAGGCCTACCTGCAGGAGGCAGAGCGATTTAAGGACACAGACAAGACCACCGCCATCTTTGTCGGCCAGGTCAGGGGCCTAGCTTTCCAGATCGAGGATGTCGTTGACGAGTTCACCTACAAGCTGGAGGACTGCAGGCATGGAGGGTTTGCAGGCAAGATGAAGAAGAGGCTCAAGCATATCAAGACCTGGCGCCGCCTAGCGGCCAAGCTCCAAGAAATCAAAGCCCAGCTACAGGATGCCAACCGGAGAAAGAAGGATTACGCCGTCACTGGCAGATTTGCTTCTTCTGCTAGATCGACGAATCAAGGTCAAGCTCTTCACTTCACCAGGGATGAGGACCTTGTGGGGATAGAGGAGAACAGGGACAGGTTGATACGGTGGCTGACCGTCAGCGGTGGTAGTGGTCATGGTCTAGAGCAGAGCAGCAGCAAGGTTACCTCGGTATGGGGGATGCCTGGTGTTGGTAAAACCACTCTGGTTGCTCATGTGTACAACACCGTGAAAGTGAATTTCGACGCGGCAGCGTGGGTAACTGTGTCGGAGAGTTACCGTATTGAGGATCTGCTGAAGAAGATTGCCGCCCAGTTCGGCATCACAGTCGACGTCGCCGACATTGAGATGAGAGACATAGCAGAGTCCATCCACAACTACCTTCAAGGTAAAAAGTTCATCATGGTCCTGGATGATGTATGGGCTGCGCGCGTGTGGTCCGAGATAAGGAATGTCTTCCCAACGTCTAACTGTACCGGCCGATATGTTATCATATCAAGAAAGCATGAAGTGTCACTGTTGGCAACTAGGGAGTCTGCAATTCACTTGGAACCGCTACACGCTCATCATTCCTGGGAGTTATTCTGCAAAGGAGCATTTTGGAATGATGATGGTAAAGAGTGCCCATTGGAGTTGCAGGAACTGACTTGGAAGTTCATAGCAAAGTGTCAAGGCTTGCCTATTGCTATTGCATGCATTGGCCGCCTACTATCCTGCAAACCCCCAACTTCTGCTGAGTGGGAGAATGTGTACAGGGGTTTGGATTCGCAGTTGACGAAAGATGCGATCCCTGATGCTCATATGATCCTAAAGGTCAGTTTGGAGGACCTTCCGTATGATTTGAAAAATTGTTTCTTACACTGTGCACTATTTCAACAAGATTATGTATTAAAGAGGAGAAGGATAACGAGGCAGTGGATTGCGGCTGGGTTTATTAGGGAAAAGGAGAACAAAACGTTGGAGGAAATGGCAGAGGGATACTTGGCTGAGCTTGTGAACCGAAGCCTATTACAGGTTGTGAAGAGGAATCATGCCGGGCGACTGAAACACTGCCAGATGCATGATGTCATAGGACTTCTTGCCCTGAATAAAGCCAAGGAGGAGTGCTTTGGTAAATTTTATGATGGCTATGGTAGTGGGGCATTCTCTGTAGAGGGTGCACGTCGCATATCAGTCCAGGGGGAAAACCTTGAACAACTGAGCCGATCTGGTGCAAAACAACTCCGTGCACTCCATGTTTTTGGAAGGTATATCAATATTGATTTGCCGAAGCCTATCTTAAGATTTTCGAATTTCCTGTCGATGTTGGATCTGCAAGGTTCATGTATCAAAATGCTGCCCAATGAAGTATTTAGCTTGTTTAGTCTGCGGTATTTGGGTCTTAGAGATACCAATCTCGAAAGCCTGCCTGAAGCAGTGGGGAAGTTATGGAAGGAAGTCTTGGATGCTGTGCATTCTAAGCTGACGTGTTTGCCAAACAGTGTTGTAAAACTTAAAAAATTGAGATGCCTGCGTGCATTTACTACCAGCAGATCAAAAATTGGAAGAATACGTGGGGTCAAGGTGCCTAGTGGTATACATCACTTGGCAGGACTGCGGGCTCTTCAGTCCATCGAAGCCAGTCCAGAGTTTCTGCGTGAAGTTGGAGCTCTGACAGAGCTAAGAACATTCGGTGTCTGCAACGTGAGAAGCGAACACTCTTCTTACTTGGGCAATGCTATCACCAGAATGAGCCATCTTATTCATCTCGATGTTGGGGCTGCAACTGAGGATGAGGTGCTGCGGCTGGAAGGGCTATATTTACCTTCAACCCTTTCTCTGCTTGGTTTAACAGGGCAGCTAAACAAAACATCGACGCCTCAACATTTCTCTTCCTGGTCACTTCTTAATAGCGTCACCCGGTTGTACCTGGCATTCTCCAATATTGATGAGGGAACCTTTTCATGTCTGTGTGTGTTACGTGCTCTAAGCACCCTTGAGCTAGTGCAGGCTTTTGAAGGGAAGAGGTTGGATTTTTATGCAGCGTCATTTCCAAAACTTCGGTTCTTACACATATGGGGTGCTGCACAACTCAACCAAGTGGGAATAGAGGAGGGCGCAATGCAAAACCTTGTCGAGCTATGGTTCACAGAGTGTCCTGAGCTAAAGTTTCTTCCAGATGGCATCCAACACCTTGCAGCCCTTGAGAAATTACTTCTGAAAGACACATCAGAAGAGCTAGTAGAGAAACTCCGGCAAAAGAGAGATTCAGATGAATGCAATGAAGATGTAATGAAGATTAGCCGCATAAGGAATGTTACAGTGGAATTGAGCCAAAAAGGACTTTGGAAAAGGATTAGGTG
>chr1B:96903459693113
ATGGCGGAGGCTGTTGTCGGGCAGCTGGTGGTCACGCTCGGCGCAGCACTAGCCAAAGAGGCGGCCACCTACGGCGGAGCGCTGCTGTGAAAGGAAGCCACAGCCCTGAGGGGTCTCTTTGGCAAGATACGTCGGTCCAAGGAGGAGCTGGAGAGCATGCAGGCCTACCTGCAAGAGGCGGAGCAGTTCAAGGACACTGACAAGACCACCGCGATCTTCATCGGCAAGATCAGGGGCCTCGCCTTCCAGATCGAGGACGTCGTCGACGAGTTCAACTACAAGCTGGAGGACTGCAAGCACGGCAGGTTCACAGGCAAGATGAAGAAGCGGCTCAAGCATATCAAGACCTGGCGCCGCCTGGCAGCCAAGCTCCAAGAAATCGAAGCCCAGCTGCAGGATGCCAATCGAAGGAAGAAGGATTATGCCGTCACCGGCAGATCTGCTTCTGCTGCTAGATCGACAAGAGAAGGTCAAGCTTTGCACTTCACCAGGGATGAGGACCTTGTTAGGATCGAAGAACACAAGGAGGGGTTGATACAGTGGCTGAATGGAGGTGGTGATGATCCGGAGCGGAGCAGCAGCAAAGTCACCATGGTGTGGGGGATGCCTGGTGTTGGTAAAACCACTCTCGTTGATCATGTGTACAACACCGTGAAAGCGGATTTCGACGGTGCGGCGTGCGTAACTGTGTCGGGGAGTTACCGTATTGAGAATCTACTAAAGAAGATTGCCGCCCAGTTCAACATCACAGTCGATGTCACCACTGTTGAGATGAGAGGCCTAGCAAAATCCATCCTTAACTACCTTCAAGGTAAAAAGTACATCTTGATACTGGATGGTGTTTGGGATGAGCACTTGTGGTCGGAGATAAGGGATGTCTTCCCAACATCTAATTGTACCGGCCGATTTGTTATCACATCAAGAAAGCAGGTTGTGTTGGCAACTAGGGAGTCTGCATATGCAATTCACTTGGAACTGCTACAAGAACATTACTCCTGGCTGTTATTTACCAATGAAGCCTTTGGGAATGCTGATGACAAAGAGTGCCCGTTGGAGCTGCAGGAATTGGCTCGGAAGTTCATAGCAAAGTGTCAAGGCTTGCCTATTTCTATTAGATGCATTGGCCGCCTACTCTCCCTGAAACCCCCAATTTCCGCTGAATGGGAGGATGTGTACAGGGGTTTGGATTTACAGATGGCGAAAGATGTGATCCCTGATGCTCATATGATCCTAAAGGTCAGCTTGGAGGCCCTTCCATACAATCTGAAGAATTGTTTCATACATTGTGCATTGTTCCCAGATGATTATGTATTAAAGAGGATGAAGATGATCAGGCAGTGGATCGCGGCGGGGTTTATCTGGGAAAAAGATGATAGCAAAACATTGGAGGAAGTGCCAGAGGGATACTTGGTTTAGCTTGTAAACCGAAGCCTATTGCAGGTAGTGAAGAGGAATCATACTGGACGATTGAAACACTGTCGGATGCATGATGTCATACGCCTTCTTGCCCTCAACAAAGCCAAGGAGGAATAGTTTGGTAAAGTTTATGATGGCTCTTCTGCGGGGGTATTCTCTGTAGAGGGTGCACGTCGAATATCGGTCCAGGGGGGAAACCTTGAACAACTGAGCCAATCTGGTGCAACACATCTCCACGCGCTCCATGTATTTGGGAGGTATATCGATGTTGATTTGTTGAAGCCTATCCTAGCATCTTCAAGTTTGTTGTCAACGTTGGATCTGCAAGGAACTGGTATCAAAGTGCTTCCTAGTGAGGTATTCAACTTGTTTAATCTGCGTTATTTGGGTCTTAGAGATACCGAGATTGAAAGCCTACCTGAAGCCGTGGGGAGGTTACAAAACCTAGAAGTCTTGGATGCTTGGAAGTCTAACCTAACGTATTTGCCAAACAATGTTGTAAAACTTTATAAGTTGAGATACCTGTATGTGTGTACTTCCGGCACACCAGAAGATTTAAGCACACGTGGGGTCAAGTTTCCTAGTGGCATACAACGCTTGGGGGGACTGCAGGCTCTTTTTTCTGTCGAAGCAACTCCAGAGTTTCTGCGTGAAGTTGCAGCTCTGACACAGCTAAGGACATTTGGTGTCCACAACGTGAGAAACGAACACTCTGCTGACTTGAGCAATGCTATCACCAGAATGAATTATCTTGTTCATCTCCGAATACGTGCTACAGCTGAGAGTGAGGTGCTGCAGCTTGAAGGGCTATATTTACCCCCAACCCTTTCCGTGCTTGGTTTACTAGGGCATCTAGAGAAAACAACAATGCCTCAGCTTTTCTCTTCTTGGTCACACATTAATAGCCTCACTCGGTTGTACCTGGCATTCTCCAATATTGATGAGGAAACCTTTTCTGTCTGTGAATGCTACATGGTCTACGCTATCTTGAGCTATTGAAGGCTTTTGAATGGAAGAGGCTGGATTTTTACGCAGGGTCATTTCCGAAACTTGGTTATCTAAGGATATGGGTTGCAGCACAGCTCAACCAAGTTGCAGTAGAGGAGGGCGCGATGCAAAACCTTGTCGAGCTATGGTTCGAAGACTGTCCTGAGCTAAAGTTTCTTCCTGATGGCATCGAACACCTTGCAGCCCTTGAGAAATTGCATTTGCTGGACACATCAGAAGAGTTGATAGAGAAGCTCCGACAGAACAGAGATTCAGATGAATGCGGCGATGTAATGAAGATTAACCACACAAGGAAATGTTACAGTTGCACTGTCATAGAAAGGACTTTGGGAAAGGGTTAGGTGA
>chr1B:98741759876316
AGTAAAGTTACCACAGTATGGGGAATGCCTGGTGTTGGTAAAACCACTCTGGTTGCTCATGTGTACAACATGTTGAAATTGGATTTTGATGCCGCAGCGTGGGTAACCATGTTGAAGAGTTACTGCCTCAAAGAACGGCTGAAGAAGATAGCCGCCGAGTTCGGCATCGCAGTTGATGTGGCCACCAGTGAGATGAGAGGCCTAGCAGAGTCCATCCATAACTACCTTCAAGGTGAAAATTTCATCGTGGTCCTGGATGATGTTTGGACTCCGCTTGTGTGGTCAGAGATAAGGAATGTCTTTCCAACATCTAATTGTACCGGCCGATTTGTTATCACATCAAGAAAGCATGAAGTGTCACTGTTAGCAACTAGGGAGTCTGCAATTCACTTGGAACCGCTACAAGCATATCAGTCCTGGCTGTTGTTCTGCAAAGAGGCCTTTTGGAATAATGATGACAAAGAGTGCCCATTGGAGTTGCAAGAATTGGCCCGGAAGTTAGTAGCAAAGTGTCAAGGCTTGCCTATTGCAATTGCATGCATTGGCCGCCTACTCTCCTGGAAACAACCAACTTTTGCTGAATGGGAGGATGTGTATAGGGGTTTGGATTCGCAGTTCATGAAAGATGTGATCCCTGATGCTCATATGATCCTAAAGGTCAGCTTGGAGGACCTTTTGTATGATAAGAAGAATTGTTTCTTACATTGTGCATTATGCCCAGAAGATCATGTATTAAAGAGGAGGAAGGTAATGAGGCAGTGGATTACGGCGGGGTTTATCAGGGAAAAGGAAGAGAACAAAACATTGGAGGAAGTGGCAGAGGGCTACTTAGCCGAGCTTGTGAATCGAAGTCTACTGCAGGTAGTGAAGAGGAATCATGACGGGCGACTGAAACACTGCCGGATGCATGATGTCATACGCCTACTTGCCCTCAACAAAGCCAAGGAAGAATGCTTTGGAAAATTTTATAATAGCTCTGCTTCTGGGGCACTCTCTGTAGAGGGTGCACGTCGCATATCTGTTCAGGGTGAAAACATTGAACAACTGAGCCGTTCTGGTGCAACACATCTCTGTGTGCTCCATGTGTTAGGGAGGTGTATCAATGTTGATTTTCTGAAGCCTATTCTAACATCTTCGAAATTTTTGTCGACCCTTGATCTGGAAGGTACTCATATCAAAATGCTGCCCAATGAAGTATTCGACTTGTTTAACCTGCGTTATTTGGGTCTTAGAGATACCAAGATTGAAAGCCTGCCTGAAGCAGTTGGGAGGTTACAAAACTTGGAAGTCTTGGATGCTTGTGAATCTAAGCTGGCGTATTTGCCAAACAATGTTGTTAAACTACAAAAGTTGAGATACCTGTATGCGTTTACTCCTGGTTCACCAGTAAATGAAACTGGAGATGGAGTCAAGGTGCCTATTGGCATACAGCACATGACAGCACTGCACTCTCTCCAGTGCATCAAAGCCACTCCAGAGTTTCTGTGTGAAGTTGGATCTTTGATAGAGCTAAGAACACTCAGTGTCTGCAACATTAGAAGCGAACACTCTGCTGGCTTGAGCAACGCTATTACCAAAATGAGCCATCTTGTTCATCTTGAAATTATCGCTGCAGCTGAGAGTGACGTGCTGCAGCTGGATGGGCTACGTTTACCTCCAACCCTTTCTTGGCTTTGTTTAGGAGGGCGGCTAGAGAAAATATCGATGCCTCAGCTTTTCTCTTCCTGGTCACACCTTAATGGCCTGACTCGGTTGCAGCTGGGATTCTCTAATATTGATGAGCAGACCTTTTCCTGTCTCTTCGTTTACATGGTCTACGCTCTCTTGGGCTAAGGAAGGCTTTTGAAGGGAAAAAATTGGACTTTTGCTCAGGGTCATTTCCAGAACTTAGGCATCTATACATATGGGACGCAACAGAGCTCAACCAAGTTGGAATACAGGAGGACGCGATGAAAAGCCTTGCCAATCTATTGTTCATAAACTGTCCTGAGCTAAAGTTTCTTCCTGATGGCATTGAACACCTTGCAGCTCTCGAGAAATTGCGTCTGGAGGACACATCAGAAGAGTTGATAGAAAAGCTCCGGCAGAAGAGAGATTCAGATGAATGCAACGAAGATGTAATGAAGATTAGTCACATAAGAA
>chr1D:70561547058940
ATGGCGGGGGCTGTTGTCGGGCAGCTGGTGGTCTCCCTTGGTGCGGCGCTGGCGAAAGAGACAGCTATCTTTGGCGGGGCACTGCTCGGCAAGGAAGCCGCCGCCCTCAGGGGCCTCTTCGGCAAGATCCGCGACTCCAAGGTGGAGCTGGAGAGCATGCAGGCCTACCTGCAGGAGGCGGAGCGGTTCAAGGACACCGACAAGACCACAGCCATTTTTGTCGGCGAGGTCAGGGGCTTCGCCTTCCAGATCGAGGATGTCGTTGACGAGTTCACCTACAAGCTGGAGGAGTGCAAGCACGGAGGGTTCGCTGGCAAGATGAAGAAGAGGCTCAAGCATATCAAAACCTGGCACCGCCTAGCAGCCAAGCTCCAAGAAATCAAAGCCCAGCTGAAAGATGCCAAGAGGAGGAAGCAGGATTACGCCGTCACTGGCAGATTTGCTTCTTCTGCCAGATCGATAAATCAAGGTCAAGCTCTTCACTTCACCAGGGATGAGGACCTTGTGGGGATAGAGGAGAACAGGGACAGGTTGATACGGTGGCTGACCATCGGCGGTTGTAGTGGTCATGGTCTAGCGCAGAGCAGCAGCAAGGTTACCTCGGTGTGGGGGATGCCTGGTGTTGGTAAAACCACTCTGGTTGCTCATGTGTACAACACTGTAAAAGTGGATTTCGACGCGGCGGCGTGGGTAACTGTGTCGGAGAGTTACCGTATCAAGGATCTGCTGAAGAAAATTGCCGCCCAGTTCGGCATCACAGTCGACGTCGCCGACATTGAGATGAGAGACCTAGCAGAGTCCATCCACAACTACCTTCAAGGTAAAAAGTTCATGGTCCTGGATGATGTTTGGGCTGCGCGTGTGTGGTCCGAGATAAGGAATGTCTTCCCAACGTCTAACTGTACCGGCCGATTTGTTATCACATCAAGAAAGCATGAAGTGTCACTGTTGGCAACTAGGGAGTCTGCAATTCACTTGGAACCGTTACAACCACATCACTCCTGGGTGTTGTTTTGCAAAGGGGCCTTTTGGAATGATAATGTCAATGAGTGCCCGTTGGAATTGCAAGAATTGGCTGGGAAGTTCATAACAAAGTGTCAAGGCTTGCCTATTGCTATTGCTTGCATTGGCCGCCTACTCTCCTGCAAATCCCCAACTTCTGCTGAATGGGAGGATGTGTACAGGGGTTTGGATTCACAATTGGCGAAAGATGTGATCCCCGATGCTCATATGATCCTAAAAGTCAGCTTGGAGGACCTTCCGTATGATTTGAAGAATTGTTTCCTACACTGTGCATTGTCTCCAGAAGATTATGTATTAAAGAGGAGGAAGACAATGAGGCTCTGGATCGCTGCGGGGTTTATCAGGGAAAAAGATGAGAGCAAAACATTGGAGGAAGTGGCAGAGGGATACTTGGCTGAGCTTGTGAACCGAAGCCTTTTACAGGTAGTAGAAAGGAATTATGCCGGACGACTGAAATACTGCAGGATGCATGATGTCATACGCCTTCTTGCCCTCAACAAAGCCAAGGAGGAATGCTTCGGTAAAGTTTATAATGGCTCTGCTACTGGGGCATTCTCTGTAGACGGTGCACGTCGCATATCGGTCCATGGGGGAAATCTTGAACAACTGAGCCGATCTGGCACAACACATCTCCGTGCACTCTATGTATTTGGGAGGTATATCGAGGTCGATTTGCTGAAGCCTATCCTAACATCTTCGAAACTGCTGACGATGTTGGATCTTCAAGGTACCTGTATCAAAATGCTGCCCAGTGAGGTATTCAACATGTTTAATCTGCGTTATTTGGGTCTTAGAGCTACTGGGATGGAAAGCCTGCCTGAAGCAGTAGTGAGGTTGCAAAACCTGGAAGTCTTGGATGCTTCCAAATCTAAGTTGACGTATTTGCCAAACAGTGTTGTAAAACTTAAGAAGCTGAGATACCTGTATGCATGGTCTGTTGTTACATCTGAGGAATTTGAAATTGGAAATCTAAGTGGAGTCAAGGTGCCCAATGGCATACAACAGTTGGCAGGACTGCAGGCTCTTCAGTCCGTCAAAGCTGCTCCAGAGTTTCTGCGTGAAGTTTCAGCTCTGACAGAGCTGAGAACATTTGGTGTCTGCAACGTGAGAAGTGAACAATCTGCTGATTTGAGCAATGCTATCACCAGAATGAGCCATCTTGTTCATCTCGAAATTGTTGCTGCAGCTGAGAATGAGGTATTGCAGTTTGAAGGTCTATATTTACCTCCAACCCTTTCTTCGTTTGGTTTAGCAGGGCAGCTAGAAAAAACATCGATACCTCAGCTTTTCTCTTCTTGGTCACACCTTAATAGCCTCACTCGATTGCACCTGGCATTCTCCAATATTGATGAGCAAACCTTTTCCTTTCTGCACATGTTACGTGGTCTACGCTTTCTTGAGGTAATGAAGGCTTTTGAAGGGAAGAGGTTGGAATTTTGCGCAGGGTCATTTCCTAAACTTCGATTTCTACACATATGGGGCGCAGCACAACTCAACCAAGTTAGAATAGAAGAGAGTGCGCTAAAAATCCTCGCTGAGCTATGGTTCACAGACTGCCCTGAGCTAAAGTTTCTTCCAGATGGCATCGAACACCTTTCAGCCCTTGAGAAATTAATTCTGAAAGACACGTCAGAAGTGCTGATAAAGAAGCTCCAGCAGAAGAGAGATTCAGATGAATGCAGCAAAGATGCAATGAAGATTAGCCACATAAGGAATGTTACAGTTGCACTGAGCCATAATGGATTTGAGGAAAGGATTAGGTGA
>chr1D:70652737068049
ATGGCGGAGGCCGTTGTCGGCCCGCTGGTGGTCACGCTGGGGGGTGCGCTGGCAAAAGAGGCGGCGGTCTTTGGTGGGGCACTGCTCGGCAAGGAAGCCGCCGCCCTCAGGGGCCTCTTCGGCAAGATCCGCGACTCCAAGGCTGAGCTTGAGAGCATGCAGGCCTACCTGCAGGAGGCAGAGCGGTTCAAGGATACCAACAAGACCACAGCCATCTTCGTCGGTGAGATCAGGGGCTTCGCCTTCCAGATCGAGGATGTCGTTGACGAGTTCACCTACAAGCTGGAGGATTGCAAGCACGGAGGATTCGCTGCCAAGATGAAGAAGAAGCTCAAGCATATCAAAACCTGGCGCCGCCTGGCAGCCAAGCTCCAAGAAATCGATGTCAAGCTGAAAGATGCCAAGAGGAGGAAGCAGGATTACGCAGCCGTTGCGGGAATCGGCGGATCTGCTTCTGCTGCCAGATCGACAAGTCGAGGTCAAGCCCTGCACTTCACCAGGGATGAGGACCTTGTGGGAATCGAGGAGAACAAAGAGAAGTTGATACGGTGGCTGACGGGCAGTGGCGGTGGTGATTATCTGGAGCAGAGCAACAGCAAAGTCACCACGGTGTGGGGGATGCCTGGTGTTGGTAAAACCACTCTGGTTGCTCATGTGTACAACACGGTGAAATTGGATTTTGACGCCGTGGCGTGGGTAACAGTGTCAGAGAGTTACAATCTCGAAGATCTGCTGAAGAAGATAGCCGCCGAGTTCGGCATCGCAGGAAATATTGCCAATGTTGAGATGAGGCGCCTAGCAGAGTCCATCAACAACAATCTTCAAGGTAAAAAGTACATCTTGGTCCTGGATGATGTTTGGACTCCGCTTGTGTGGTCGGAGATAAGGAATGCCTTCCCTACTTCTAACTGTACCGGCCGATTCATTATCACATCAAGAAAGCATGAAGTGTCATTGTTGGCAACTAGGTAGTCTGCAATCCACTTGGAACCGCTGCAAGAACACCACTCATGGCTGTTATTCTGCAAAGGAGCCTTTTGGAATGCTGATGACAAAGAGTGCCCATTGGAGCTGCAGGAATTGGCTCAAAAGTTCATAGCAAAGTGTCAAGGCTTGCCTATTGCTGTTGCATGCATTGGCCGCCTGCTCTCGTGCAAACCACCAACTTCCGCTCAATGGGAGGATGTGTACAGGAATTTGGATTTGCAGTTGGCGAAAGATCTGATCCCAGATGTTCATATGATCCTAAAGGTCAGCATGGAAGACCTTTCGTATGATTTGAAGAATTGTTTCTTACACTGTGCATTATCCCAAGAAGATTATGTTGTAAAGAGGAAAAGGACAGTGAGGCAATGGATTGCAGCAGGGTTTATCAGGGAAAAGGAAGAGAACAGAACATTGGAGGAAGTGGCAGAAGGATACTTGGCCGAGCTTGTGAACCGAAGCCTACTGCAGGTAGTGAAGAGGAATCATTTCGGACGACTGAAACATTGTCGGATGCATGATGTCATACGCCTTCTTGCCCTCAACAAAGCCAAGGAGGAATGCTTTGGTAAAGTTTATGATGGCTCTGCTGCTACTGGGGCATTCTCTGTTGAGGGTGCACGTCGTATATCGGTACAGGGGGGAAACGTTGAACAATTGAGCCGGTCTGGTGCAACACAGCTCCGTGCACTCCTCGTATTTGAGAGGTGTATCGATATTGATTTGCTGAAGCCTATCCTAACATCTTCGAATCTGCTGTCTATGTTGGATCTGCAAGGTACTCGTATTAAAATGCTGCCCGATGAGGTATTCAACTTGTTTAATCTGCGTTATTTGGGTCTTCGAGGTACGGAGATCGAAAGCCTGCCTGAAGCAGTGGGGAGGTTACAAAACTTGGAAGTCTTGGATGCTTGGGACTCTAAGCTGACATATTTGCCAAAAAATGTTGTAAAACCTCAGAAGTTGAGATACCTGTACATATATGTCCATGGTGCATTCGAAATTGGAGTCAAGGTCCCTAATGACATACAACATTTGGTAGGACTGCGGGCTCTTCAGTGTGTCAAAGCCACTCCGAAGTTTCTCCGTGAAGTTGCAGCTCTGACAGAGCTAAGGTCATTCAGTGCCTACCTCGTGAGAACAGAACACTCTGCTGACTTGAGCAACGCTATCATCAAAATGAGCCATCTTGTTCATCTCGTACTTGTCACTGATGCTGACGATGAGGTGCTGCAGCTGGAAGGGCTATATTTACCTCCAACCCTTTCTTGGCTTGGTTTAGCAGGGCAGCTAGAAAAAACATGGATGCATCAGCATTTCTCTTTTTGGTCACACCTTAATAGCCTTACTCGGTTGGAGCTATCATTCTCCAGTATTGATGAGCAAAACTTTTCCTGTCTGTTTGTGTTACATGGTCTGCTCTTTCTTGTGCTACTGAAGGCCTTTGAAGGGAAGCGCTTGGATTTTTACGCAGGGTCATTTCCGAAACTTAAGCATCTATGGGTATGGGGCGCGACACACCTCAACCAAGTGGGAATAGAGGAGGGTGCGATGCAAAACCTCGTCGAGCTATTCTTCATAGACTGTCCCGAGCTAAAGATTCTTCCTGATGGTATCAAACACCTTGCAGCCCTTGAGAAATTACTTCTGAAAGACACGTCAGAAGAGCTGGTAGAGAAGCTTCGCAGAAGAGAGATTCAGATGAATGCAGCAAAGATTTAATGAAGATCAGCCACATAAGGAATGTTACAGTTGAACTAACGCAGAAAGGACTTTCGGAAAGGATTAGGTGA
>chr1D:73818467384626
ATGGCGGAGGGTGTTGTTGGGCTGGTGGTGGCGACGCTCGGCGCGGCGCTAGCGACAGAGGCGGCGTCCTTCGGCTGGTCGCTGGTCGCCAAAGAAGCCGCTGCCCTCAGGGACGTCTTCGGCAAGATCCGCCGGTCCAAGGCGGAGCTGGAGAGCATGCAGGCCTACCTGCACGAGGCGGAGCTGTTCAAGGACACCGACATGACCACCGCCGTCTTCGTCGGCGAGATCAGGCGCCTCGCCTTCCAGATGGAGGACGTCGCCGACGAGTTCACCTACAAGCTGGAGGACTGCAAGCATGGAGGGTTCGCCGGCAAGACCAGGAAGCGGCTCAAGCATATCAAGGCCTGGTACCGCCTGGCAGCGAAGTTCCAAGAAATCGAAGCCAAGCTGGAAGATGCCAATCGGAGGAAGAAGTATTACACCATCAGACCTTCACCTGCTGCCAAATCGACGAGTCAAGGTAAGGGTCTACACTTCACCAGAGATGAGGATCTTGTGGGGATCGAGGAGAACAAGGGAAAGTTGGTGAAGTGGCTGACCCCTGGCGCCGGTGGTGATGGCGATGATTTGGAGCAGAGCAGCAGCAAAGTCACCACGGTGTGGGGGATGCCTGGTGTTGGTAAAACCACTCTCGCTGCTCATGTGTACAGAACCGTCAAGTTGGATTTTGATGCCACGGCATGGGTAACCGTGTCAGAGAGTTACTGTCTTGAAGACCTGCTGAAGAAGATTGCCACTGCGTTCGACGTCGAAGTCGATGTTGCCAATGTTGAGATGAGAGGCCTAGCAGAGTCCATCCATGACCACCTTCAAGGTAAAAAGTACATCTTGGTCCTGGATGATGTTTGGACTCCGCTTGTGTGGTCAGAGATAAGGAATGTCTTCCCAACTTCAAACTGCATAGGCCGATTTGTTATTACGTCAAGAAAGTATGAAGTGTCACGCTTGGCAACTAGGGAGCATGCAATTCACTTGCAACCTCTAAAAGCACGTAACTCCTGGGTGTTGTTCTGCAAAGGAGCTTTTTGGAATGATGTTGACCAACGGTGTCCACCGGAGTTGCAAGAATTGGCTTCAAAGTTCATAGCAAAGTGTCAAGGCTTGCCTATTGCTATTTCATGCATTGGTCGCCTACTCTCCTGCAAACCCCAAACTCCCGCCGAATGGGAGAACGTGTATAGGGGTTTGGATTCGCAGTTGGCAAAAGATGTGATGCCTGATGCTCATATGATCCTAAAGGTCAGCTTGGAGGACCTTCCGTATGATTTGAAGAATTGTTTCTTACATTGTGCACTATCCCCAGAAGATTATGTATTACAGAGGAGGAAGACAATGAGGCAGTGGATTGCGGCAGGATTTATCAGGGAAACAGATGAGAGCAAAACATTGGAGGAAGTGGCAGAGGGATACTTGGTTGAGCTTGTGAACCGAAGCCTATTACAGGTAGTGGAAAGGAATTATGCTGGAAGACTGAAATGGTGTCGGATGCACGATGTCATACGCCTTCTTGCCCTCAACAAAGCCAAGGAGGAATGCTTTGGTAAAGTTTATAATGGCTCTGGTGGTACTAGGGCATTCTCTGTAGAGGGTGCACGTCGCATATCGGTTCTTGGGGGGAACATTGAACAACTGAGCCTATCTGGTACAACACAACTTCGTGCGCTCCATGTATTTGAGAAGTATATCAATGTTGATTTGCTGAAGCCTATCCTAACATCTTCGAACCTACTGTCGACATTGGATCTGCAAGGTACCCGTATCAAAATGTTGCCTGATGAGGTATTCGACTTGTTTAATCTGCGTTATTTGGGCATTAGAGATACCGAGATCGAAAGCCTACCTGAAGCAGTGGGGAGGTTACAAAACTTGGAAGTTTTGGATGCTTTTGAATCTAAGCTGATGTATTTGCCAAACAATGTTGTGAAGCTTCGGAAGTTGAGGTACCTGTATGCGTGCCCTCCTAGCACATCAGAAGCTGTAAATGTAGGCGGAGTCAAGGTGCCTAATGGGATGCAACACTTGACAGGACTGCAGGCTCTTCAGTTCGTCGATGCCAGTCTAGAGTTTCTGCGTGAAGTTGGAGATCTGACAGAGCTGAGAACATTCGGTGTCTGCAACGTGAGAAGTGAACACTCTGCTGACTTGAGCAATGCTATCACCAGAATGAGCCATCTTTTTCATCTCGAAATTTGTGCTGCAGCTGAGAATGAGGTGCTACGGCTGGAAGGGCTACATTTACCTCCTACCCTTTCTTGGCTTGGTTTAACAGGGCAGCTAGAAAAAACAACGATGCCTCAGCTTTTCTCTTCTTGGTCACACCTTGATAGCCTCACTCGGTTATACCTGGCATTCTCCAGTATTGATGAGCAAACCTTTTCCGGTCTGTGTGTGTTACGGGGTCTACGCTTTCTTGCGCTAAGGGAGGCTTTTGGAGGGAGGAGATTGAATTTTTACGCAGAGTCATTTCCAAAGCTTACGCGTCTATGGATACGGGGCACACCACAACTCCACCAAGTGGTTATAGAGGAGGGTGCGATGCCAAACCTCGTCGAGCTATCGCTTAGAGACTGTCCCAAGCTAAAATTTCTTCCTAATGGCATGGAACACCTTGCGGCCCTTGACAAATTAAATCTGGAAGACACATTGGAAGAGCTGATACAGAAACTCAGGCAAAAGAGAGATTCAAATGAATGCAGCAAAGATGTAATGAAGATTAGCCACATAAGGAATGTTAGAGTTATACGGAGCCAGAATGGACTTCTTGAAAGGATTAGGTGA
>chr1D:74198997422676
ATGGCGGAGGCTGTTGTTGGGCAGCTGGTGGTCATGCTGGGCACTGCGCTGGCAAAAGAGGCGGCGATCTTTGGGGGGGCGCTGCTCGGCAAGGAAGCCTCCGCCCTCAGAGGCCTCTTCGGCAAGATCCGCGAATCCAAGGCAGAGCTGGAGAGCATGCAGGCCTACTTGCAGGAGGCAGAGCGGCTCAAGGACACCGACAAGACCACCGGCATCTTCATCAGCGAGATCAGGGGTCTCGCCTTCCAGATCGAGGACGTCGTTGACGAGTTCACCTACAAGATGGAGGACTGCAAGCACGGAGGGTTCACCGGCAAGATGAAGAAGCGGCTCAAGCATATCAAGACCTGGCGCCGCCTGGCGGCCAAGCTCCAAGAAATCGAAGCCAAACTTCAGGATGCCAAGCGGAGGAAGAATGATTACACCGTCATCGGCATATCTGCTTCTGCTGCCAGATCGACGAGTCAAGGTCAATCTCTGCATTTCACCAGGGATGAGGACCTTGTGGGGATAGAGGAGAACAGGGACAGGTTGATACGGTGGCTGACCGTCGGCGGTGGTAGTGGTCATGGTCTAGAGCAGAGCAGCAGCAAGGTTACCTCGGTGTGGGGGATGCCTGGTGTTGGTAAAACCACTCTGGTTGCTCATGTGTGCAACACTGTGAAAGTGGATTTCGACGCGGCGGCGTGGGTAACTGTGTCGGAGAGTTACCGTATTGAGGGTCTGCTGAAGAAGATCGCTGCCCAGTTCGGCATCGCAGTTGACGTCGCCGACATTGAGATGAGAGACCTAGCAGAGTCCATCCACAACTACCTTCAAGGTAAAAAGTTCATCATGGTCCTGGATGGTGTTTGGGCTGCGCGCGTGTGGTCCGAGATAAGGAATGTCTTCCCAACGTCTAACTGTACCGGCCGATTTGTTATCACATCAAGAAAGCATGAAGTGTCACTGTTGGCAACTAGGGAGTCTGCAATTCACTTGGAACCGCTACAAGCTCATCATTCCTGGGAGTTATTCTGCAAAGGAGCATTTTGGAGTGATGATGGTAAAGAGTGCCCATTGGAGTTGCAGGAACTGACTTGGAAGTTCATAGCAAAGTGTCAAGGCTTGCCTATTGCTATTGCATGCATTGGCCGCCTACTATCCTGCAAACCCCCAACTTCCGCTGAGTGGGAGAATGTGTACAGGGGTTTGGATTCGCAGTTGACGAAAGATGTGATCCCTGATGCTCATATGATCCTAAAGGTCAGTTTGGAGGACCTTCCGTATGATTTGAAAAATTGTTTCTTACACTGTGCACTATTTCAAGAAGATTATTTATTAAAGAGGAGAAGGATAGTGAGGCAGTGGATTGCGGCAGGGTTTATTAGGGAAAAGGAGAGCAAAACATTGGAGGAAGTGGCAGAGGGATACTTGGCTGAGCTTGTGAACCGAAGCCTATTACAGGTTGTGAAGAGGAATCATGCCGGACGACTGAAACACTGCCAGATGCATGATGCCATAGGACTTCTTGCCCTGAATAAAGCCATGGAGGAGTGCTTTGGTAAATTTTATGATGGCTATGGTAGTGGGGCATTCTCTGTAGAGGGTGCACGTCGCATATCAGTCCAGGGGGAAAACCTTGAACAACTGAGCCGATCTGGTGCAAAACAACTCCGTGCACTCCATGTTTTTGGAAGGTATATCAATATTGATTTGCTGAAGCCTATCTTAACATCTTCGAATTTGCTGTCGATGTTGGATCTGCAAGGTACTTGTATCAAAATGCTGCCCAATGAAGTATTTAGCTTGTTTAGTCTGCGGTATTTGGGTCTTAGAGATACCAATCTCGAAAGCCTGCCTGAAGCAGTGGGGAGGTTACGAAATTTGGAAGTCTTGGATGCTGTGCATTCTAAGCTGACGTGTTTGCCAAACAGTGTTGTAAAACTTAAAAAATTGAGATGCCTGCGTGCATTTAGTACCAGCAGATCAAAAATTGGAAGAATACATGGGGTCAAGATGCCTAGTGGTATACATCACTTGGCAGGGCTGCGGGCTCTTCAGTCCATCAAAGCCAGTCCAGAGTTTCTGCGTGAAGTTGGAGCTCTGACAGAGCTAAGAACATTCGGTGTCTGCAACGTGAGAAGCGAACACTCTTCTTACTTGGGCAATGCTATCACCAGAATGAGCCATCTTATTCATCTCGATGTTGGGGCTGCAGCTGAGGATGAGGTGCTGCGGCTGGAAGGGCTATATTTACCTCCAACCCTTTCTCTGCTTGGTTTAACAGGGCAGCTAAAGAAAACATCGATGCCTCAACTTTTCTCTTCCTGGTCACTTCTTAATAGCGTCACCCGGTTGTACCTGGCATTCTCCAATATTGATGAGGGAACCTTTTCATGTCTGTGTGTGTTACGTGCTCTAAGCACCCTTGAGCTAGTGCAGGCTTTTGAAGGGAAGAGGTTGGATTTTTATGCAGGGTCGTTTCCAAAACTTCGGTTTTTACACATATGGGGTGCTGCACAACTCAACCAAGTGGGAATAGAGGAGGGCGCAATGCAAAACCTTGTCGAGCTATGGTTCACAGAGTGTCCTGAGCTAAAGTTTCTTCCAGATGGCATCCAACACCTTGCAGCCCTTGAGAAATTACTTCTGAAAGACACATCAGAAGAGCTAGTAGAGAAACTCCGGCAGAAGAGAGATTCAGATGAATGCAATGAAGATGTAATGAAGATTAGCCACATAAGGAATGTTACAGTGGAATTGAGCCAAAAAGGACTTTGGAAAAGGATTAGGTGA
>chr1D:78686237871394
ATGGCGGAGGCTGTTGTCGGGCAGCTGGTGGTGACGCTCGGTGGGGCACTGGCGAAAGAGGCGGCGACCTACGGCGGGGCGCTGCTGTGCAAGGAAGCTGCGGCCCTGAGGGGTCTCTTCGCCAAGATCCGCCAGTCCAAGGCGGAGCTGGAGAGCATGCAAGCCTACCTGCAGGAGGCAGAGCGGTTCAAGGACACCGACAAGACCACCGCTATCTTCGTCGGCGAGGTCAGGGGCCTGGCCTTCCAGATCGAGGACGTCGTCGACGAGTTCACCTACAAGCTGGAGGACTGCAAGCACGGAGGGTTCGGCGGCAAGATGAAGAAGCGGCTCAAGCATATCAAGACCTGGCGCCGCCTGGCAGCCAAGCTCCAAGAAATCGAAGCCCAGCTGCAGGATGCTAATCGGAGGAAGAGGGATTACGCCGTCACCGGCAGATCTGCTTCTGCTGCCAGATCGACAAATCAAGGTCAAGCTTTGCACTTCACCAGGGACGAGGACCTTGTGGGGATCGAGGAGAACAAAGAGAGGTTGATACGGTGGCTGACCGGCGGCTCTGGCGGTGGTGATGGTCCGGAACTGAGCAGCAACAAAGTCACCATGGTGTGGGGGATGCCTGGTGTTGGTAAAACCACTCTTGTTGATCATGTGTACAACACCGTGAAAGAGGACTTCGACGCTGCGGCGTGGGTAACTGTGTCCGAGAGTTACCGTACCGAGGATGTCCTGAAGAAGATCGCCGCCCAGTTCGGCATCACAGTCGACGTCGCCAACACTGAGATGAGAGGTGTAGCAAGGTCCATCCAGAACTGCCTTCAAGGTAAAAGGTACATCTTGGTCCTGGATGATGTTTGGGCAGAGCGCTTGTGGTTGGAGATAAGGGATGTCTTCCCAACATCTAACAGTACCGGCCGAGTTGTTATGACATCAAGAAAGCAGACAGTGTTGGCAACTAGGGAGTCTGCATATGAAATTCACTTGAAACCACTACAAGCACATCACTCCTGGCTGTTGTTTTGCAAAGGAGCCTTTGAGGATGCTGATGACAAAGAGGGCCCGTTGGAGTTGCAGAAATTGGCTTGGAAGTTCATAGCAAAGTGTCAAGGTTTGCCTATTGCTATTACATGCATTGGCCGCCTACTCTCCCGGAAACTCCCAACTTCCGCTGAATGGGAGGATGTGTACAGGGGTTTGGATTCACAGTTGGTGAAAGATGTGATCCCTGATGCTCATTTGATCCTAAAGGTCAGCTTGGAGGACCTTCCGTTTGATTTGAAGAATTGTTTCCTACACTGTGCATTGTCCCCAGAAGATTATATATTAAAGAGGAGGAAGACAATGAGACAGTGGATCACAGCAGGGTTTATCACGGAAAAAGATGAGAGCAAAACATTGGAGGAAGTGGCAGAGGGATATTTGGCCGAGCTTGTGAACCGAAGCCTACTGCAGGTAGTGGAAAGGAATTTTGCCGGACGACTGAAACAATGTCGGATGCATGATGTCATCCGGCTTCTTGCCCTCAACAAAGCCAAGGAGGAATGCTTTGGTAATGTTTATAATGGCTCTGGTGGTACTGGGGTATTCTCTATAGAGGGTGCACGTCGCATATCAGTCCTGGGAGGAAACATTGAACAACTGAGCCTATCTGGTGCAACACAGCTACGTGCACTCCATGTTTTCGAGAGCTATATTGATATTGATTTGCTGAAGCCGATCCTAACATCTTCGAGTTTGCTTTCGACATTGGATCTGCAAGGTACTCATATCAAAATGCTCCCCAATGAGGTATTTGACTTGTTTAATCTCCGTTATTTGGGTCTTAGAGATACCAAGATCGAAAGCATGCCTGCAGCAGTGGGGAGGTTACAAAATTTACAAGTCTTGGATGCTTATGATTCTAAACTGACGTACTTGCCAAATAGTGTTGTAAAACTTCAAAAGTTGAGATACCTCTATGCTGGTACTTCGAAGGACTCCATACGTGGAGTCAAGGTGCCTAAGGGCATGCAGCACTTGGCAGGACTGCATGCTCTTCAGTCCGTCAGAGCCACTCCAGAGTTTCTGCATGAAGCTGCAGCTTTGACAGAGCTAAGAACATTCGATGTGTGCAACGTTCAGAGTGAACACTCTGCTTACTTGAGCAATGCTATCACCAAAATGAGTCATCTTGTTCATCTCGAAATTGATGCTGCAGCTGAGAATGAGGTGTTGCGGCTGGAAGGGCTACATTTACCTCAGACCCTTTCTTGGCTTTCTTTACGAGGGCAGCTAGAAAAAACATCCATGCCCCAGCTTTTCTCTTCTTTGTCACACCTTAATAGCCTCACTCGGTTGCAACTGGAATTCTCCAATATTGATGAGGAAGCCTTTTCCTGTCTGCACGTGTTACATGGTCTACGCTCTCTTCTGCTAAGAAAGGCTTTTGAAGGGAAGCGGTTGGAATTTTACACAGGGTCCTTTCCAAAACTTCGGCGTCTAGGGATATGGGGCGCAGCACAGCTCAGCCAAGTTAGAATAGAGAAGGGCGCGATGCAAGACCTCGTTGAGCTATGGTTCGGAGACTGTCCTGACCTAAGGTTTCTTCCTGATGGCATCGAACACCTTGCAGGCCTTGAGAAATTAGTTCTGATAGACACTTCAGAAGAGCTGATAGAGAAGCTCCGGCAGGAGAGAGATTCAGATGAACTCAAAGAAGATATAGTGAAGATTAGGCACATAAGGAATGTTACAGTTGCCCTGACGCAGAAAGGACTTGTCGAAAGGATTAGGTGA
>chr4B:49907824993562
ATGGCGGAGGCTGTGGTAGGGCAGGTGGTGGTCAAGCTTGGTGCGGCGCTGGCGAAAGACGCGCTCACGTTTGGCGCAAAACTGCTATGGAAGGAAGCCTCCGCCCTCAGGGACCTCTTCGGCAAGATCCGTGACTCCAAGGCAGAGCTGGAGAGCATGCAGGCCTACCTGCAGGAGGCGGAGCGGTTCAAGGACACTGATAGGACAACCGCCATCTTCGTCGGCCAGATCAGGGGCCTCGCCTTTCAGATCGAGGACGTCGTCGACGAGTTCACCTACAAGCTGGAGGAGGAGAAGCATGGGGGCTATGCCGCCAAGATGAAGAAGAGGCTGAAGCATATCAGGACATGGCGCCGCCTGGCGGCCAAGCTCCAAGATATCCAAGCCAAGCTGCAGGATGCTAAGCGGAGGAAGAAGGATTACTCAATTGACAGATTTGTTTCTGCGGCCAGATCGACGAATCAAGCTCTGCATTTCACCAGGGATGAGGACCTTGTGGGGATTGAGGAGAACAGGGAAAGGCTGATACGGTGGCTGACCGGCGGAGGCGGTGGTGCTGATGGTCTGGAGCAGAGGACCAGCAAAGTCACCACGGTGTGTGGGATGCCTGGTGTTGGCAAGACCACTCTGGTTGCTCATGTGTACAACACCGTGAAGGTGGATTTCGACGCCGCTGCATGGGTAACCGTGTCGCAGAATTACCGTCTTGAAGACCTGCTGAAGAAGATCGCCACAGAGTTCGGGGTCGCAGTTGATATCGCCAACATTGAGATGAGAGGCCTAGCAGAATCCATCCATAACTACCTTCAAGGTAAAAAGTACATCTTGGTCCTGGATGATGTCTGGACTGCACGCGTGTGGACAGAGATAAGGAATGTCTTCCCAACATCTGATCGTACCGGCCGATTTGTCATAACATCAAGAAAGCAGGAAGTGTCGTTGTTGGCAACTAGGGAGTCTGCAATTCAGTTGGAACCGCTACAAGAACGTCACTCTTGGTTGTTATTCTGCCAAGGAGCTTTTTGGAATGATGACGACAAAGAGTGCCCGCTGGAGTTGCACAAATTAGCGGTGAAGTTCATTGCAAAGTGTCAAGGTTTGCCTATTGCTCTTGCATGCATTGGCCGCCTACTCTCCAGCAAACTCCCAAATTTTGCCGAATGGGAGAATGTGTACAGGGGTTTGGATTCACAGTTGGTGAAAGACATGCTCCCTGATGTTGATATGATTCTAAAGGTCAGCCTGGACGACCTTCCATATGATTTGAAGAATTGTTTCTTATACTGTGCATTATTCCCAGAAGATTATGTATTAAAGAGGAAGACGATAATGAGGCAGTGGATTGCTGCTGGATTTATCAGGGAAAAGGAAGGGAACAGAACCTTGGAGGAAGTGGCCGAGGGATACTTGGTTGAGCTCGTGAACCGAAGCCTACTGCAGGTAATGGAGAGCAATCATGCCGGATCACTGAAATCCTACCGGATGCATGATGTCATACGCCTGCTTGCCCTCAACAAAGCCAAAGAGGAATGCTTTGGTGAAGTTTGTAATGGCTCTGCTGCCGGGGCATTTTCTGCAGAGTGTGTACGTCGCATATTTGTCCAAGGGGAAAACCTTGAGCAGCTGAGACGATCTGGTGCGACACATATCCGTGCGCTCCATGTATTTAAATATAGCAATGTTGATTTGCTGAAGCTTATCCTAACATCTTCAAATTTGCTGTCAACATTGGATCTGCAAGGTTCTCGTGTCAAAATGCTTCCCAATGAGGTATTCGACTTGTTTAATCTGCGTTATTTGGGACTTAGGGATACCGATATTGAAAGCCTACCTGAAGCAGTGGGGAGGTTACAAAACTTGGAAGTCTTGGATGCTACCAACGCTAATCTGACGTATTTGCCGAACAGTGTTGTAAAACTTCAGAAGTTGAGATACCTGTATGCATATACTGTTCCTGGTACATTAGAGTCATTAGAAATTTTCAGGGTAGGTGGAGTCAACGTGCCTAATGGAATACAGCACTTGGCAGGATTGCGTGCTCTCGAGTGTGTCAAAGCCACTCCAGTGTTTCTGCGTGAAGTTAGAGCTTTGACAGAGCTAAGAACATTCACTGTGTGCAATGTGAGAAGTGAACACTCTGCTGACTTGAGCAATGCTATCTCTAAAATGAGCCATCTTGTTCATCTCGGAATTGCCGCTGCAGCTGAGAATGAGGTGCTGCGGTTTGAAGGGCTATATTTACCTCTAACCCTGTCTTGGCTTGGTTTAGCAGGACAGCTAGAAAAAACATCGATGCCAAAGCTTCTCTCTTCTTGGTCACACCTTAATAGCCTCACTTGCTTGACCCTGGGATTCTCCAATATTGATGAGGACACATTTTCCTGTTTGTGCGTGTTACATGGTCTACGCTCTCTTGGGCTAATGAAGGCTTTTGAAGGGAAGAGGTTGGACTTTTACGCAGGCTCATTTCCAAAACTTCAGTTTCTACACATATGGGGCGCGGCACAGCTCAACCAAGTTAGAATAGAGAAGGGCGCAATGCAAAACCTCGTCGTGCTATTGTTCATGTACTGTCCCGAGTTGAAGTTTCTTCCAGATGGTATCGAATATCTTAGGGCCCTTGAAAAATTACGTCTGGAGGACACATCAGAAGAATTGATTGAGAAACTCCGGCGACAGAGAGATTCAGATGAATGCAATGAAGATATAATGAAGATTAGCCACATAAGGAATGTTACAGTTGAACTGACTCGGAAAGGACTGTTTGAAAGGATTAGGTGA
>Dur.chr1A:84799458482743
ATGGCAGAGGCTGTTGTTGGGCAGCTGGTGGTCTCCCTCGGTGCGGCGCTGGCGAAAGAGACAGCTATCTTTGGCGGGGCACTGCTCAGCAAGGAAGCCGCCGCCATCAGGGGCCTCTTCGGCAAGATCCGCGACTCCAAGGCGGAGCTGGAGAGCATGCAGGCCTACCTGCAGGAGGCGGAGCGGTTCAAGGACACTGACAAGACCACAGCCATCTTCGTCGGCGAGGTCAGGGGCCTAGCCTTCCAGATCGAGGATGTCATTGACGAGTTCACCTACAAGCTGGAGGACTGCAGGCATGGAGGGTTTGCGGGCAAGATGAAGAAGAGGCTCAAGCATATCAAGACCTGGCGCCGCCTAGCAGCCAAGCTCCAAGAAATCGATGTCAAGCTAAAAGATGCCAAGAGGAGGAAGCAGGATTACGCAGTCGTTGCAGGAACCGGCGGATCTGCTTTTGCTGCCAGATCGACAAGCCGAGGTCAAGCTCTGCACTTCACCAGGGATGAGGACCTTGTGGGAATCGAGGAGAACAAAGAGAAGTTGATACGGTGGCTGACCGTCAGCGGTGGTAGTGGTCATGGTCTGGAGCAGAACAACTGCAAAGTCACCACGGTGTGGGGGATGCCTGGTGTTGGTAAAACCACTCTGGTTGCTCATGTGTACAACACTGTAAAAGTGGATTTCGACGCGGCGGCGTGGGTAACTGTGTCGGAGAGTTACCATATTGAGGATCTGCTGAAGAAGATTGCCGCCCAGTTCGGCATCACAGTCGACGCCGCCGACATTGAGATGAGAGACCTAGCAGAGTCCATCCATGATTACCTTCAAGGTAAAAAGTTCATTATGGTCTTGGATGATGTTTGGGCTGCACGCGTGTGGTTGGAGATAAGGAATGTCTTCCCAACGTCTAACTTTACCAGCCGATTTGTTATCACATCAAGAAAGCATGAGGTGTCACTGTTGGCAACTAGGGAGTCTGCAATTCACTTGGAACCGCTACAAGAACATCACTCCTGGCTGTTATTTTGTAATGGAGCCTTTTGGAATACTGATGACAAAGAGTGCCCGGTGGAGCTGCAGGAATTGGCTCGTAAGTTCATAACAAAGTGTCAAGGCTTGCCTATTGCTATTGCTTGCATTGGCCGCCTACTCTCCTTGAAACCCCCAACTTCTGCTGAATGGGAGGATGTGTACAGTGGTTTGGATTCACAATTGGCGAAAGATGTGATCCCCGATGCTCATATGATCCTAAAAGTCAGCTTGGAGGACCTTCCATATGATTTGAAGAATTGTTTCCTACACTGTGCATTGTCTCCAGAAGATTATGTATTAAAGAGGAGGAAGACAATGAGGCTCTGGATCGCTGCGGGGTTTATCAGGGAAAAAGATGAGAGCAAAACATTGGAGGAAGTGGCGGAGGGATACTTGGCTGAGCTTGTGAACCGAAGCCTTTTATAGGTAGTAGAAAGGAATTATGCCGGACGACTGAAATACTGCAGGATGCATGATGTCATACGCCTTCTTGCCCTCAACAAAGCCAAGGAGGAATGCTTCGGTAAAATTTATAATGGCTCTGCTACTAGAGCATTCTCTGTAGAGGGTGCACATCGCGTATCGGTCCATGGGGGAAATCTTGAACAACTGAGCCGATCTGGCACAACACATCTCCGTGCACTCTATGTATTTGAGAGGTATATCGAGGTCGATTTGCTGAAGACTATCCTAACATCTTCGAAACTGCTGACGATGTTGGATCTTCAAGGTACCTGTATCAAAATGCTGCCCAGTGAGGTATTCAACTTGTTTAATCTGCGTTATTTGGGTCTTAGAGATACTGGGATGGAAAGCCTGCCTGAAGCAGTAGGGAGGTTGCAAAACCTGGAAGTCTTGGATGCTTCCAAATCTAAGTTGACGTATTTGCCAAACAGTGTTGTAAAACTTAAGAAGCTGAGATACCTGTATGCGTGGTCTGTGGTTGCATCTGAGGAATTTGAAATTGGAAATCTAGGTGGAGTCAAGGTGCCTAATGGCATACAACAGTTGGCAGGACTGCAGGCTCTTCAGTCTGTCCAAGCCACTCCAGAGTTTCTGCTTGAAGTTGCAGCTCTGACAGAGCTAAGAACATTCGGTGTCTGCAACGTGAGAAGTGAAAACTCTGCTTGCTTGAGTAACACTATCACCAAAATGAGCCATCTTGTTCATCTCGAAATTGTTGCTGCAACTGAGAATGAGCTGCTGCAGTTTGAAGGTCTATATTTACCTCCAACCCTTTCTTCGCTTGGTTTAGCAGGGCAGCTAGAAAAAACATCGATACCTCAGCTTTTCTCTTCTTGGTCACACCTTGATAGCCTTACTCGATTGCACCTGGCATTCTCCAATATTGATGAGCAAACCTTTTCCTGTCTGCGTATGTTACGTGGTCTACACTTTCTTGAGGTAATGAAGGCTTTTGAAGGGACGAGGTTGGAATTTTGCGCAGGGTCATTTCCAAAACTTCGATTTCTACATATATGGGGCGCAGCACAACTCAACCAAGTTAGAATAGAAGAGAGTGCGCTAAAAATCCTTGCTGAGGTATGGTTCACAGACTGTCCTGAGCTAAAGTTTCTTCCAGATGGCATTGAACACCTTGCAGCCCTTGAGAAATTAATTCTGAAAGACACGTCAGAAGAGCTGATAAAGAAGCTCGGGCAGATGAGAGATTCAGATGAATACGGTGAAGATGTAATGAAGATTAGCCACATAAGGAATGTTACAGTTGCACTGAGCCATAAAGGATTTGAGGAAAGAATTAGGTGA
>Dur.chr1A:92120729214843
ATGGCAGAAGCTGTTGTCGGGAAGCTCGTGGTCATGCTTGGCGCGGCGCTGGCGAAAGAGGCGGTCATCTTGGGCCGGGCGCTGCTCGGCAAGGAAGCCACCGCCCTCAGGGGCCTCTTCAGCAACATCCGTAGGTCCAAGGCGGAGCTGGAGAGCATGCAAGCGTACCTGCAGGAGGCAGAGCGGTTCAAGGACACCGACCAGACCACCGCCATCTTCGTCGGCGAGATAAGGGGCCTGGCCTTCCGGATCGAGGACGTCGTTGACGAGTTCATCTATAAGCTGGAGGACTGCAAGCATGGAGGGTTCGCTGGCAAGATGAGGAAGCGGCTGAAGCATATCAAGGCATGGCGGTGTCTGGCAGCCAAGCTCCAAGAAATTGAAGCCCAGCTGCAGGAGGCCAACCGAAGGAAGAGAGATTATGCCGTCACTGGCAGATCTGCTACTGCTGCCAGATCGACGAATCAAGTTCAAGCTTTGCACTTCACCAGGGATGAGGACCTTGTGGGGATCGAAGAGCACAAGGAGAGGTTGATACGGTGGCTGACAGGCAGTGGTGATGGTCCGGAGCAGAGCAGCAGCAAAGTCACCATGGTTTGGGGGATGCCTGGTGTTGGTAAAACCACTCTGGTTGATCATGTGTACAACACTGTGAAAGTGGATTTCGACGCCGCAGCATGGGTAACTGTGTCAGAGAGTTATCGTATTGAGGATCTGCTGAAAAAGATTGCCGCCCAGTTTGGCATCGCAGTTGATGTCGCCAACATTGAGATGAGAGGCCTAGCAAAGTCCATCCACAACTACCTTAAAGGTAAAAAGTACATCTTGGTCCTGGATGATGTTCGGGCTAAGCGCTTGTGGTCGGAGATAAATGACATCTTCCCAAAATCTAATTGTACTGGCCGAGTTGTCATTACATCAAGAAAGCAGGCAGTGTTGACAACTAGGGAGTCTACATCTACAATTCACCTGGAACCGCTACAAGAGCATCACTCATGGCTGCTATTTTGCAAAGGAGCCTTTGGGGATGCTAAAGACAAAGAGTGCCCATTAGAGCTGCAAGAATTAGCTCGAAAGTTCATAGCAAAGTGTCAAGGCTTGCCTATTGCTATTGCATGCATTAGCCGCCTACTCTCTTGCAAACCCCCAATTTCTTCTGAATGGGAGGATGTGTACAGGGGTCTAGATTTGCAGTTGGCGAATGATGTGATCCCAGGTGCTCATTTGATCCTAAAGGTCAGCTTGAAGGACCTTCAGTATGATTTGAAGAATTGTTTCCTACACTGTGCATTATCTCCAGAAGATTGTGTGTTAAAGAGGAGGAAGATCATGAGGCAGTGGATCACGGCGGGGTTTATCACGGAAAAAGATGAGAGCAAAACATTGGAGGAAGTGGCAGAGGGATACTTGGCTGAGCTTGTGAACAGAAGCCTACTACAGGTAGTGGAGAGGAATCATTTCGGACGACTGAAACACTGCCGGATGCATGATGTCATACGCCTTCTGGCCCTTAACAAAGCCAAGGAAGAATGCTTTGGTAAAGTTTATAACGGCTCTGGTGGTACTGGGGCATTCTCTGTAGAGGGTGCACGTCGCATATCGGTCCTAGGGGGAAACATTAAACAACTCAGCCGCAGCCGATCTGGTGCAACACAGCTTTGTGCACTCCATGTTTTTTAGAGCTATATTGATATTGATTTGCTTAAGCCAATCCTAGCATCTTCAAGTTTGCTGTCGACATTGGATCTGCAAGGTACTCATATCAAAATGCTTCCCAATGAGGTATTCGACTTGTTTAATCTGCGTTATTTGTGTCTTAGAGATACCGAAATCGAAAGCCTCCCTGAAGCAGTGGGGAGGTTACAAAATTTGGAAGACTTGGATGCTTTCCGATCTAAGCTGACATATTTGCCAAATAATGTTGTCAAACTTCAGAAGTTGAGATACCTGTATGCATATAGCATTAGTGCATCAGATGCGTCTGAAACTGGAGTCAAGGTGCCTAATGGCATGCATCACTTGGCACGACTGCAGGCTCTTCTGTTCGTCAAAGCCACTCCAGAGTTTCTACGTGAAGTTGGAGCTTTGACAGAGCTAAGAACATTTGGTGTCTGCAACCTAAGAAGCGAACACTCTGTTGACTTGAGCAATGCTATCACCAAAATGCACCACCTTGTTCATCTTGAAATTTGTGCTACAGCTGATAATGAGGTGTTGTGGCTGGAAGGGCTATATTTACCTCCAACCCTTTCTTGGTTTGGTTTAGGAGGGCAGCTAGAAAAAACATCGATGCCTCAGATTTTCTCTTCTTGGTCACACCTTAATAGCCTCACTCGGTTGCAGTTTGTATTCTCTAGTATTGATGAGCAAACCTTTTCCTGTCTGTGTCTGTTACATGGCCTATGCTCTCTTGAGCTGCTGAAAGCTTTTGAAGGGAGGAGGTTGGATTTTTCTGCAGGGTCGTTTCCAAAACTTAGGCATCTATTGATTGGGGGCGCCGCACAGCTCAACCAAGTTGGAATAGAGGAGGGCGCGATGCAAAACCTCGTTGAGCTATGGTTCGGAGACTGTCCCAAGCTAAGGTTTCTTCCTGATGGTATCGAACATCTTGCAGCCCTTGAGAAATTAGGTCTAAAAGACACATCAGAAGAGCTGATAGAGAAACTCCGGCAAAAAAGAGATTCAGATAAATGCAGCGAAGATTTAGTGAAGATTGGCCACATAAGGAATGTTACAGTTGGACTGACGCAAAAAGGACTTTGGGAAAGGATC
>Dur.chr1B:81196678122435
ATGGCGGAGGCTGTTGTCGGGCAGCTGGTGGTCACGCTCGGCGCAGCACTAGCCAAAGAGGCGGCCACCTACGGCGGAGCGCTGCTGTGAAAGGAAGCCACAGCCCTGAGGGGTCTCTTTGGCAAGATACGTCGGTCCAAGGAGGAGCTGGAGAGCATGCAGGCCTACCTGCAAGAGGCGGAGCAGTTCAAGGACACTGACAAGACCACCGCGATCTTCATCGGCAAGATCAGGGGCCTCGCCTTCCAGATCGAGGACGTCGTCGACGAGTTCAACTACAAGCTGGAGGACTGCAAGCACGGCAGGTTCACAGGCAAGATGAAGAAGCGGCTCAAGCATATCAAGACCTGGCGCCGCCTGGCAGCCAAGCTCCAAGAAATCGAAGCCCAGCTGCAGGATGCCAATCGAAGGAAGAAGGATTATGCCGTCACCGGCAGATCTGCTTCTGCTGCTAGATCGACAAGAGAAGGTCAAGCTTTGCACTTCACCAGGGATGAGGACCTTGTTAGGATCGAAGAACACAAGGAGGGGTTGATACAGTGGCTGAATGGAGGTGGTGATGATCCGGAGCGGAGCAGCAGCAAAGTCACCATGGTGTGGGGGATGCCTGGTGTTGGTAAAACCACTCTCGTTGATCATGTGTACAACACCGTGAAAGCGGATTTCGACGGTGCGGCGTGCGTAACTGTGTCGGGGAGTTACCGTATTGAGAATCTACTAAAGAAGATTGCCGCCCAGTTCAACATCACAGTCGATGTCACCACTGTTGAGATGAGAGGCCTAGCAAAATCCATCCTTAACTACCTTCAAGGTAAAAAGTACATCTTGATACTGGATGGTGTTTGGGATGAGCACTTGTGGTCGGAGATAAGGGATGTCTTCCCAACATCTAATTGTACCGGCCGATTTGTTATCACATCAAGAAAGCAGGTTGTGTTGGCAACTAGGGAGTCTGCATATGCAATTCACTTGGAACTGCTACAAGAACATTACTCCTGGCTGTTATTTACCAATGAAGCCTTTGGGAATGCTGATGACAAAGAGTGCCCGTTGGAGCTGCAGGAATTGGCTCGGAAGTTCATAGCAAAGTGTCAAGGCTTGCCTATTTCTATTAGATGCATTGGCCGCCTACTCTCCCTGAAACCCCCAATTTCCGCTGAATGGGAGGATGTGTACAGGGGTTTGGATTTACAGATGGCGAAAGATGTGATCCCTGATGCTCATATGATCCTAAAGGTCAGCTTGGAGGCCCTTCCATACAATCTGAAGAATTGTTTCATACATTGTGCATTGTTCCCAGATGATTATGTATTAAAGAGGATGAAGATGATCAGGCAGTGGATCGCGGCGGGGTTTATCTGGGAAAAAGATGATAGCAAAACATTGGAGGAAGTGCCAGAGGGATACTTGGTTTAGCTTGTAAACCGAAGCCTATTGCAGGTAGTGAAGAGGAATCATACTGGACGATTGAAACACTGTCGGATGCATGATGTCATACGCCTTCTTGCCCTCAACAAAGCCAAGGAGGAATAGTTTGGTAAAGTTTATGATGGCTCTTCTGCGGGGGTATTCTCTGTAGAGGGTGCACGTCGAATATCGGTCCAGGGGGGAAACCTTGAACAACTGAGCCAATCTGGTGCAACACATCTCCACGCGCTCCATGTATTTGGGAGGTATATCGATGTTGATTTGTTGAAGCCTATCCTAGCATCTTCAAGTTTGTTGTCAACGTTGGATCTGCAAGGAACTGGTATCAAAGTGCTTCCTAGTGAGGTATTCAACTTGTTTAATCTGCGTTATTTGGGTCTTAGAGATACCGAGATTGAAAGCCTACCTGAAGCCGTGGGGAGGTTACAAAACCTAGAAGTCTTGGATGCTTGGAAGTCTAACCTAACGTATTTGCCAAACAATGTTGTAAAACTTTATAAGTTGAGATACCTGTATGTGTGTACTTCCGGCACACCAGAAGATTTAAGCACACGTGGGGTCAAGTTTCCTAGTGGCATACAACGCTTGGGGGGACTGCAGGCTCTTTTTTCTGTCGAAGCAACTCCAGAGTTTCTGCGTGAAGTTGCAGCTCTGACACAGCTAAGGACATTTGGTGTCCACAACGTGAGAAACGAACACTCTGCTGACTTGAGCAATGCTATCACCAGAATGAATTATCTTGTTCATCTCCGAATACGTGCTACAGCTGAGAGTGAGGTGCTGCAGCTTGAAGGGCTATATTTACCCCCAACCCTTTCCGTGCTTGGTTTACTAGGGCATCTAGAGAAAACAACAATGCCTCAGCTTTTCTCTTCTTGGTCACACATTAATAGCCTCACTCGGTTGTACCTGGCATTCTCCAATATTGATGAGGAAACCTTTTCTGTCTGTGAATGCTACATGGTCTACGCTATCTTGAGCTATTGAAGGCTTTTGAATGGAAGAGGCTGGATTTTTACGCAGGGTCATTTCCGAAACTTGGTTATCTAAGGATATGGGTTGCAGCACAGCTCAACCAAGTTGCAGTAGAGGAGGGCGCGATGCAAAACCTTGTCGAGCTATGGTTCGAAGACTGTCCTGAGCTAAAGTTTCTTCCTGATGGCATCGAACACCTTGCAGCCCTTGAGAAATTGCATTTGCTGGACACATCAGAAGAGTTGATAGAGAAGCTCCGACAGAACAGAGATTCAGATGAATGCGGCGATGTAATGAAGATTAACCACACAAGGAAATGTTACAGTTGCACTGTCATAGAAAGGACTTTGGGAAAGGGTTAGGTGA
>Dur.chr1B:82268698229643
ATGGCAGAGGCTGTTGTCGGGCAGCTAGTGGTCACGCTGGGGGGTGCACTGGCAAAAGAGGCGGCGATCTTTGGCGGGGCCCTGCTCGGCAAGGAAGCCGCCGCCCTCAGGGGCCTCTTCGGCAAGATCCGTGACTCCAAGGTGGAGCTGGAGAGCATGCAGGCCTACCTGCAGGAGGCAGAGCAATTTAAGGACACAGACAAGACCACCGCCATCTTTGTCGGCCAGGTCAGGGGCCTAGCTTTCCAGATCGAGGATGTCGTTGACGAGTTCACCTACAAGCTGGAGGACTGCAGGCATGGAGGGTTTGCAGGCAAGATGAAGAAGAGGCTCAAGCATATCAAGACCTGGCGCCGCCTAGCGGCCAAGCTCCAAGAAATCAAAGCCCAGCTACAGGATGCCAACCGGAGAAAGAAGGATTACGCCGTCACTGGCAGATTTGCTTCTTCTGCTAGATCGACGAATCAAGGTCAAGCTCTTCACTTCACCAGGGATGAGGACCTTGTGGGGATAGAGGAGAACAGGGACAGGTTGATACGGTGGCTGACCGTCAGCGGTGGTAGTGGTCATGGTCTAGAGCAGAGCAGCAGCAAGGTTACCTCGGTATGGGGGATGCCTGGTGTTGGTAAAACCACTCTGGTTGCTCATGTGTACAACACCGTGAAAGTGAATTTCGACGCGGCAGCGTGGGTAACTGTGTCGGAGAGTTACCGTATTGAGGATCTGCTGAAGAAGATTGCCGCCCAGTTCGGCATCACAGTCGACGTCGCCGACATTGAGATGAGAGACATAGCAGAGTCCATCCACAACTACCTTCAAGGTAAAAAGTTCATCATGGTCCTGGATGATGTATGGGCTGCGCGCGTGTGGTCCGAGATAAGGAATGTCTTCCCAACGTCTAACTGTACCGGCCGATATGTTATCATATCAAGAAAGCATGAAGTGTCACTGTTGGCAACTAGGGAGTCTGCAATTCACTTGGAACCGCTACACGCTCATCATTCCTGGGAGTTATTCTGCAAAGGAGCATTTTGGAATGATGATGGTAAAGAGTGCCCATTGGAGTTGCAGGAACTGACTTGGAAGTTCATAGCAAAGTGTCAAGGCTTGCCTATTGCTATTGCATGCATTGGCCGCCTACTATCCTGCAAACCCCCAACTTCCGCTGAGTGGGAGAATGTGTACAGGGGTTTGGATTCGCAGTTGACGAAAGATGTGATCCCTGATGCTCATATGATCCTAAAGGTCAGTTTGGAGGACCTTCCGTATGATTTGAAAATTTGTTTCTTACACTGTGCACTATTTCAACAAGATTATGTATTAAAGAGGAGAAGGATAATGAGGCAGTGGATTGCGGCTGGGTTTATTAGGGAAAAGGAGAACAAAACGTTGGAGGAAGTGGCAGAGGGATACTTGGCTGAGCTTGTGAACCGAAGCCTATTACAGGTTGTGAAGAGGAATCATGCCGGGCGACTGATACACTGCCAGATGCATGATGTCATAGGACTTCTTGCCCTGAATAAAGCCAAGGAGGAGTGCTTTGGTAAATTTTATGATGGCTATGGTAGTGGGGCATTCTCTGTAGAGGGTGCACGTCGCATATCAGTCCAGGGGGAAAACCTTGAACAACTGAGCCGATCTGGTGCAAAACAACTCCGTGCACTCCATGTTTTTGGAAGGTATATCAATATTGATTTGCTGAAGCCTATCTTAAGATTTTCGAATTTCCTGTCGATGTTGGATCTGCAAGGTTCATGTATCAAAATGCTGCCCAATGAAGTATTTAGCTTGTTTAGTCTGCGGTATTTGGGTCTTAGAGATACCAATCTCGAAAGCCTGCCTGAAGCAGTGGGGAAGTTATGGAAGGAAGTCTTGGATGCTGTGCATTCTAAGCTGACGTGTTTGCCAAACAGTGTTGTAAAACTTAAAAAATTGAGATGCCTGCGTGCATTTACTACCAGCAGATCAAAAATTGGAAGAATACGTGGGGTCAAGGTGCCTAGTGGTATACATCACTTGGCAGGACTGCGGGCTCTTCAGTCCATCGAAGCCAGTCCAGAGTTTCTGCGTGAAGTTGGAGCTCTGACAGAGCTAAGAACATTCGGTGTCTGCAACGTGAGAAGCGAACACTCTTCTTACTTGGGCAATGCTATCACCAGAATGAGCCATCTTATTCATCTCGATGTTGGGGCTGCAACTGAGGATGAGGTGCTGCGGCTGGAAGGGCTATATTTACCTTCAACCCTTTCTCTGCTTGGTTTAACAGGGCAGCTAAACAAAACATCGACGCCTCAACATTTCTCTTCCTGGTCACTTCTTAATAGCGTCACCCGGTTGTACCTGGCATTCTCCAATACTGATGAGGGAACCTTTTCATGTCTGTGTGTGTTACGTGCTCTAAGCACCCTTGAGCTAGTGCAGGCTTTTGAAGGGAAGAGGTTGGATTTTTATGCAGCGTCATTTCCAAAACTTCGGTTCTTACACATATGGGGTGCTGCACAACTCAACCAAGTGGGAATAGAGGAGGGCGCAATGCAAAACCTTGTCGAGCTATGGTTCACAGAGTGTCCTGAGCTAAAGTTTCTTCCAGATGGCATCCAACACCTTGCAGCCCTTGAGAAATTACTTCTGAAAGACACATCAGAAGAGCTAGTAGAGAAACTCCGGCAAAAGAGAGATTCAGATGAATGCAATGAAGATGTAATGAAGATTAGCCGCATAAGGAATGTTACAGTGGAATTGAGCCAAAAAGGACTTTGGAAAAGGATTAGGTGA
>Dur.chr1B:87615228764298
ATGGCAGAGGCTGTTGTCGGGCAGCTGGTAGTCATACTCGGGGCCGCGCTGGCCAAAGAGGCGGCGATCTTCGGCGGGTCGCTGCTTGGCAAGGAAGCCACCACCCTCACGGGCCTCTTCGGCAAGATCCGCGAGTCCAAGGCAAAGCTGGAGAGCATGCATGCCTACCTATAGGAGGCGGAGCGGTTCAAGGATACTGACAAGACCACCGCCATCTTCGTCGGCGAGATTAGGGGCTTTGCCTTCCAGATCGCAGATCAAGGACGTCGTCGATGAGTTCACCTACAAGCTGGAGGACTGCAAGCGTGGAGGGTTTGCTGTCGAGATGAAGAAGAAGCTCAATGATATCAAGACCTGGCACCGCCTCATGGCCAAGCTCCAAGAAATTGGAACCAAGCTTCAGGATGCCAGGCGGAGGAAGAAGGATTATGCCATCATCAGCAGACCTGCTTCCACTGCCAGATCGATGAGTAAAGGTCAAGCTCTGCACTTCACCAGGGATGAGGACCTTGTGGGGATCGATGAAAACAAGGAGATATTGATACCGTGGCTGACCAGCAGTGGTGATGGTCTGGAGCAGTGCAGCAGCAAAGTCATCACAGTGTGAGGGATGACTGGCGTTGGTAAAACCACTCTGGTTGCTCATGTGTACAGTGTCATGAAATTGGATTTTGATGCCACGGCCTGGGTAACCGTGTCGGAGAGTTACCGTATTGAGGACCTGCTGAAGAAGATTGTGGCCGAGTTCGGCATTGCAGTCGACGTTGCTAAAATTGAGATGAGAGGCCTAGCAGAGTCCATCCATAACTACCTTCAAGGTAAAAAGTACATCTTGGTCCTGGATGGTGTTTGGGCTGCACGCGTTTGGTCGGAGATAAGAAATGTCTTCCCAACATCTAATTGTACCGGACGATTTGTTATCACATCAAGGAACCATGATGTGTCACTGTTGGCAACTAGGGAGTCTGCAATTCACTTGGAACCGTTACAACCACATCACTCCTGGGTGTTGTTTTGCAAAGGGGCCTTTTGGAATGATAATGTCAATGAGTGCCCGTTGGAATTGCAAGAATTGGCTTGGAAGTTCATAACAAAGTGTCAAGGCTTGCCTATTGCTATTGCATGCATTGGATGCCTACTCTCCTGCAAAGCCCCAACTCCTGCGGAATGGGAGAGTGTGTACATGGGTTTGGATTCACAGTTGATGAAAGATGTGATCCCTGATACTCATGATTCTGAAGGTTAGTTTGGAGGACCTTCCATATGATTTGAAGCATTGTTTCTTACATTGTGCACTATCCCCAGAAGATTATGTATTACAGAGGAGGAAGACAATGAGGCAGTGGATTGCCGCGGGATTTATTAGGGAAAAGGAAGGAAATAGAACATTGGAGGAAGTGGCAGAAGGATACTTGGCCGAGCTTGTGAACCGAAGCCTACTATAGGTAGAAAAAAGGAATTATTCTGGACAGCTGAAACACTGTCGGATGCATGATGTCATACCCTTCTTGCCCTCAACAAAGCCAAGGAGGAATGCTTTGGTAAGGTTTATGATGGCTCTTCTGCTTGGACATTTTCTATAGAGGGTGCACGTCAAATATTTGTCCAGGGGAGAAATCTTGAAAAACTGAGCGGATCTTGTGCAACACAGCTCCGTGCTCTCCATGTATTTGAGAGGTATATCGATATTGATTTGCTGAAACCTATCCTAACGTCTTCAAATCTGTTGTCGATGTTGGATCTGCAAGGTACTCGTGTCAAAATTCTGCCTAATGAGGTATTTGACTTGTTTAATTTGCGTTATCTGGGCCTTAGATATACCGATCTCGAAATCCTGCAAGAAACAGTGGGGAGGTTACGAAATTTGGAAGTCTTGGATGCTGCATATTCTAAGCTGACGTATTTGCCAAACCGTGTTGTAGAACTAAAAATAATTGAGATACATGTATGCATTTCATACCAGCAGATCAGAAATTGGAAGTATACGTGGGGTCAAGACGCCCCTTGGTATACAACGCTTGGCAGAATTGCGGGCTCTTCAGTCCGTTGTCGCGACTCCAGAGTTTCTGCATGAAGTTGGAGCTTTGATATAGAGCTAAGAACATTTGATGTGTGCAACGTTCGGAGTAAACACTCAGCAGACTTGAGCAATGCTGTGAATGGAATGAGCCATCTTGTTCATCTAGAAATCCATGCTGCAACTGAGAAGGAGGTGCTGCAGCTGGAAGGACTATATTTACCTCCAACCCTTTCTTGGCTTGGTTTAGCATGGCAGCTAGAAAAAACATCAATGCCTCAGTTTTTCTCTTCTTGGTCACACCTTAATAGCCTTACTCGCCTGGCCCTGGCGTTCTGCAATATTGATGAGGGAACGTTTTCTGTCTGTGCATGTTTCGTGGTCTATGCTCTCTTGAGTTAGCGAAGGCTTTTGAAGGGAAGAGGTTGGATTTTTGCGTAGGCTTGTTTCGAAAACTTCGGGTTCTACACATACGGAGCGCGACACAGCTCAACCAAGTGAGAATAGAGGAGGGCGCGATGCAAAACCTCGCCGAGCTAGTGTTCGCATACTGTCCCAAGCTAAAGTTTCTTCCTGATGGTATCGAACACCTTGCAGCCCTTGAGAAATTATATCTAGAAGACACGTCAGAAGAGCTGATAGAGAAGCTCTGGCTCAAGAGAGATTCAGATGAATGCAGCGAAGATATAATGAAGATTAGCCACATAAGGAATATTACAGTTCGACTGACACGGAAAGGACTACTGAACGGATTAGGTGA
>Dur.chr1B:87728658775606
ATGGCGGAGGCTGTTGTCGGGCAGCTGGTGCTCACGCTGGGGTGTGCGCTGGCAAAAGAGGCAGCGATCTTTAGCGGGGCCCTGCTCGGCAAGGAAGCCTCTGCCCTCAGGGGCCTCTTCGGCAAGATCCGTGACTCCAAGGTGGAGCTGGAGAGCATGCAGGCCTACCTGCAGGAGGCAGAGCGGTTCAAGGACACCGACAAGACCACCGTCATCTTTGTCGGCGCGATCAGGGGCTTCGCCTTCCAGATCGAGAATGTCGTTGACGAGTTCACCTACAAGCTGGAGGACTGCAAGCATGGAGGGTTCGCTGGCAAGATGAAGAAGAGGCTCAAGCATATCAAAACCTGGCGCCGCTTGGCAGCCAAGCTCCAAGAAATCGATGTCAAGCTGAAAGATGCCAAGAGGAGGAACCAGGATTACGCCGTCACTAGCAGATTTGCTTCTTCTGCCAGATCGACGAATCAAGGTCAAGCTCTTCACTTCACCAGGGATGAGGACCTTGTGGGGATAGAGGAGAACAGGGACAGGTTGATACGCTGGCTGACCGTCAGCGGTGGTAGTGGTCATGGTCTGGAGCAGAGCAACGGCAAAGTCACCACGGTGTGGGGGATGCCTGGTGTTGGTAAAACCACTCTAGTTGCTCATGTGTACAACACAGTAAAAGTGGATTTCGACGCGGCGGCGTGGGTAACTGTGTCGGAGAGTTACCGTCTTGAGGATTTGCTGAAGAAGATTGCCACCCAGTTCGGCATCACAGTCGACGTCGCCGACATTGAGATGAGAACCTAGCAGAGTCCATCCACAACTACCTTCAAGGTAAAAGGTTCATCATGGTCCTGGATGATGTTTGGGCTGCGCGCGTGTGGTCGGAGATAAGGAATGTCTTCCCAACGTCTAACTGTACCAGCCGATTTGTTATCACATCAAGAAAGCATGAAGTGTCACTGTTGGCAACTAGGGACTGTGCAATTCACTTGGAACCGCTACAAGAACATCACTCCTGGCTGTTATTTTGCAATGGAGCCTTTTGGAATACTGATGACAAAGAGTGCCCGGTGGAGCTGCAGGAATTGGCTCGCAAGTTCATAGCAAAGTGTCAAGGTTTGCCTATTGCTATTGCTTGCATTGGTCGCCTACTCTCCTGGAAACCCCCAACTCCTGCTGAATGGGAGGATGTGTACAGGGGTTTGGATACACAATTGGCGAAAAATATGATCCCCGATGCTCATATGATCCTAAAGGTCAGCTTGGAGGACCTTCCGTATGATTTGAAAAATTGTTTCCTACACTGTGCATTGTCTCCAGAAGATTATGTGTTAAAGAGGAGGAAGACAATGAGGCTCTGGATTGCTGCAGGGTTTATCAGGGAAAAAGATGAGAGCAAAACATTGGAGGAAGTGGCAGAGGGATACTTGGCTGAGCTTGTGAACCGAAGCCTTTTACAGGTAGTGGAAAGGAATTATGCCGGACGACTGAAATACTGCAGGATGCATGATGTCATACGCCTTCTTGCCCTCAACAAAGCGAAGGAGGAATGCTTCGGCAAAGTTTATAATGGCTCTGCTACTGGAGCATTCTCTGTAGATGGTGCACGTCGCATATCGGTCCATGGGGGAAATCTTGAACAACTGAGCCGATCAGGCACAACACATCTCCGTGAACTCCATGTATTTGAGAGGTATATCGAGGTCGGTTTGCTGAAGCCTATCCTAACATCTTCGAAACTGTTGACGATGTTAGATCTTCAAGGTACCTGTATCAAAATGCTGCCCAATGAAGTATTCAATTTGTTTAATCTGCGCTATTTGGGTCTTAGAGATACTAAGATGGAAAGCCTGCCTGAGGCAGTAGAGAGGTTGCAAAGCCTGGAAGTCTTGGATGCTTCCAAATCTAAGTTGACGTATTTGCCAAGCAGTGTTGTAAAACTTAATAAGTTGAGATACCTGTATGCGTGGTCTGTTGTTGCATCTGAGGAATTTGAAATTGGAAATCTAGGTGGAGTCAAGGTGCCTAATGGCATACAACAGTTGGTAGGACTGCGGGCTCTTCAGTCTGTCAAAGCCACTCCAGAGTTTCTGCGTGAAGTTGCAGCTCTGATAGAGCTAAAAACATTTGGTGTCTGCAACGTGAGGAGTGAACAATCTGCTGACTTGAGCAATGCTATCACCAGAATGAGCCATCTTGTTCATCTCGAAATTGCTGCTGCAGCTGAGAATGAGGTGCTGCAGTTTGAAGGTCTATATTTACCTCCAACCCTTTCTTCGTTTGGTTTAGCAGGGCAGCTAGAAAAAACATCGATACCTCAGCTTTTCTCTTCTTGGTCACACCTTAATAGCCTCACTCGATTGCACCTGGCATTCTCCAATATTGATGAGCAAACCTTTTCCTTTCTGCACATGTTACGTGGTCTACGCTTTCTTGAGGTAATGAAGGCTTTTGAAGGGAGGAGGTTGGATTTTTGCGCAGGGTCATTTCCAAAACTTCGATTTCTACACATATGGGGCGCAGCACAACTCAACCAAGTTAGAATAGAAGAGGGTGCGATAAAAACCCTCGCTGAGCTATGGTTCACAGACTGCCCTGAGCTAAAGTTTCTTCCAGATGGCATCGAACACCTTGCAGCCCTTGAGAAATTAATTCTGAAAGACACGTCCGAAGAACTGATAAAGAAGCTCCGGCAGAAGAGAGATTCAGATGAATGCAGCGAAGATGTAATGAAGATTAGCCACATAAGGAATG
>Dur.chr1B:89318628934576
ATGGCGGAGGGTGTTGTTGGGCTGGTGGTGGCAACGCTCGGCACGGCACTGGCGACAGAGGCGGCGACCTTCGGCTGGTCGCTGCTACGCAAGGAAGCCGCCGCCATCAGGGACGTCTTTGGCAAGATCCGCCGGTCCAAGGCGGAGCTGGAGAGCATGCAGGCCTACCTGCACAAGGCGGAGCGGTTCAAGGACACCGACAGGACCACCAACATCTTCGTTGGCGAGATCAGGGGCCTGGCCTTCCAGATCGAGGACGTCGTCGACGAGTTCACCTACAAGCTGGAGGACTGCAAGCACGGAGGGTTCACCAGCAAGATAAAGAAGCGGCTCATGCATATCAAGACCTGGTACCGCCTGGCAAACAAGCTCAAAGAAATCGAAGGGAAGCTGCAGGATGCCAATCGGAGGAAGGAGGATTACGCCGACAGGACTTCTTCTGCTGCCAGATCGACGAGTCAAGGTCAAGCTCTGCACTTCACCAAAGATGAGGATCTTGTGGGGATCGAGGAGAATAAGAATAAGTTGGTACATTGGCTGACCGCTGGTAGTGGTGATGGTGATGATTTGGAGCGGAGCAGCAGTAAAGTTATCACGATATGGGGAATGCCTGGTGTTGGTAAAACCACTCTGGTTGCTCATGTGTACAACATGTTGAAATTGGATTTTGACGCCGCAGGGTGGGTAACCATGTCGAAGAGTTACTGCCTCAAAGATCGGCTGAAGAAGATAGCCGCGGAGTTCGGCATCGCAGTTGATGTGGCCACCAGTGAGATGAGAGGCCTAGCAGAGTCCATCCATAACTACCTTCAAGGTAAAAATTCCATCGTGGTCCTGGATGATGTTTGGACTCCGCTTGTGTGGTCAGAGATAAGGAATGTCTTTCCAACATCTAATTGTACCGGCCGATTTGTTATCACATCAAGAAAGCATGAAGTGTCACTGTTAGCAACTAGGGAGTCTGCAATTCACTTGGAACCGCTACAAGCATATCAGTCCTGGGTGTTGTTCTGCAAAGAGGCCTTTTGGAATAATGATGACAAAGAGTGCCCGTTGGAGTTGCAAGAATTGGCCCGGAAGTTAGTAGCAAAGTGTCAAGGCTTGCCTATTGCAATTGCATGCATTGGCCGCCTACTCTCCTGGAAACAACCAACTTTTGCTGAATGGGAGGATGTGTATAGGGGTTTGGATTCGCAGTTCGCGAAAGATGTGATCCCTGATGCTCATATGATCCTAAAGGTCAGCTTGGAGGACCTTTCATATGATAAGAAGAATTGTTTCTTACATTGTGCATTATGCCCAGAAGATCATGTATTAAAGAGGAGGAAGGTAATGAGGCAGTGGATTACGGCAGGGTTTATCAGGGAAAAGGAAGAGAACAAAACATTGGAGGAAGTGGCAGAGGGCTACTTAGCCGAGCTTGTGAATCGAAGTCTACTGCAGGTAGTGAAGAGGAATCATGCCGGGCGACTAAAACACTGCCGGATGCATGATGTCATACGCCTACTTGCCCTCAACAAAGCCAAGGAAGAATGCTTTGCAAAATTCTATAATAGCTCTGCTTCTGGGGCACTCTCCGTAGAGGGTGCACGTCGCATATCTGTTCAGGGTGAACACATTGAACAACTAAGCCGTTCTGGTGCAACACATCTCCGTGTGCTCCATGTGTTAGGGAGGTGTATCAATGTTGATTTTTTGAAGCCTATTCTAACATCTTCGAAATTTCTGTCGACCTTGGATCTGGAAGGTACTCATATCAAAATGCTGCCCAATGAAGTATTCGACTTGTTTAACCTGCGTTATTTGGGTCTTAGAGATACCAAGATTGAAAGCCTGCCTGAAGCAGTTGGGAGGTTACAAAACTTGGAAGTCTTGGATGCTTGTGAATCTAAGCTGGCGTATTTGCCAAACAATGTTGTTAAACTACAAAAGTTGGGATACCTGTATGCGTGTACTCCTGGTTCACTAGTAAATGAAACTGGAGATGGAGTCAAGGTGCCTATTGGCATACAGCACATGACAGCACTGCGCTCTCTCCAGTGCATCAAAGCCACTCCAGAGTTTCTGTGTGAAGTTGGATCTTTGATAGAGCTAAGAACATTCAGTGTCTGCAACATTAGAAGCGAACACTCTGCTGACTTGAGCAATGCTATTACCAAAATGAGCCATCTTGTTCATCTTGAAATTATCGCTGCAGCTGAGAGTGACATGCTGCAGTTGGAAGGGCTACATTTACCTCCAACCCTTTCTTGGCTTTGTTTAGGAGGGCAGCTAGAAAAAATATCGATGCCTCAGCTTTTCTCTTCCTGGTCACACCTTAATGGCCGGACTCGGTTGCAGCTGGGATTCTCCAATATTGATGAGCAAACCTTTTCCTGTCTCTTCGTGTTACATGGTCTACGCTCTCTTGGGCTAAGGAAGGCTTTTGAAGGGAAAAAATTGGACTTTTGCTCGGGATCATTTCCAGAACTTAGGCATCTATACATATGGGACGCAACAGAGCTCAACCAAGTTGGAATACAGGAGGGCGCGATGAAAAGCCTTGCCAATCTATTGTTCATAAACTGTCCTGAGCTAAAGTTTCTTCCTGATGGCATTGAACACCTTGCAGCTCTCGAGAAATTGCGTCTGGAGGACACATCAGAAGAGTTGATAGAGAAGCTCCGGCAGAAGATGAATGCAACGAAGATGTAATGAAGATTAGTCACATAAGAA
>Dur.chr1B:90732489075989
GTTGTCGGGCAGCTGCTGGTCACGCTCGGCCTGGCGCTGGCCAAGGAGGCGGTCACGTTCGGCGGGGCGCTGCTGTGCCAGGAGGCTGCTGCCCTCAGGGGACTCTTCGGCAAGATACGCCGGTCCAGGGTCGAGCTGGAGAGCATGCGGGCCTACCTGCAGGAGGTGGAGCGGTTCAAGGACACCGACAGGGCCACCGCCATCTTCGTCGGCGAGATTAGGGGCCTCGCATTCCAGATCGAGGACGTCGTCGACGAGTTCACCTACAAGCTACAGTACTGCAAGAACGGTGGGTTCTGCGGTAGGATGAAGAAGAGGCTCAAGCACATCAAGACCTGGCACCGCCTGGCGGCCAAGCTACAAGATATCGAAGCCCAGTTGCAGGATGCCAACCGGAGGAAGAGGGATTATGCTGTCACCGGAAGATCTTCCTCTAAATTGACTAATCAAGCTCTGCACTTCACTAGGGATGAGGACCTTGTGGGGATCGAAGAGAACAAGGAGTTGTTGATACGGTGGCTGACCGGTGCTGGTGATGGTCTGGAGCAGAGCAACAGCAACGTCACCTTGGTGTGGGGGATGCCTGGTGTTGGTAAAACCACTCTGGTTGATCATGTGTACAACACCGTGAAAGAGGATTTCGATGCTGCGGCGTGGGTAACTGTGTCGGAGAGTTACCGTACTGAGGATCTGTTGAAGAAGATCGCCGCCCGGTTCGGCATCACAGTAGACGTCTCCCACATTGAGATGAGAGGCCTAGCAAAGTCCATCTACCAGTACCTTCAAGGTAAAAAGTACATCTTGGTCCTGGATGATGTTTGGGCTGAGCGCTTATGGTTGGAGATAAGGGATGTCTTCCCAACATCTAACTGTACCGCCCGAATTGTTATGACATCAAGAAAGCAGACAGTGTTGGCAACAAGGGAGTCTGCTTGTGCAATTCACTTGGAACCATTACAAGCACATCACTCATGGGTGTTGTTCTGCAAAGGGGCATTTTGGAATGCTAATGACAAAAAGTGCCCGTTGGAGCTGCAGGAATTGGCTCAGAAGTTCATAGCAAAGTGTCAAGGCTTGCCTATTGCTATTGCATGCATTGGCCGCCTACTCTCCTGCAAACCCCAAAATTCTGCTGAATGGGAGGATGTGTACAGGTGTTTGGATTCGCAGTTTGCGAAAGATGTAATCCCTGATGCTCATTTGATCCTAAAGGTCAGCTTGGAGGACCTTCAGTATGATTTGAAGAATTGTTTCCTACACTGTGCATTATCCCCAAAAGATTATGTATTAAAGAGGAGGAAGACAATGAGGCAGTGGATCACGGCGGGGTTTATCACTAAAAAGGATGAGAGCAAAACATTGGAGGAAGTGGCAGAGGGATACTTGGCTGAGCTTGTGAACCGAAGTCTATTACAGGTAGTGGAAAGGAATTATGCCGGACGACTTCAAAAATGTCGGATGCATGATGTCATACGCCTTCTTGCCCTCAACAAAGCCAAGGAGGAATGCTTTGGTAAAGTTTATGATGGCTCTTCTGCGGGGGTATTCTCTGTAGAGGGTGCACGTCGCATATCGGTCCAGGGGGGAAACCTTAAACAACTGAGCCAATCTGGTGCAACACGTCTCCACGCGCTCCATGTATTTGGAAGGTATATCGATGTTCATTTTCTGAAGCCTATCCTAGCATCTTCAAGTTTGTTGTCAACGTTGGATCTGCAAGGAACTCACATCAAAATGTTGCCCAATGAGGTATTCAACTTGTTTAATCTGCATTATTTGGGCATTAGGCATACCAAGATCGAAATCCTGCCTGACGCAGTGGGGAGGTTACAAAACTTGGAAGTCTTGGATGCTTATGATTCTAAGCTAATATGCTTGCCAAAGAGTGTAGTAAAGCTTCAGAATTTGAGATATATGTATGCGTGTACTTTCAGTATATTAGGAAGTATAGTTGGGGTCAAGGTGCCTCGTGGCATGCAGCACTTGGCAGGACTTTGGGCTCTTCAGTCCATCAAAGCCACTCCGGATATTTTGGGTGAAGTTAAAGCTCTGACAAAGCTAAGGACATTTAGTGTTTGCAACGTGAGAGGTGAATACTCTGCTGACTTGAGCAATGCTATCACCAGAATGAGCCATCTTGTTCATCTTGAAATTAACACTACAGATGAGAGCGAGGTGCTGCGACTGGAAGGGCTATATTTACCTCCAACCCTTTATGTGCTTAGCTTAGGAGGGCAGCTAGAAAAAGCATCGATGCCACGGCTTTTCTCTTCTTGGTCACATCTCCGTAGCCTTACAAACTTGAACCTGGGATTCTCCACTATCGATGAGGAAACTTTTTCCTGTCTGCATGTGTTAAGTGGTCTACGCTTTCTTGTGCTACGGAAGGCTTTTGAAGGGAAGAGGTTGGATTTTTATACAGGGTCGTTTCCAAAACTTAGTCGTCTATGGATATATGACGCACCACAGCTCAACCAAATTGGAATAGCGGAGGGCGCGATGCAAGACCTCGCAGAGCTAGTATTCAGAGACTGTCCCGAGCTAAAGTTTCTTCCTGATGGCATTGAACACCTTGCAGCCCTTGGGAAATTATTTCTGCAAGACACATCAGAAGAGCTGATAGAGAAGCTCCGGAAGAACAGAGATTCAAATGAATGCAGCGATGATTCAATGAAGATTAGCCACATAAGGAATGTTACAGTTGAACTGACGCGGATAGGACTTGTCGAAAGGATTAGATGA
>Dur.chr1B:90887099091426
ATGGCGGAGGCTGTTGTTGGGCTAGTGGTGGTGACGCTCGGGGCAGCGCTGGCGACAGAGGCGGCGTCCTTTGGCTGGTCGTTGGTCGCCAAAGAAGCCGCCGCCCTTAGGGACGTCTTCGGCAAGATCCGCGCGTCCAAGGCGGAGCTGGAGAGCATGCAGGCCTACTTGCATGAGGCAGAGCGGTTCAAGGACACCGACAGGACCACCAGCATCTTCGTCGGCGAGATCAGGAGCCTCGCCTTCCAGATGGAGGACGTCGTCGATGAGTTCACCTACAAGCTAGAAGACTGCAGGCACGGAGGGTTCGCCGGCAAGACCAGGAAGCGGCTCAAGCATATCAAGACCTGGTACCGCCTGGCGGCAAAGTTCCAAGAAATTGAAGCCAAGCTGGAAGATGCAAATCGAAGGAAGAAGTATTATGCCATCCGATCTTCTCCTGCTGCCAAATCAACGAGTCAAGGTCAAGCTCTACACTTCACCAGAGATGAGGACCTTGTGGGGATCGAGGAGAACAAGGAGAGTTTGTTACGATGGTTGCACGACTGTCATGAAGGTCTGGAGCACAACAACAGCAAAGTCACCATGGTGTGGGGGATGCCTGGTGTTGGTAAAACCACTCTGGTTGATCATGTGTACAACACCGTGAAACTGGATTTCAATGCCGCGGCATGGGTAACTGTGTCAGAAAGTTACCATATTGAGGACCTGCTCAAGAAGATCGCCGCCCAGTTCGGCATCGCAATCGACACCGCCAACATTGAGACGAGAGACCTAGCAAAGTCCATCCACAACTACCTTCAAGGTAAAAAGTACATCTTGGTCCTGGATGATGTTTGGGCTGAGCGCTTGTGGTCAGAGATAAGGGGTGTCTTCCCAACATCTAACTGTACCGGCCGAGTTGTTATGACATCAAGAAAGCAGACGGTGTTGGCAACAAGGGAGTCTGCATATGCAATTCACTTGGAACCACTACAAGCACATCACTCCTGGGTGTTGTTCTGTAAAGGGGCATTTTGGAATGATGATGACAAAAAGTGCCCGTTAGAGCTGCAGGAATTGGCTTGGAAGTTCATAGCAAAGTGTCAAGGCTTGCCTATTGCTATTGCGTGCATTGGGCGCCTACTCTCCTGCAAACCCCAAAATTCCACTGAATGGGAGGATGTGTACATGTGTTTGGATTCACAGTTGGGGAAGGATGTGATCCCTGATGCTCATATGATCCTAAAGGTTAGCTTGGAGGACCTTCCATATGATTTGAAGAATTGTTTCTTACACTGTGCACTATCCCCAGAAGATTATGAATTAAAGAGGAGAAGAATAATCAGGCATTGGATCGCGGCAGGGTTTATCAGGGTAAAGGAAGAGAGCAAAACATTGGAGGAGGTGGGAGAGGGATACTTGGCTGAGCTTGTGAACCGAAGCCTACTGCAGGTAGTGCAAAGGAATTATGCCGGACGACTGAAATACTGCAAGATGCATGATGTCATACGCCTTCTTGCCCTTAACAAAGCCAAGGAGGAACACTTTGGTAAAGTTTATGATGGCTCTGGTACTAGGGCGTTCTCTGTAGAGGGTGCACGTCGCATATCGGTCCAGGGCGAAAACCTTGAACAACTGTGCCTATCTGGTGCAACACAGCTTCGTGCGCTCCATGTATTTAAGAAGTATATCAATGTTGATTTGCTGAAGCCTATCCTAACATCTTCTAATTTGTTGTCGACATTGGATCTGCAAGGCACTGGTATCAAAATATTGCCCAATGAAGTATTCAACTTGTTTAATCTGCGTTATTTGGGCATTAGAGATACCGAGATCGAAAACTTGCCTGAAGCAGTGGGGAGGTTACAAAACCTGGTAATCATGGATGCTTATGATTCTAAACTGACGTACTTGCCAAAGAGTGTTGTAAAACTTCAGAAGTTAAGTTACTTGTATGCGTGTACTTTCGGCACATTAGGAATAGCTGGGGTCAAGGTGCCTAGTGGCATGAAGCAATTGGTAGGACTGCGGGCTCTTCAGTCCGTCAAAGCCACTCCAGAGTTTCTGCGTGAAGTTGTGGCTCTAACAGAGCTAAGGACATTCGATGTCTGTGATGTGAGAAGTGAACACTCTGCTGATATGAGAAATGCTATCACCAAAATGAGGCATCTTGCTCATCTCGGAATTGCCGCTGCAGCTGAGAATGAGGTGCTGCAGCTGGAAGGGCTATATTTACCTCCAACCCTTTCCGTGCTTACTTTAGGAGGGCAGCTAGAAAAAACAACGATGCCTCAACTTTTCTCTTCTTGGTCACATCTTAATAGCCTCACTAGGTTGCATCTGACATTCTCCAATATTGATGAGGACACCTTTTCCTGTCTGTGCTTGTTACATGGTCTACGCTTTCTTTACCTAAAGAAGGCTTTTGAAGGGAAGAGGTTGGATTTTTACGCAGGGTCATTTCCAAAACTTAGGCATCTATGGATAGGGGGCGCGGCACAGCTCAAGCAAGTGGTAATAGAGAAGGGTGCAATGCAAAACCTCGTTGAGCTATTGTTCGTAGACTGTCCCGAGCTAAAGTTTCTTCCTGATGGCATCGAACACCTTGCAGCCCTTGAGATATTAGGTGTGAAAGACATGTCCGAAGAGCTGATAGAAAAGCTCCGTCAGAACAGAGATTCGGATGAATCCAGTGAAGATTTAATGAAGATTAGCCACGTTAGGAATGTTGCAGTT
>Dur.chr1B:92074349210082
ATGGCGGAGGCTGTTGTTGGGGTAGTGGTGGCGACGCTATGGGGCAGCGCTGGCGTCAGAGGCGGCGTCCTTTGGCTGGTCTTTGGTCGCCAAAGAAGCCGCCGCCCACAGGGACGTCTTTGGCAAGATCCGTGCGTCCAAGGCGGAGCTGGAGAGCATGCAGGCCTACTTGCATGAGGCAGAGCGGTTCAAGGACACCGACAAGACCACTAGCATCTTCGTTGGCGAGATCAGGACCCTCGCCATCCAGATCGAGGACGTCGCCGACGAGTTCACCTACAAGCTGGAGGACTGCAAGCATGGAGGGTTCGCCTGCAAGGCCAGGAAGCGGCTCAAGCATATCAAGACCTGGTACCGCCTGGCGGCAAAGTTCCAAGAAATCGAAGCCAAGCTGGAAGATGCTAATCGGAGGAAGAAGTATTACACCGTCAGATCTTCTCCTGCTACCAGATCGGTGAGTCAAAGTCAAGCTCTGCATTTCACCAGAGATGAGGACCTTGTGGGGATCGAGGAGAACAAGGGAAAGTTGGTAGAGTGGCTGATCCCTGGCAGTGGTGATGGTGATGATTTGGAGCAGAGCAGCAGCAAAGTCACTACGGTGTGGGGGATGCCTGGTGTTGGTAAAACAACGCTGGTTGATCATGTGTACAACACGGTGAAATTAGATTTTGACGCAGCGGCATGGGTAACCGTGTCAGAGAGTTACAGTCCTGAAGATCTGCTGAAGAAGATAGCCACCGAGTTCCGCATCGCGGTTGATGTGGCCAATATTGAGATGAGAGTCCTAGCAAAGTCTATCCATAATCACCTTCAAGGTAAAAAGTACATCTTGGTCATGGATGATGTTTGGGATGCACACGCTTGGTTGGAGATAAGGAAGGTCTTCCCAACTTCTAACTGCACATGCCGATTTGTTATTACATCAAGAAAGTATGAAGTGTCATGCTTGGCAACTGGGGATCATACAATTCACTTGGAACCACTAAAAGCACATCACTCGTGGGTGTTGTTTTGTAAAGGAGCTTTTTGGAATGATGTTGACCAACAGTGTCCACCGGAGTTGCAAGAATTGGCTTCGAAGTTTTTAGCAAAGTGTCAAGGCTTGCCTATTGCTATTGCATGCATTGGCCGCCTACTCTCCTGCAAACCCCAAACTCCAGCCGAATGGGAGAATGTGTACAGGGGTTTGGATTCGCAGTTGACGAAAGATGTAATGCCTGATTGTCATATGATCCTAAAGGTCAGCCTGGAGGATCTTCCGTACGACTTGAAGAATTGTTTCTTATACTGTGCACTGCTCCCAGAAGACTATGTATTAAGGAGGAAGGTGACAACGAGGCAGTGGATTGCAGCAGGGTTCATCAGGGGAAAGGAAGAGAACAACAAGTTGGAGGAAGTGGCCGAGGGATACTTGACTGAGCTTGTGAACAGAAGCTTATTAAAGGTAGTTGAAAGGAATCATCTCGGACGACTGAAACACTGTCGGATGCATGATGTCATACGCCTTGTTGCCCTCAACAAAGCCAAGGAGGAACGGTTTGGTGAAGTTTACAATGGCTCTTCTGCTGGAGCATTCTCTGTAGAGGGTGCACGTCGCATAACGGTTCTAGGGGAAAACCTTGAACAACTGAGCCGGTCTGGTGCAACACATCTCCGTGTGCTCCATGTATTTGGGACTTATATCAATACTGATTTGCTGAAGCCTATCCTAACATCTTCAAAGTTGATGTCGACATTGGATCTGCAAGGTACTCGTATCAAAATGCTTCCCAGTGAGGTATTCAACTTGTTTAATCTGCGTTATTTGGGTATTAGAGATACCGAGATTGAAAGCCTGCCTGAAGAAGTGGGGAGGTTACAAAACTTGGAAGTCTTAGATGCTTCCAGATCCAAGCTGACGTATTTTCCAAACAATGTTGTAAGACTTCAAAAGTTGAGATACCTAATGGCATCTATTGATGGTGGACATGACAGATTAGAAATTGGAAACATAAGCGTAGTCAAGGTGCCTAGTGGCATGCAACATTTGGCAAGACTGAGGTCTCTTAAGTTTGTCAAAGCCAGTTCAGAGTTTCTACGTGAAGTTGCAGCTCTGACAGAGCTAAGATCATTCAGTGTCTCCAACGTGAGAAGTGAACAAACATCTGACTTGAGCAATGCTATCAGCAGAATGAGCCATCTTATTCATCTCGAAATTGTCGCTGCAACTGAGAATGAGGTGCTGCGGCTAGAAGGACTACATTTACCTCCAACGCTTTCTTGGCTTGGTATAGCCGGGCAGCTAGAAAAAACATCGACGCCTCAACTTTTCTCTTCTTGGTCACACCTCAATAACCTTACTCGGTTGGACCTGGCATTCTCCAATATTGACGAGGACAACTTTTCCTATCTCTGCGTGTTAAGTGGTTTACACTTTCTTTCGCTAGCGAAGGCTTTTGGCGGAAAGAGGTTAGATTTTCATGCAGGGTCATTTCCAGAACTTACGAATCTATACATATTGGGCGCAACACAACTCAGCCAGGTTAAAATAGAGGAGGGCGCGATGCAAAACCTCACCCACCTATGGTTAAGATATTGTCCCGAGCTAAAGTTTCGTCCTTGTGGCATTGAACATCTTAGAGCCCTTGAGGAATTATTTCTGACAGACAC
>Dur.chr4B:48216824824462
ATGGCGGAGGCTGTGGTAGGGCAGGTGGTGGTCAAGCTTGGTGCGGCGCTGGCGAAAGACGCGCTCACGTTTGGCGCAAAACTGCTATGGAAGGAAGCCTCCGCCCTCAGGGACCTCTTCGGCAAGATCCGTGACTCCAAGGCAGAGCTGGAGAGCATGCAGGCCTACCTGCAGGAGGCGGAGCGGTTCAAGGACACTGACAGGACAACTGCCATCTTCGTCGGCCAGATCAGGGGCCTCGCCTTCCAGATCGAGGACGTCGTCGACGAGTTCACCTACAAGCTGGAGGAGGAGAAGCATGGGGGCTATGACGCCAAGATGAAGAAGAGGCTGAAGCATATCAGGACCTGGCGCCGCCTGGCGGCCAAGCTCCAAGATATCCAAGCCAAGCTGCAGGATGCTAAGCGGAGGAAGAAGGATTACTCAATTGACAGATTTGTTTCTGCGGCCAGATCGACGAATCAAGCTCTGCATTTCACCAGGGATGAGGACCTTGTGGGGATTGAGGAGAACAGGGAAAGGCTGATACGGTGGCTGACCGGCGGAGGCGGTGGTGCTGATGGTCTGGAGCAGAGGACCAGCAAAGTCACCACGGTGTGTGGGATGCCTGGTGTTGGCAAGACCACTCTGGTTGCTCATGTGTACAACACCGTGAAGGTGGATTTCGACGCCGCTGCATGGGTAACCGTGTCGCAGAATTACCGTCTTGAAGACCTGCTGAAGAAGATCGCCACAGAGTTCGGGGTCGCAGTTGATATCGCCAACATTGAGATGAGAGGCCTAGCAGAATCCATCCATAACTACCTTCAAGGTAAAAAGTACATCTTGGTCCTGGATGATGTCTGGACTGCACGCGTGTGGACAGAGATAAGGAATGTCTTCCCAACATCTGATCGTACCGGCCGATTTGTCATAACATCAAGAAAGCAGGAAGTGTCGTTGTTGGCAACTAGGGAGTCTGCAATTCAGTTGGAACCGCTACAAGAACGTCACTCTTGGTTGTTATTCTGCCAAGGAGCTTTTTGGAATGATGACGACAAAGAGTGCCCGCTGGAGTTGCACAAATTAGCGGTGAAGTTCATTGCAAAGTGTCAAGGTTTGCCTATTGCTCTTGCATGCATTGGCCGCCTACTCTCCAGCAAACTCCCAAATTTTGCCGAATGGGAGAATGTGTACAGGGGTTTGGATTCACAGTTGGTGAAAGACATGCTCCCTGATGTTGATATGATTCTAAAGGTCAGCCTGGACGACCTTCCATATGATTTGAAGAATTGTTTCTTATACTGTGCATTATTCCCAGAAGATTATGTATTAAAGAGGAAGACGATAATGAGGCAGTGGATTGCTGCTGGATTTATCAGGGAAAAGGAAGGGAACAGAACCTTGGAGGAAGTGGCCGAGGGATACTTGGTTGAGCTCGTGAACCGAAGCCTACTGCAGGTAATGGAGAGCAATCATGCCGGATCACTGAAATCCTACCGGATGCATGATGTCATACGCCTGCTTGCCCTCAACAAAGCCAAAGAGGAATGCTTTGGTGAAGTTTGTAATGGCTCTGCTGCCGGGGCATTTTCTGCAGAGTGTGTACGTCGCATATTTGTCCAAGGGGAAAACCTTGAGCAGCTGAGACGATCTGGTGCGACACATATCCGTGCGCTCCATGTATTTAAATATAGCAATGTTGATTTGCTGAAGCTTATCCTAACATCTTCAAATTTGCTGTCAACATTGGATCTGCAAGGTTCTCGTGTCAAAATGCTTCCCAATGAGGTATTCGACTTGTTTAATCTGCGTTATTTGGGACTTAGGGATACCGATATTGAAAGCCTACCTGAAGCAGTGGGGAGGTTACAAAACTTGGAAGTCTTGGATGCTACCAACGCTAATCTGACGTATTTGCCGAACAGTGTTGTAAAACTTCAGAAGTTGAGATACCTGTATGCATATACTGTTCCTGGTACATTAGAGTCATTAGAAATTTTCAGGGTAGGTGGAGTCAACGTGCCTAATGGAATACAGCACTTGGCAGGATTGCGTGCTCTCGAGTGTGTCAAAGTCACTCCAGTGTTTCTGCGTGAAGTTAGAGCTTTGACAGAGCTAAGAACATTCACTGTGTGCAATGTGAGAAGTGAACACTCTGCTGACTTGAGCAATGCTATCTCTAAAATGAGCCATCTTGTTCATCTCGGAATTGCCGCTGCAGCTGAGAATGAGGTGCTGCAGTTTGAAGGGCTATATTTACCTCTAACCCTGTCTTGGCTTGGTTTAGCAGGACAGCTAGAAAAAACATCGATGCCAAAGCTTCTCTCTTCTTGGTCACACCTTAATAGCCTCACTTGCTTGACCCTGGGATTCTCCAATATTGATGAGGACACATTTTCCTGTTTGTGCGTGTTACATGGTCTACGCTCTCTTGGGCTAATGAAGGCTTTTGAAGGGAAGAGGTTGGACTTTTACGCAGGCTCATTTCCAAAACTTCAGTTTCTACACATATGGGGCGCGGCACAGCTCAACCAAGTTAGAATAGAGAAGGGCGCAATGCAAAACCTCGTCGTGCTATTGTTCATGTACTGTCCCGAGTTGAAGTTTCTTCCAGATGGTATCGAATATCTTAGGGCCCTTGAAAAATTACGTCTGGAGGACACATCAGAAGAATTGATTGAGAAACTCCGGCGACAGAGAGATTCAGATGAATGCAATGAAGATATAATGAAGATTAGCCACATAAGGAATGTTACAGTTGAACTGACTCGGAAAGGACTGTTTGAAAGGATTAGGTGA
>Hv.chr1H:1248114512483934
ATGGCGGCGGCTGTTGTCGGGCAGCTGTTGCTCACGCTCGGTGCGGCGCTGGCCAAGGAGGCGGCCATCTTCGGCGGGTCTTTGCTCGGCAAGGAAGCAGCCGCCCTCAGGGGCCTCTTCAGCAAGATCCGCCGGTCCAAGACAGAGCTGGAGAGCATGCAGGCCTACCTCCAGGAGGCGGAGCGGTTCAGGGACACCGACAAGACCACCGCCATCTTCATCGGCGAGATCAGGGGCCTCGCCTTCCAGATCGAGGACGTCGTTGATGAGTTCACCTACAAGCTTGAGGAGTTCAAGCATGGAGGGTTCGCCAGCAAGATGAAGAAGCGGCTCAAGCATATCAAGACCTGGCATCGCCTGGCAGCCAAGCTCCAAGAAATCGAAACCCAACTGCAGGATGCCAAGGGGAGGAAGAAGGATTACACCCTCACCGGCAGATCTGCTTCTGCTACCAGATCGACGAGTCAAGGTCAAGCTCTGCACTTCACCAGAAATGAGGACCTTGTGGGGATTGAAGAGAACAAGGAGAGGTTGATACAGTGGCTGACCAGCGGCAGTGGCGGTGGCGATGGCCTTGAGCAGAGAAGCATCAAAGTCACCACGGTGTGGGGGATGCCTGGTGTTGGAAAAACCACTCTGGTTGCTCATGTGTACAACACCCTGAAAGTGGATTTCGATGCCGCAGCGTGGGTAACTGTGTCGAAAAGTTGCCATATTGAGGATCTGCTGAAGAAGATCGCCGCCCAGTTCGGCATCGCTGTGGATGTTGCCAACGTTGAGATGAGAGGCCTAGCAGAGTCCATCCACAACTACCTTCAAGGTAAAAAGTACATCCTCGTCCTGGATGATGTTTGGACTCCACTTGTGTGGTCGGAGATAAGGAATGCCTTCCCAACTTCTAACTGTACTGGCAGATTTGTTATCACATCAAGAAAGCATGAAGTGTCACTGTTGGCAACCTGGGAGTTTGCTATTCACTTGGAACCGCTACAAGAACATCACTCCTGGCTGTTATTTTGCAAAGGAGCCTTTTGGAATGATGATGACAAAGAGTGTCCGGTGGAGCTGCAGGAATTGGCTCACAAGTTCATTGCAAAGTGTCAAGGCTTGCCTATTGCTATTGCTTGCATTGGCCGCCTACTCTCCTGGAAACGCCCAACTTCTGCTGAATGGGAGGATGTATACAGGGGTTTGGATTCACAATTGACGAAAGATGTGATCCCTGATGCTCATATGATCCTAAAGGTCAGCTTGGAGGACCTTCCGTATGATTTGAAGAATTGTTTCCTACATTGTGCACTGTCGCCAGAAGATTATGTATTAAAGAGGAGGAAGACAATGAGGCTCTGGATCGCTGCGGGGTTTATCAGGGAAAAAGATGACAGCAAAACATTGGAGGAAGTAGCAGAGGGATACTTGGCTGAGCTTGTCAACCGAAGCCTTTTACAGGTAGTGGAAAGGAATTATGCCGGACGAGTGAAATACTGCAGGATGCATGATGTCATACGCCTTCTTGCCCTCAACAAAGCCAAGGAGGAATGCTTCGGTAAAGTTTATAATGGCTCTGCTACTGGGGCATTCTCTGTAGAGGGTGCACGTCGCATATCGGTCCATGAGGGAAATCTTGAACAACTGAGCCGATCTGGCACAACACATCTCCGTGCAATCTATGTATTTGAGAGGTATATCGAGGTCGATTTGCTGAAGCCTATTCTAACATCTTCGAAACTGCTGACAATGTTGGATCTTCAAGGTACATGTATCAAAATGCTGCCCAGTGAGGTATTCAACTTGTTTAATTTGCGTTATTTGGGTCTTAGAGATACTGAGATGGAAAGCCTGCCTGAAGCATTAGGGAGGTTGCAAAACCTAGAAGTCTTGGATGCTTCCAAATCTAAGTTGACGTATTTGCCAAACAGTGTTGTAAAACTTAAGAAGTTGAGATACCTGTATGCGTGGTCTGTTGTTGCATCTGAGGAATTTGAAATTGGAAATCTTGGTGGAGTCAAGGTGCCTAATGGCATACAACAGTTGGCAGGACTGCGGGCTCTTCAGTCCGCCAAAGCCACTCCAGAGTTTCTGCGTGAAGTTGTAGCTCTGACAGAGCTGAGAACATTTGGTGTCTGCAACGTGAGGAGTGAACAATCTGCTGACTTGAGCAATGCTATCACCAGAATGAGCCATCTTGTTCATCTCGAAATTGTTGCTGCAGCTGAGAATGAGGTGCTGCAGTTTGAAGGTCTATATTTACCTCCAACCCTTTCTTCGCTTGGTTTAGCAAGGCAGCTAGAAAAAACATCGATACCTCAGCTTTTCTCTTCTTGGTCACACCTTCATAGCCTCACTCGATTGCACCTGGCATTCTCCAATATTGATGAGCAAACCATTTTCTGTCTGCACATGCTACGTGGCCTACACTTTCTTGAGGTAATGAAGGCTTTTGAAGGGAAGAGGTTGGAATTTTACGCAGGGTCATTTCCAAAACTTCGGTTTCTACACATATGGGGCGCAGCACACCTTAACCAAGTTGGAATAGAAGAGGGTGCAATAAAAACCCTCGGTGAGCTATGGTTCACTGACTGTCCTGAGCTAAAGTTTCTTCCAGATGGCATCGAACACCTTGAAGCCCTTGAGAAATTAATTCTGAAAGACACGTCAGAAGAGCTGATAAAGAAGCTCCGGCAGAAGAGAGATTCACATGAATGCAACCAAGATGCAATGAAGATTAGCCACATAAGGAATGTTACAGTTGCACTGAGCCATAAAGGATTTGAGGAAAGGATTAGGTGA
>Hv.chr1H:34923573495131
ATGGCGGAGGCCGTTGTCGGACAGCTCGTGCTGACGCTCGGTGGGGCGTTGGCGAACGAGGCGGCGACCTACGGTGGGGCGCTGTTGTGCAAGGAAGCGGCCGCACTGAGGGGTCTCTTCGGCAAGATCCGCCAGTCCAAGGTGGAGTTGGAGAGCATGCAAGCGTACCTGCAAGAGGCAGAGCGGTTCAAGGACATCGACAAGACCACTGCCATCTTTGTCGGCCAGATCAGGGGCCTCGCCTTTCAGATCGAGGACGTCGTCGACGAGTTCACCTACAAGCTGGAGGACTGCAAGCACGGAGGGTTCGCCGGCAAGATGAAGAAGCGGCTCAAGCATATCAAGACCTGGCGGCGTCTGGCAGCAAAGCTCCAAGAAATCGAAGCCCAGCTGCAGGATGCCAACCGAAGGAAGAGGGATTACGCCGTCACCGGAAGATCTGCTTCTGCTCCAAGATCAACGAGAGAAGGTCAAGCTTTGCACTTCACAAGGGATGAAGACCTTGTGGGAATCAAAGAGCACAAGGAGAGGTTGATACGATGGCTGACCAGTGGTGGTGATGGTCTGGAGCAGAGCAGCAGCAACGTTACGGTGGTGTGGGGGATGCCTGGTGTTGGTAAAACCACTCTTGTTGATCATGTGTATAACACCATGAAAGAGAATTTCGATGTTGCAGCATGGGTAACTGTGTCGGAGGGTTACCGTATTGAGGATTTGTTGAAGAAGATCGTCGCCCAGTTCGGCATCACAGTCAACGTCGCAAACAATGAGATGAGAGGCCTATCAAAGTACATCCACAACTACCTTCAAGGTAAAAGGTACATCTTGGTCTTGGATGATGTTTGGGCTGAGCGCTTGTGGTCCGAGATAAGGGATATCTTTCCAACATCTAATTGTACCAGCCGAGTTATTATCACATCAAGAAAGCAGGCAGTGTTGGCAACCAGGGAGTCTGCATCTGCAATTCACTTGGAACCGCTAGAAGAACATTACTCCTGGCTGTTATTTTGCAAAGGAGCCTTTGGAAATACTGATGACAAAGAGTGTCCACTGGAGCTGCACGAATTGGCTTGGAAGTTCATAGCAAAGTGTCAAGGCTTGCCTATTGCTATTGCATGCATTAGCCGCCTACTCTCCTGCAAGCCCAAAAATTCCGTCGAATGGCAGGATGTGTACCAGTGTTTGGATTCCCAGTTTGCGAAAGATGTGATCCCTGATGCTCATATGATCCTAAAGGTCAGCTTGGAGGACCTTCCGTTTGATTTGAAAAATTGTTTCCTCCACAGTGCATTGTCCCCAGAAGATTATGTACTAAAGAGGAGGAAGACAACGAGACAGTGGATCACAGCAGGGTTTATCACGGTAAAAGATGAGAGTAAAACGTTGGAGGAAGTGGCAGAGGGATACATGGTTGAGCTTGTGAACCGAAGTCTATTACAGGTAGTGGAAAGGAATTATGTCGGACGACTTAGAAAATGTCGGATGCATGATGTCATACGCCTTCTTGCCCTCAACAAAGCCAAGGAGGAATGCTTTGGTAAAGTTTATAATAGCTCTGGTGGTGGTACTGGGGCATTCTCTGTAGAGGGTGCACGTCGCATATCTGTCCTAGGGGAAAACATTGAACAACTCAGCCTATCTGGTGCAACACAGCTTCGTGTGCTCCATGTATTTGCGAAGTCTACCAATGTTGATTTTCTGCAGCCTATCCTAACAACTTCAAATCTGTTGTCTACGTTGGAACTGCAAGGTACTGGTATCAAAATGCTGCCTAATGAAGTATTCGACTTGTTTAATCTGCATTATTTGGGTCTTAGAAATACCGAGGTTGAAAGCCTGCCTGAAGCACTCGGGAGGTTACAAAACCTGGAAGTCTTGGATGCTGGGAATTCTAAGCTGACGTACTTGCCAAAGAGTGTTGTGAAGCTTCAGAAGTTGAGATACCTGTATGCGTGTACTTTTGCGGGCACAATGGGAAGTGCAGTTGGGGTCAAGGTGCCTAGTGGCATGCAGCACCTCACAGGACTGCGGGCTCTTCAATCTGTGAAAGCCACTACTGAGTTTCTTCGTGAGGTTGGAGCTCTGACAGAGATAAGAACATTCGATGTCCGCAACGTGCAGAGTGAACACTCTGCTGACTTAAGCAATGCTATCACCAAAATGAGTCATCTTGTTCATCTTGAAATTAGCACTGCAGCTGAGGATGAGGTGCTGCGGCTGGAAGGACTATATTTACCTCCAACCCTTTCTTGGCTTGGTTTAGGCGGGCAGCTAGAGAAAACATCAATGCCTCAGCTTTTCTCTTCTTGGTCACATCTTAATAGCCTTACTCGGTTGACCCTGGAATTCTCCAATATTGATGAGGAAACCTTTTCCTGTTTGCACGTGCTAAGTGGTCTACGCTTTCTTCAGCTATGGAACGCTTTCAAAGGGAAGAGGTTGGATTTTCATGCAGGGTCGTTTCCAAAGCTTAGGCATCTACATATATGGGGCGCAACACAACTCAACGAAGTTAGTATAGAGGATGGTGTGATGCAAAACCTCGTCGAGCTGTGGTTCAGAGACTTCCCCAAGCTGAAGTTTCTTCCTGATGGCATTGAGCACCTCGCAGCCCTTGAGAAATTAGTTTTGATAGATACATCAGAAGAGCTGATAGAGAAGCTCCTACAGAAGAGAGATTCAGATGAATGCAGCGAAGATATAATGAATATCAGCCACATAAGGAATGTTACAGTTGCACTGACGCAGAAAGGACTTGTCGAAAGGATTAGGTGA
>Hv.chr1H:36582743660724
GAGGACTGCAAGCATGGAGGCTTCGCCGGCAAGATGAAGAAGAGGCTCAAGCATATAAAGACATGGCACCGCCTGGCGGCCAAGCTCCAAGAAATCGAAGCCAACCTGCAAGACGCCAAGCGGAGGAAGAAGGATTATGCAGTCGTCGGCAGATCTGCCTCTAGATTGTCCAATCAAGCTCTCAACTTCACCAGGGACGAGGACCTTGTGGGGATTGAAGAGAACAAGGAGAGGTTGATACGGTGGCTGACCGGCGGTGGTGATGGTCTGGAGCAGAGCAGCACCAAAGTCACCACGGTGTGGGGAATGCCGGGTGTAGGTAAAACCACTCTGGTTGCGCACGTGTACAGCGCCATGAAATTGGATTTCGACGCCGCGGCGTGGGTAACAATATCGGAGAGTTACTGTATTGAAGACCTGCTGAAAAAGATCGTGGTCGAGTTCGGCATTGCGGTCGATGTTGCTAACATTGACATGAGAGGCCTTGCAGAGTCCATCCATGACTACCTTCAAGGTAAAAAGTACTTCTTGGTCCTGGATGATGTTTGGGCTGCGCGTGTTTGGTTGGAGATAAGAAATGTCTTTCCAACTTCTAATTGTACCGGCCGATTTGTTATTACATCAAGAAAGCATGAAGTGTCACTGCTGGCAACTAGGGAGTCTGCAATTCACTTGGAACCACTACAAGCACATCACTCCTCGGTTTTGTTCTGCAAGGGGGCCTTTTGGAATAACGATGACAAACAGTGCCCGTTGGAGTTGCAGAAATTGGCTCGGAAGTTCGTAGCAAAGTGTCAAGGCTTGCCTATCGCTATTGCATGCATTGGCCGCCTACTCTTGTGCAAACCCCCAACTTTTGCTGAATGGGAGAATTTGTACACGGGTTTGGATTCGCAGTTGGCGAAAGATGTGATCCCTGATGCTCACATAATCCTAAAGGTCAGCTTGGATGACCTTCCGTATGATCTGAAGAATTGTTTTTTATACTGCGCATTATTTCCAGAGGATTATTTATTAAGGAGGAAGACAATAATGAGGCAGTGGATTGCCGAAGGATTTATCAGGGAAAGGGAAGAGAACAAAACATTGGTTGAGCTTGTGGACCGAAGCCTACTGCAGGTAGTGGAAAGGAATTATACGGGACGAATTAGAAACTGTCGGATGCATGATGTAATACGCCTTCTTGCTCTCAACAAAGCCAAGGAAGAATGCTTTGGTAAAGTTTATACTGGCTCTGTTACTCAGGCATTTTCTGTAGAAGGTGCACGTCGCATGTCTGTCCAGGGCAAAAACCTTGAACAACTGAGCCGATCTGGTGCAACACAGCTCCGTGAGCTCCATGTATTTGGGAGGTATATCGATATTGATTTGCTGAAGCCTATCCTAACATCTTCTAATCTGCTGTCGACATTGGATCTTCAAGGTACTTGTATGAAGATGTTGCCTGATGAAGTATTTGACTTGTTTAATCTGCGTTATTTGGGCCTTAGAGATACCGACGTCGAAAGCCTGCCTGAAGCAGTGGGTAGGTTACAAAACCTGGAAGTCTTGGATGCTTTGAGGTCTAAGCTGAAGTATTTGCCTAACAGTGTTGTAAAACTTCAGAAGTTGAGATACCTGTACGTATCTGCTTCCGTCACATTTGAAACTGTAAGTGTAGCTGCAGTCGAGGTGCGTAATGGCATTCATCACTTGGCAGGACTGCGGGCTCTACAATACGTCAAAGCCAGTCCAGAGTTTCTGCGTGAAGTTGGAGCCCTCATAGAGCTAAGAACATTCGGCGTCTGCAACGTGAGAAGTGAACATTCTGCTGACTTGAGCAATGCTATTGCCAAAATGAGCCATCATGTTCATCTCGAAGTTATCGCTGCAGCTGAGAATGAGATGCTGCAGCTGGAAGGGCTACAATTACCTCCAACCCTTTCTTTCCTTGGTTTACGAGGGCAGCTAGAAAAACCATTGATGCCTCGGCTTTCCTCTTCTTGGTCACACCTTAATAAGCTCACTCGGTTGGACCTGGCATTCTCCAGTATTGATGAGGGAACATTTCCCTGACTGCTTATGTTATGCGGTCTATGTTTTCTTAACCTATCAAGGGCTTTTGAATGGAAGAGGTTGAATTTGTGCACGGGGTCATTTCCAAAACTTAGGGATCTGTACATATGGGGTGCAGCACAACTCAACCAAGTGGAAATAGAGGATGGCGCAATTGAAAACCTCGTTGAGCTATCGTTGGCAGACTGTCCTGAGCTAAAGATTCTTCCCGATGGCATTGAACACCTTGCAGTCCTTGAAAAATTGCATCTGGAGGACACATCAGAAGAGTTAATAGAGAAGCTCCGTCAGAACAGAGGATCAGATGAATGCAGCGAAGATGTAATGAAGATTAGCCACATAAGGAATGTTACCGTTGAAGTGACACAGAAAGGACTTTGGGAAAGGATTAGGTGA
>Hv.chr1H:37462743749000
ATGGCAGAAGCTGTTGTCGGGAAGCTGGTGGTCATGCTTGGTGCGGCGCTTGTGAAAGAGGCGGTTATCCTGGGTGGGGCGCTACTCGGCAAGGAAGCCACCGCCCTCAGGGGCCTCTTCAAAAAAATCCGTCGGTCCAAGGCGGAGCTGGAGAACATGCAGGCCTACCTGCACGAAGCGGAGCGGTTCAAGGACACCGACAAGACCACCGCCATCTTCGTCCACGAGGTCAGGGGTCTCGCCTTCCAGATCGAGGACGTCGTCAATGAGTTCACCTACAAGCTAGAGGACTGCAAGCATGGAGGGTTCGCTGGCGAGATGAAGAAGAGGCTCAAGCATATCAAGACCTGGCGGCGTCTGGCAGCCGAGCTCCAAGAAATCGAAGCCCAACTGCAGGATGCCAACCGGAGGAAGAGGGATTACGCTGTCACTGGCAGATCTGCTACTACTGTCAGATCGACAAATAGAGGTCAAACTTTGCAATTCACTAAGGATGAGGACCTTGTGGGAATCAAAGAGAACAAGGAGAGGTTGATACGGTGGCTGACTGGTAGTGGTGATGGTATGGAGCAGAGAAACAACAAAGTCATCATGGTTTGGGGCATGCCTGGTGTCGGTAAAACCACTCTGGTCGATCATGTGTACAACATTGTGAAAGAGGATTTCGATGTTGCGGCGTGGGTAACCGTGTCGGAGAATTACCGTATTGAGGATCTACTGAAGAAGATCGCCGCCCAGTTCAGCGTCATAATCGAAGTCACTAACATTCAGATAAGAGGACTAGCAAAGTCCATCCACAACTACCTTGAAAGTAAAAATTACATCTTGGTCTTGGATGATGTTTGGGATGAGCGCTTGTGGTCAGAGATAAGGGATGTCTTCTCAACATCTAACTGTACCAGCCGAGTTGTTATGACATCAAGAAAGCAGACAGTGTTGGCAACTAGGGAGTTTGCATATAGAATTCACTTGGAACCACTACAAGCACATCACTCCTGGGTGTTGTTCTGCAAAGGGGCATTTTGGAATGTTGATGAACAAAAATGCCCATTGGAGCTGCATGAATTGGCTTGGAAGTTCATAGCAAAGAGTCAAGGCTTGCCTATTGCTATTGCATGCATTGGCCGCCTACTCTCCTGCAAACCCCAAAATTCCGCTGAATGGGAGGATGTGTACAGGTGTTTGGATTCGCAGTTGGCCAAAGATGTGATCCCTGATGCTCATATGATCCTAAAGGTCAGCTTGGAGGACCTTCCGTTTGATTTGAAGAATTGTTTTCTACATTGTGCATTGTCCCCAGAAGATTATGTATTAAAGAGGAGGAAGACAATGAGGCAGTGGATCACGGTGGGGTTTATCACGGAAAGAGATGAGAGCAAAACATTGGAGGAAGTGGCAGAGGGATACTTGGTTGAGCTTGTAAACCGAAGCCTACTGCAGGTAGTGGAAAGGAATTATGCCGGACGACTGAAATACTGCAGGATGCATGATGTCATACGCCTTCTTGCCCTCAACAAAGCCAAGGAGGAATGCTTTGGTAAAGTTTATAATGGTACTGGTGGTACTAGGGCATTCTCTGTAGAGGGTGCACGTCGCATATCAGTCCAGGCGGGAAGCCTTGAACAACTGAGCCCATCTGGTGCAACAAAGCTCCGTGCCCTGCATGTATTTGAGAATGATATCAATGTTGATTTGCTGAAGCATATCCTAACATCCTCGAATCTGTTGTCGACATTGGACCTGCAAGGTACTAATATCAAAATGCTGCCTAATGAAGTATTCGACTTGTTTAATCTGCGTTATTTGGGTCTTAGAGATACCTTGATTGAAAGCATGCCTGAAGCACTCGGGAGGTTACAAAATTTAGAAGTCTTGGATGCTGGGCATTCTAAGCTGACGTACTTGCCAAAGAGTGTTGTGAAGCTTCAGAAGTTGAGACACCTGTATGCATGTACTTTGGCGGGCACAATAGGAAGTATAATTGGGGTCAAGGTGCCTGGTGGCATGCAGCACTTGGCAGGACTGCGGGCTCTTCAATCTGTCAAAGCCACTCCAGAATTTCTTCGTGAGGTTGGAGCTCTGACAGAGCTAAGAACATTCGATGTCTGCAGTGTGCAAAGTGGACACTCTGCTGACTTGAGCAATGCTATCACTAGAATGAGGCATCTTGTTCATCTTGAAATTGGCGCTGCAGCTGAGAATGAGGTGCTGCGCCTGGAAAGGCTATACTTACCTCCAACCCTTTCTTGGCTTAGTTTAGAAGGGCAGCTAGAGAAAACATCAATGCCTCAGCTTTTCTCTTCTTGGTCACATCTTAATAGCCTTACTCGGTTGACCCTGGCATTCTCCAATATTGATGAGGAAACCTTTTCCTGTTTGCACGTGCTAAGTGGTCTACGCTTTCTTCAGCTATGGAACGCTTTCAAAGGGAAGAGGTTGGATTTTCATGCAGGTTCATTTCCAAAACTTAGCCGTCTACACATATGTGGCACACCACAGCTCAGCCAAGTTGGAATAGAGGAGGGTGCGATGCAAGAACTCGTTGAGCTACTGTTGGCAGACTGTCCTAAGCTAAAGTTTCTTCCAGATGGCATCGAACACCTTGCAGCCCTTGAGAAATTATTGTTGTATGACACATCAGAAGAGCTAATAGAGAAGCTCCGGCAGAACAGAGATTCAAATGAATGCAGCCAAGATGAAATAAAGATTAGCCACATAAGGATTGTT
>Hv.chr1H:39136923916444
ATGGCGGAGGCTGTTGTCGGGCAGCTGGTGGTCACGCTCGGGGCCGCGCTGGCCAAAGAGACGGCCATCTTTGGCGGGTCGCTGCTTGGCAAGGAAGCCGCCGCCCTTAGGGGCCTCTTTGGCAAGATCCGCCGGTCCAAGGCGGAGTTGGAGAGCATGCAGGCCTACCTGCAGGAGGCGGAGCGGTTCAAGGACACTGACAAGACCACCGCCATCTTCGTCGGCGAGATCAGGGGCCTCGCCTTCCAGATCGAGGACGTCATCGACGAGTTCACCTACAAGCTGGAGGACTGCAAGCACGGAGGCTTCGCCGGCAAGATGAAGAAGAGGCTCAAGCATATCAAGACATGGCACCGCCTGGCGGCCAAGCTCCAAGAAATCGAAGCCAACCTGCAAGACGCCAAGCGGAGGAAGAAGGATTATGCAGTCGTCGGCAGATCTGCCTCTAGATTGTCCAATCAAGCTCTCAACTTCACCAGGGACGAGGACCTTGTGGGGATTGAAGAGAACAAGGAGAGGTTGATACGGTGGCTGACCGGCGGTAGTGGCTGACCGACGGTGGTGATGGTCTGGAGCAGAGCAGCACCAAAGTCACCATGGTGTGGGGAATGCTGGGTGTAGGTAAAACCACTCTGGTTGCGCACGTGTACAGCGCCATGAAATTGGATTTCGACGCCGCGGCGTGGGTAACAATATCGGAGAGTTACTGTATTGAAGACCTGCTGAAAAAGATCGTGGTCGAGTTCGGCATTGCGGTTGATGTTGCTAACATTGACATGAGAGGCCTTGCAGAGTCCATCCATGACTACCTTCAAGGTAAAAAGTACATCTTGGTCCTGGATGATGTTTGGGCTGCGCGTGTTTGGTTGGAGATAAGAAATGTCTTTCCAACTTCTAATTGTACCGGCCGATTTGTTATTACATCAAGAAAGCATGAAGTGTCACTGCTGGCAACTAGGGAGTCTGCAATTCACTTGGAACCACTACAAGCACATCACTCCTCGGTTTTGTTCTGCAAGGGGGCCTTTTGGAATAACGATGACAAACAGTGCCCGTTGGAGTTGCAGAAATTGGCTCGGAAGTTCGTAGCAAAGTGTCAAGGCTTGCCTATCGCTATTGCATGCATTGGCCGCCTACTCTTGTGCAAACCCCCAACTTTTGCTGAATGGGAGAATTTGTACACGGGTTTGGATTCGCAGTTGGCGAAAGATGTGATCCCTGATGCTCACATAATCCTAAAGGTCAGCTTGGATGACCTTCCGTATGATCCGAAGAATTGTTTTTTATACTGCGCATTATTTCCAGAGGATTATTTATTAAGGAGGAAGACAATAATGAGGCAGTGGATTGCCGAAGGATTTATCAGGGAAAAGGAAGAGAACAAAACATTGGTTGAGCTTGTGGACCGAAGCCTACTGCAGGTAGTGGAAAGGAATTATACGGGACGAATTAGAAACTGTCGGATGCATGATGTAATACGCCTTCTTGCTCTCAACAAAGCCAAGGAAGAATGCTTTGGTAAAGTTTATACTGGCTCTGTTACTCAGGCATTTTCTGTAGAAGGTGCACGTCGCATGTCTGTCCAGGGCAAAAACCTTGAACACCTGAGCCGATCTGGTGCAACACAGCTCCGTGCGCTCCATGTATTTGGGAGGTATATCGATATTGATTTGCTGAAGCCTATCCTAACATCTTCTAATTTGTTGTCGACACTGGATCTTCAAGGTACTTGTTTGAAGATGTTGCCTGATGAAGTATTTGACTTGTTTAATCTGCGTTATTTGGGCCTTAGAGATACCGACGTCGAAAGTGTGCCTGAAGCAGTGGGGAGGTTACAAAACCTGGAAGTCTTGGATGCTTTGAGGTCTAAGCTGAAGTATTTGCCTAACAGTGTTGTAAAACTTCAGAAGTTGAGATACCTGTACGTATCTGCTTCCGTCACATTTGAAACTGTAAGTGTAGCTGCAGTCGAGGTGCGTAATGGCATTCATCACTTGGCAGGACTGCGGGCTCTACAATACGTCAAAGCCAGTCCAGAGTTTCTGCGTGAAGTTGGAGCCCTCATAGAGCTAAGAACATTCGGCGTCTGCAACGTGAGAAGTGAACATTCTGCTGACTTGAGCAATGCTATTGCCAAAATGAGCCATCATGTTCATCTCGAAGTTATCGCTGCAGCTGAGAATGAGATGCTGCAGCTGGAAGGGCTACAATTACCTCCAACCCTTTCTTTCCTTGGTTTACGAGGGCAGCTAGAAAAACCATTGATGCCTCGGCTTTCCTCTTCTTGGTCACACCTTAATAAGCTCACTCGGTTGGACCTGGCATTCTCCAGTATTGATGAGGGAACATTTCCCTGTCTGCTTGTGTTATGCGGTCTATGTTTTCTTAACCTATCAAGGGCTTTTGAAGGGAAGAGGTTGAATTTGTGCGCGGGGTCATTTCCAAAACTTAGGGATCTGTACATATGGGGCGCATCACAACTCAACCAAGTGGAAATAGAGGAGGGCGCAATTGAAAACCTCGTTGAGCTATCGTTGGCAGACTGTCCTGAGCTAAAGATTCTTCCCGATGGCATTGAACACCTTGCAGCCCTTGAAAAATTGCATCTGGAGGACACATCGGAAGAGTTAATAGAGAAGCTCCGGCAGAACAGAGGATCAGATGAATGCAACGAAGATGTAATGAAGATTAGCCACATAAGGAATGTTACCGTTGAACTGACGCAGAAAGGACTTTGGGAAAGGATTAGGTGA
>Hv.chr1H:51575685160339
ATGGCAGAGGCTGTTGTAGGGCAGCTGCTGGTGACGCTCGGCGGGGCGCTGGCCAAAGAGGCAGCGACCTACGGTGGGGCGCTGATGTGCAAGGAAGCCGCCGCCCTGAGGGGGCTCTTCGGCAAGATCCGCCGTTTCAAGGCGGAGTTGGAGAGCATGCAAGCCTACCTGCGGGAGGCAGAGCGGTTCAAGGACATCGACAAGACCACCGCCATCTACGTCGGCGAGATCAGGGGCCTCGCCTTCCAGATCGAGGACGTCGTTGACGAGTTCACATACAAGCTGGAGGACTCCAAGCACGGAGGGTTTGCCGGCAAGATGAAGAAGCGGCTCAACCATATCAAGACCTGGCGGCGTCTGGCAGCCAAGCTCAAAGAAATTGAAGCCCAGCTGCAGGATGCCAACAGGAGGAGGAGGGATTACGCCATCACCAACAGGTCTGCCTCTCCTGCCAGACTGGGGAATCAAGGTCAAGCTTTGCACTTCACCAGGGATGAGGACCTTGTGGGGATCGAGGAGAACAAGGAGAGGTTGATACGGTGGCTGGCCGACGGTGGTGATGGTGTGGAGCAGAGTAGCAGCAAAGTCACCATGGTTTGGGGGATGCCTGGTGTTGGTAAAACCACTCTTGTTGATCATGTGTACAACACCGTGAAACTGGATTTTGACGCTGCAGCATGGGTAACTGTGTCAGAAAGTTATCGTATTGAAGATCTGCTGAAGAAGATTGCCGCCCAGTTCGGCATTGCAATCGACGTCACCAACAATGAGATGAGAGGCCTAGCGAAGTCCATCCACAACTACCTTCAAGGTAAAAAGTACATCATGGTCCTGGATGATGTTTGGGCTGAGCGTTTGTGGCCGGAGATAAGAAATGTCTTCCCAACATCTAACTCTACCGGCCGAGTCATTATCACATCAAGAAAGCAGACGGTGTTAGCAACTAGGGAGTCTTCATATGCAATTCACTTGGAACCACTACAAGCACATTACTCCTGGGTGTTGTTCTGCAAAGGGGCATTTTGGACTACTGATGAAAAAAAGTGCCCGTTGGACCTGCAGGAATTGGCTTGGAAGTTCATAGCAAAATGTTAAGGCTTGCCTATTGCTATTGCATGCATTGGACGCCTACTCTCCTGCAAACCCCAAAATTCCGTTGAATGGGAGGATGTATACAGGTGTTTGGATTCACAATTTGCGAAAGAAGTGATCCCTGATGCTCATTTGATCCTAAAGGTCAGCTTGGAGGACCTTCCGTTTGATTTGAAGAATTGTTTCCTACACTGTGCATTGTCCCCAGAAGATTATGAATTAAAGAGGAGGAAGACAATGAGGCAGTGGATCACTGCGGGGTTTATCACAGAAAAAGATGAGAGCAAAACATTGGAGGAAGTGGCGGAGGGATACTTGGTTGAGCTTGTGAACCGAAGCTTGTTACGGGTAGTGGAGAGGAATCATACAGGAAGACTGAAATGTTGTCAGATGCATGATGTCATACGCCTTCTTGCCCTCAACAAAGCCAAGGAGGAATGCTTTGGTAAAGGTTATAATGGCTCCGGTGGTACTGGGGCATTTTCTATAGAGGGTGCAGGGCGCATATCGGTCCAGTGCGGAAATCTGGAACAACTGAGCCGATCTTGTGCAAGACATCTCCGTGCGCTCCATGTATTTGAGAGGTATATCAATGTTGATTTACTGAAGCCTATCATAACATCTTCAAATCTGTTGTCGACGTTGGATCTGCAAGGTACTAATATCAAAATGCTGCCCAATGAAGTATTCAACTTGTTTAATTTGCGTTATTTGGGCCTTAGAAATACCGAGGTGGAAAGCCTACCTGAAGTAGTGGGGAGGTTACAAAATTTGGAAGTCTTGGATGCTCTTGAGTCTAAACTAATGTACTTGCCAAAGAGTATTGTAAAGCTTCGGAAGTTGAGGTACCTATATGTGTGCACTCCCGCCACATCAGAAACTGTAACTATAGGCGGAGTCAAGGTGCCTAATGGGATGCAGCACTTGGCAGGATTGCGGGCTCTTCAATCCATTAAAGCCACTCCAGAGTTTCTGCGTGAAGTTGCAGCTTTGACAGAGCTAAGGACATTCGATGTTTGCGACGTGAGAAGAGAACACTCTGCTGACTTGAGCAATGCTATCACCAAAATGAGTCATCTTGTTCATCTCGGCATTGCTGTTGCTGAGGATGAGTTGTTGCGGCTGGAAGGTTTAAATTTACCTCCAACCCTTTCTATGCTTACTTTAGGAGGGCAGCTAGAGAAAACAAAGATGCCTCAACTTTTCTCTTCTTGGTCACACCTTAATAGCCTCACTCGGTTGCACCTAGAATTCTCCAATATTGATGAGCAAACCCTTTCCTGTCTGTTTGTGTTACGTGGTCTACGCTTTCTGTACCTACTGAAGGCTTTCGAAGGGAAGAGGTTGGATTTTTATGCAGGGTCATTTCCGAAACTTAGGCATCTACTGATAGGATATGCATCACAGCTCAACCAAGTTGGAATAGAGGAGGGCGCAATGCAAAACCTCGTCGAGCTCTTGTTCAGAGACTGTCCCGAGCTGAAGTTTCTTCCTGATGGCATCGAACACCTTGCAGCCCTTGAGAAATTAGTTCTGCAAGACACGTCAGAAGAGCTGATAGAGAAGCTCCGGCAGAAGAGAGATTCAGATGAATGCAGCCAAGATGTAATGAAGATTAACCACATAAGAAATGTTACAGTTGTACTGAGCCATAAAGGACTTGTCGAAAGGATTAGGTGA
>Lr42
ATGGCGGAGGCTGTTGTCGGGCAGCTGGTGGTCACGCTCGGGGAGGCGCTGGCCAAAGAGGCGGCCACCTACGGCGGAGCGCTGCTGTGCAAGGAAGCCGCAGCCCTGAGGGGACTCTTCGGCAAGATACGCCAGTCCAAGGCGGAGCTGGAGAGCATGCAGGCCTACCTGCAGGAGGCGGAGCGGTTCAAGGACACCGACAAGACCACCGCCATTTTTGTCGGCGAGATCAGGGGCCTCGCCTTCCGGATCGAGGACGTCGTCGACGAGTTCACCTACAAGCTGGAGGACTCCAAGCACGGAGGGTTCGCCGGCAAGATGAAGAAGCGGCTCAAGCATATCAAGACCTGGCGGCACCTGGCAGCCAAGCTCCAAGAAATCGAAGGCCAGCTGCAGGATGCCAACCGGAGGAAGAGAGATTACGCCGTCACCGGCAGATCTGCTTCTGCTGCCAGATCGACAAATCAAGGTCAAGCTTTGCACTTCACCAGGGACGAGGACCTTGTGGGGATCGAGGAGAACAAAGAGAGGTTGATACGGTGGCTGACCGGCGGTGGTGATGCACAGGAGCAGAGCTTCAGCAAAGTCACCCTGGTGTGGGGGATGCCTGGTGTTGGTAAAACCACTCTTGTTGATCATGTGTACAACACCGTGAAGGAGAATTTCGACGCTGCGGCATGGGTAACTGTGTCGGAGAGTTACCATATTGAGGATCTGCTGAAGAAGATTGCTGCCCAGTTCAGCATCACAGTCGATGTCGCGAACATTGAGATGAGAGGCCTGCCAAAGTCCATCCACAACTACCTTCAAGGTAAAAGGTACATCTTGGTCCTGGATGATGTTTGGGCTGAGCACTTGTGGTCGGACATAAGGGATGTCTTCCCAACATCTAACTCTACCGGCCGAGTAGTTATGACATCAAGAAAGGAGACAGTGTTGGCAACTAGGGAGTCTGCATATGAAATTCACTTGAAACCACTACAAGCACATCACTCCTGGGTGTTGTTTTGCAAAGGAGCCTTTGAGGATGCTGATGACAAAGAGTGCCCGTTGGAGTTGCAGAAATTGGCTTGGAAGTTCATAGCGAAGTGTCAAGGTTTGCCTATTGCTATTACATGCATTGGCCGCCTACTGTCCCGGAAACTCCCAACTTCCGCTGAATGGGAGGATGTGTACAGGGGTTTGGATTCACAGTTGGTGAAAGATGTGATCCCTGATGCTCATTTGATCCTAAAGGTCAGCTTGGAGGACCTTCCGTTTGATTTGAAGAATTGTTTCCTACACTGTGCATTGTCCCCAGAAGATTATATATTAAAGAGGAGGAAGACAATGAGACAATGGATCACAGCAGGGTTTATCACGGAAAAAGATGAGAGCAAAACATTGGAGGAAGTGGCAGAGGGATACTTGGTTGAGCTTGTGAACCGAAGCCTACTGCAGGTAGTGAAAAGGAATTTTGCCGGACGACTGAAAGAATGTCGGATGCATGATGTCATCCGGCTTCTTGCCCTCAACAAAGCCAAGGAGGAATGCTTTGGTAATGTTTATAATGGCTCTGGTGGTACTGGGGTATTCTCTATAGAGGGTGCACGTCGCATATCAGTCCTGGGAGGAAACATTGAACAACTGAGCCTATCTGGTGCAGCACAGCTTCGTGCACTCCATGTTTTCGAGAGCTATATTGATATTGGTTTGCTGAAGCCGATCCTAACATCTTCGAGTTTGCTTTCGACATTGGATCTGCAAGGTACTCATATCAAAATGCTCCCCAATGAGGTATTTGACTTGTTTAATCTCCGTTATTTGGGTCTTAGAGATACCAAGATCGAAAGCATGCCTGCAGCAGTGGGGAGGTTACAAAATTTACAAGTCTTGGATGCTTATGATTCTAAACTGACGTACTTGCCAAATAGTGTTGTAAAACTTCAAAAGTTGAGATACCTCTATGCTGGTACTTCGAAGGACTCCATACGTGGAGTCAAGGTGCCTAAGGGCATGCAGCACTTGGCAGGACTGCATGCTCTTCAGTCCGTCAAAGCCACTCCAGAGTTTCTGCATGAAGCTGCAGCTTTGACAGAGCTAAGAACATTCGATGTGTGCAACGTTCAGAGTGAACACTCTGCTTACTTGAGCAATGCTATCACCAAAATGAGTCATCTTGTTCATCTCGAAATTGACGCTGCAGCTGAGAATGATGTGTTGCGGCTGGAAGGGCTACATTTACCTCAGACCCTTTCTTGGCTTGGTTTAGCAGGGCAGCTAGAAAAAACAACGATGCCTCAGCTCTTCTCCTCCTGGTCACACCTTGATAGCCTCACTCGGTTATACCTGGCATTCTCCAGTATTGATGAGCAAACCTTTTCCTGTCTGTGTGTGTTACGGGGTCTACGCTTTCTTGCGCTAAGGGAGGCTTTTGAAGGGAGGAGATTGAATTTTTACGCAGAGTCATTTCCAGAACTTCGGCATCTAGAGATATGGGGCGCAGCACAGCTCAGCCAAGTTAGAATAGAGAAGGGCGCGATGCAAAACCTCATCGAGCTATTTTTCACAGACTGTCCTGACCTAAGGTTTCTTCCTGATGGCATCGAACACCTTGCAGGCCTTGAGAAATTAGGTCTGATAGACACTTCAGAAGAGCTGATAGAGAAGCTCCGGCAGGACAGAGATTCAGATGCATGCAGCAAGGATTTAATGAAGATTAGCCACATAAGAATGGTTGGAGTTCAGCTGGGGCAGAAAGGACTATGTGAACGGATCAGGTGA
>LSYQ02118175.1:49407711
ATGGCGGAGGCTGTTGTCGGGCAGCTGGTGGTGACGCTCGGCAGGGCGCTGGCGAAAGAGGCGGCGACCTACGGCGGGGCGCTGCTGTGCAAGGAAGCTGTGGCCCTGAGGGGACTCTTCGGCAAGATCCGCCAGTCCAAGGCGGAGCTGGAGAGTATGCAGGCGTACCTGCGGGAGGCAGAGCGCTTCAAGGACACCGACGAGACCACGTCCATCTTCATCGGCGAGATCAGGGGCCTCGCCTTCCGGATCGAGGATGTCGTCGACGAGTTCACCTACAAGCTGGAGGACTGCAAGCATGGAGGGTTCGCTGGCAAGATGAAGAAGAGGCTCAAGCATATAAGGACCTGGCGCCGCCTGGGAGCCAAGCTCCAAGAAATCGAAGCCCAGCTGCAGGATGCCAACAGGAGGAAGAGGGATTACGCCGTCACCGACAGGTCTGCTTCTGCTGCCAGGCTGAGGAATCAAGGTCAAGCTTTCCACTTCACCAGGGATGAGGACCTTGTGGGGATCGAAGAGCACAAGGAGAGGTTGATACAGTGGCTGAACGGCTGTGGCAAAGGTCTGAAGCAGAGCAACAACAAAGTTACCATGGTGTGGGGTATGCCTGGTGTTGGTAAAACCACTCTCGTTGCTCATGTGTACAGCATCGTGAAAATGGATTTCGACGCTGTGGCATGGGTAACCGTGTCAGAAAGTTACCGTATTGAGGATCTGCTGAAGAAGATTGCCGCCCAGTTTCGGATAGCAGTCGATGTCGCCAATGTCGAGATGAGAGGCCTAGTAGAGTCCATCCACAACTACCTTCAAGGTAAAAAGTACATCTTAGTCCTGGATGATGTTTGGGCTGAGTGCCTGTGGCCAGAGATAAGGGATGTCTTCCCAACATCTAATTGTACCGGCCGAGTTGTTATCACATCAAGAAAGCAGACAGTGTTGGGAACTAGGGAGTCCACATCTGCAATTCTCTTGGAACCGCTACAAGAACATCACTCCTGGCTGTTATTTTGCAAAGGAGCCTTTGGGAATGCTGATAAAAAAGAGTGCCCCTTGGAGTTGGAGAAATTGGCTTGGAAGTTCATAACAAAGTGTCAAGGATTGCCTATTGCTATTACATGCATTGGCCGCCTACTCTCTTGGAAACCCCCAACTTCCGTTGAATGGGGGAATGTGTACAGCTGTTTGGTTTCGCAGTTGGCGAAAGATGTGATGCCCGATTCTCATATGATCCTAAAGGTCAGCTTGGAGGACCTTCCATATGATTTGAAGAATTGTTTCCTACATTGTGCATTGTCCCCAGAAGATTATGTATTAAAGAGAAGGAAGACAACGAGGCAGTGGATCGCGGCGGGATTTATCAGGGAAAAGGAAGAGAACAAAACATTGGAGGAAGTGGCAGAGGGATACTTGACTGAGCTTGTGAACCGAAGCCTATTACAGGTAGTGGAAAGGAATCATGTCGGGCGACTGAAATACTTCCAAATGCATGATATCATACGCCTTCTTGCCCTCAGCAAAGCCAAGGAGGAACGCTTTGGTAAAGTGTATGATGGCTCTAGTACCGGGGCATTCTCTGTAGAGGGTGCACGTCGCATATCGGTCCAGGGTGAAAACCTTGAGCAACTCAGCCTATCTGGTGCAACACAGCTTCGTGCGCTCCATGTATTTGAGAAGTATATCAATGTTGATTTGCTGAATCGTATCCTAACATCTTCGAATCTGCTGTTGACATTGGATCTGGAAGGTACCCATATCAAAATCCTACCCAGTGAGGTATTCAGCTTGTTTAATCTCCGTTATTTGGGCCTTAGATATACCAGCATTGAAAGTCTACCAGAAGCTGTGGGGAGGTTACAGAACTTGCAAGTCTTGGATGCTTTTGATGCTAAGCTGACATATTTGCCAAACAGTATTGTAAAACTTCAAAAGTTAAGATACCTCTATGCGTGTACTTCCGGCACATTAGAAATTGGAAGTGTAGGTGGGATCAAGGTGCCTAATGGCATTCGACACTTGACAGGACTCCAGGCTCTTCAGTGCGTAAAAGCCAGTCCAGAATTTTTGTGTGAAGTTGGAGCTCTGGCACAACTAAGAACATTCAGTGTCTGCAACGTGAGAAGCGAACACTCGGATGGCTTGAACAAAGCTATCTCCAAAATGAGCCATCTTGCTCATCTCGAAATTATTGCTGCAGCTGAGAATGAGGTGCTGCGGCTGGAAGGGCTACATTTACCTCCAACCCTTTCCTGGCTTGGTGTACGAGGGCAGCTAGAAAAAGGACTGATGCCTCAACTTTTCTCTGCTTGGTCACACATTAATAGCCTCACTCGATTGCACCTGGCATTCTCCAATATTGATGAGCAAACATTTTCCTGTCTGCACATGTTACGTGGTCTACAGTTTCTTGAGCTAATGAAGGCTTTTGAAGGGAAGAGGTTGGACTTCTACACAGGGTCATTTCCAAAACTTAGGCTTCTATACATATGGGATGCAGCACAACTCAACCAAGTTGGAATAGAGGAGGGCGCGGTAAAAAACCTCATCGAGCTATGGTTCGTAGGGTGTCCCATGCTACAGTTTCTTCCTGATGGCATCGAACACCTTGTGGCCCTTGAGAAATTAGTTCTGAAAGACACGTCAGAAGAGCTGATAGAGAAGCTCCGGCTGAACAGAGATTCAAATGAATGCAGCGAAGATATAATGAAGATTAGCCACATAAGAAATGTTACAGTTGGACTGAGCCAGAAAGGACTTCGGGAAAGGATTAGGTGA
>WEW.chr1A:1128202911284797
ATGGCGGAGGCTGTTGTCGGGCAGCTGGTGGTCACGCTCGGCGCGGCGCTGGCCAAAGAGGCGGCCACCTATGGTGGGGCACTGCTGTGCAAGGAAGCCGCCGCCCTTAGGGGTCTCTTCGGCAAGATACGCCGGTCCAAGGCGGAGCTGGAGAGCATGCAGGCCTACCTGCAGGAGGCGGAGCGGTTCAAGGACACCGACAAGACCACCGCCATTTTTGTCGGCGAGATCAGGGGCCTCGCCTTCCGGATCGAGGACGTCGTCGATGAGTTCACCTACAAGCTGGAGGACTCCAAGCACGGAGGGTTCGCTGGCAAAATGAAGAAGCGTCTCAAGCATATCAAGACCTGGCGCCGCCTGACAGACACCCTCCAAGAAATCGAAGCCCAGCTGCAGGATGCCAACCGGAGGAGGACGGATTACGCCATCAGACCTTCACCTGCTGCCAAATTGACGAGTCAAGGTCAAGCTTTGCACTTCACCAGGGATGAGGACCTTGTAGGGATCGAAGAGAACAAAGAGAGGTTGATACGGTGGCTGACCGACGGTGGTGATGGTCTGGAGCAGAGCAGCAGCAAAGTCACCATGGTGTGGGGGATGCCTGGAGTTGGTAAAACAACTCTTGTTGATCATGTGTACAACGTCGTGAAACTGGATTTCGACGCTGTTGCATGGGTAACTGTGTCGGAAAGTTACCATATTGACGATCTGCTGAAGAAGATCGCCGCCCAGTTCAGCATCATAGTCGACGTCGCCAACATTGACATGAGAGGCCTAGCAAAGTCCATCCACAACTACCTTCAAGGTAAAAGGTACATCTTGGTCCTGGATGATGTTTGGGATGAACGCTTGTTGTCGGAGATAAGAGATGTCTTCCCAACATCTAACTGTACCGGCCGAGTTGTTATGACATCAAGAAAGCAGACAGTGTTGGCAACCAGGGAGTCTACATATGCAATTCACTTGGAACCACTACAAGCACATCACTCCTGGGTGTTGTTCTGCAAAGGGGCATTTTGGGATGCTGAGGACAAAACGTGCCCGTTGGAGCTGTAGGAATTGGCTTGGAAGTTCATAAAAAAGTGTGAAGGCTTGCCTATTGCTATTGCATGCATTGGCCGCCTACTCTCCTGCAAACCCCAAACTTCCGCTGAATGGGAGGATGTGTACAGGTGTTTGGATTCGCAGCTTGAGAAAGATGTGATACGTGATGGTCATTTGATCCTAAAGGTCAGCTTGGAGGACCTTCCATATGATATGAAGAATTGCTTCCTACACTGTGCATTGTCCCCAGAAGATTATGGATTAAAGAGGAGAAGAACAGTGAGGAAATGGATTGCAGCAGGGTTTATCACGATTAAGGAAGAGAACAGAACATTAGAGGAAGTGGCAGAGGGATACTTGGTTGAGCTTGTGAACCGAAGTCTATTGCAGGTAGTGGAAAGGAATTATTCTGGACGACTTAAAGAATGTCGGATGCATGATGTCATACGCCTTCTTGCCCTCAACAAAGCCAAGGAGGAATGCTTTGGTAAAGTTTATGATAGCTCTACTGCTACTGGGGCATTATCTATTGAGGGCGCACGCCGCATATCTGTTCAGGGGGAAAACCATGAACACCTGAGCCGATCTGGTGCCAAACAGCTCCGTGAGCTCCAAGTATTTGAGAGGTCTATCAACGTTGATCAGTTGAAGCCTATCCTAACATCTTCAAATTTGATGTCAACATTGGATCTACAAGGTACTTGTATCAAAATTCTGCCCAATGAGGTATTTGACTTGTTTAATCTGCGTTATTTGGGTCTTAGAGATACGCAGATCGAAAGCCTGTCTGAAGCAGTTGGGAGGTTACAAAATTTGGAAATCTTGGACGCTTATGATTCTAAACTGACGTACTTGCCAAAGAGTGTTGTAAAGCTTCAGAAGTTGAGGTACCTGTATGCGGACATTCCCACCACACCAGAAACTATAACTATAGGTGGTGTCAAGGTGCCTAATGGGATGCATCACTTGGCAGGATTGCGGGCTCTTCAGTCTATCAATGCCACTCCGGAGTTTCTGCGTGAAGTTGGAGCTTTGACAGAGCTAAGAACATTTTCTGTCTACAACCTAAGAAGCGAACACTCTGTTGACTTAAGCAATGCTATCACAAAAATGAGCCATCTTGCCCATCTCGAAATTGTTGCTGCAGCTGAGGATGAGGTTTTGCAGCTTGAAGGATTATATTTACGTCCAACCCTTTCTTGGCTTGGCTTAGCAGGGCAGCTAGAAAAAACATCGATGGCTCAGCTTCTCTCTTCTTGGTCACACCTTAATAGCCTCACTCGGTTCCAGCTGGGATTCTCCAATATTGATGAGAGAACCTTTTCCTGTCTGCACGTGTTAAGTGGTCTATGCTTTCTTGTGCTAGCAAAGGCCTTTGAAGGGAAGAGGTTGGATTTTTATACAGGGTCGTTTCCAAAACTTAGTCAGCTTTGGATATATGGCGCAGCACAGCTCAACCAAGTTAGAATAGAGAAGAGCGCGATGCAAAACCTCACCGAGCTATATTTCGGAGACTGTCCCGAGCTGAAGTTTCTTCCTGATGGCATTGAACACCTTGCAGCCCTTGAGAAATTATATCTGCATAACACATCAGAAGAGTTGATAGAGAAGCTCCGTCAGGACAGAGATTCAGACGAATTCAGTGAAGATATAATGAAGATTAGCCACATAAGGAATGTTGCAGTTGAATTGACACAGAAAGGACTTGTAGAAAGGATAAGGTGA
>WEW.chr1A:1132961211332384
ATGGCGTAGGCTGTTGTCGGGCAGCTGGTGGTCAAGATTGGCGGAGCGCTGGCGAAAGAGGCGGCGACCTACGGCGGGGCGCTGCTGTGCAAGGAAGTTGCGGCCTTGAGGGGTCTCTTCGGCAAGATCCGCCAGTCCAAGGTGGAGCTGGAGAGCATGCAAGCGTACCTCCGGGGCAGAGCGGTTCAAGGACACCGACAAGACCACCGCCATCTTCGTCGGCGAGATCAGGGGCCTCGCCTTCCGAATTGAGGACGTCGTCGACGAGTTCACCTACAAGCTAGAGGATTGCAAGCATGGAGGGTTCGCTGGCAAGATGAAGAAGAGGCTCAAGCATATCAAGACCTGGCACCGTCTGTCGGCCATGCTTCAAGAAATCGAAGCCCAGCTGAAGGATGCCAATCGGAGGAAGAGGGATTACGCCGTCACGGGAAGATCTGCTTCTGCTCCCAGATCGACGAGAGAAGGTCAAACTTTGCACTTCACCAGGGATGAGGACCTTGTGGGGATCGAAGAGAACAAGGAGAGGCTGATACAATGGCTGACCGGCGGCGGTGGTGATGATCTGGAGCAGAGCAGCAGCAAAGTCACCCTGGTGTGGGGGATGCCTGGTGTTGGTAAAACCACTCTTGTTGATCATGTGTACAACACTTTGAAAGAGGATTTCGACGCTGCGGCATGGGTAACTGTGTCGGAGAGTTACCGTACCGAGGATGTGCTGAAGAAGATCGCCGCCCAGTTCGGCATCACAGTCGACGTCGCCAACACTGAGATGAGAGGTGTAGCAAGGTCCATCCAGAACTGCCTTCAAGGTAAAAGGTACATCTTGGTCCTGGATGATGTTTGGGCTGAGCGCTTGTGGTTGGAGATAAGGGATGTCTTCCCAACATCTAACAGTACCGGCCGAGTTGTTATGACATCAAGAAAGCAGACGGTGTTGGCAACTAGGGAGTCTGCATATGCAATTCACTTGGAACCACTACAAGCACATCACTCCTGGGTGTTGTTCTGCAAAGGGGCATTTTGGAATGCTGATGACAAAAAGTGTCCGTTGGAGCTGCAGGAATTGGCTCGGAAGTTCGTAGCAAAGTGTCAAGGCTTGACTATTGCTATTGCATGCATTGGCCGCCTACTCTCCTGCAAACCCCAAAATTCCGCTGAATGGGAGGATGTATACAAGTGTTTGGATTCGCAATTTGTTAAAGATGTGATCCCTGATGCTTATTTGATCCTAAAGGTCAGCTTGGAGGACCTTCCGTCTGATTTGAAGAATTGTTTCCTACAGTGTGCATTGTCACCAGAAGATTATGTATTAAAGAGGAGGAAGACAATGAGGCAATGGATCACGGCGGGGTTTATCACAGAAAAAGATGAGAGAAAAACATTGGAGGAACTGGCAGAGGGATACTTGGTTGAGCTTGTGAACCGAAGCTTGTTACGGGTAGTGGAGAGGAATCATACAGGAAGACTGAAATCCTGCCAGATGCATGATGTCATACGCCTTCTTGCCCTCAACAAAGCCAAGGAGGAATGCTTTGGTAAAGTATATAATGGCTCTGGTGGTACTGGGGCATTCTCTGTAGAGGGTGCACGTCGCATATCAGTCCTGGGGAGAAGCATTGAACAACTGAGCCTATCTGGTGCAACGCAGCTTCGTGTGCTATGTGTATTTGAGAAGTATATCAATGTTGATTTTCTGAAGCCTATCCTAAAAACTTCAAATTTGCTGTCGGCGTTGGATCTGGAAGGTACTAATATCAAAATGCTGCCCAATGAAGTATTTGACTTGTTTAATCTGCGTTATTTGGGCCTTAGAAATACCGAGGTGGAAAGCCTGCCTGAAGCGGTGGGGAGGTTACAAAATTTGGAAGTCTTGGATGCTCTTGAGTCTAAACTGACGTACTTGCCAAAGAATATTGTAAAGCTTCAGAAGTTGAGGTACCTGTATGCGTGCACTCCCGCCACATCAGAAACTTTAACTATTGGCGGAGTGAAGGTGCCTAATGGGATGCAACACTTGGCAGGATTGCGGGCTCTTCAATCCATTAAATCCACTCCAGAATTTCTGCGTGAAGTTGCAGCCTTGAAAGATCTAAGGACATGCGATGTTTGCGACATAAGAAGCGAACACTCTGCTGACTTGAGAAATGCTATCACCAAAATGAGCCATCTTGTTCATCTCGGCATTGCTGTTGCTGAGGATGAGGTGTTGCGGCTGGAAGGTTTACATTTACCTCCAACCCTGTCTATGCTTACTTTAGGAGGGCAGCTAGAAAAAACAACGATGCCTCAACTTTTCTCTTCTTGGTCATACCTTAATAGCCTCACTCGGTTGCACCTAGAATTCTCCAATATTGATGAGAAAACCCTTTCCTGTCTATTTGTGTTACGTGGTCTACGCTTTCTGTACCTACTGAAGGCTTTCGAAGGGAAGAGGTTGGATTTTTATGCAGGGTCATTTCCGAAACTTAGGCATCTACTGATAGGGTACGCATCACATCTGAACCAAGTTCGAATAGAGGAGGGAGCGATGCAAAACCTCGTCGAGCTCTTTTTCAGAGACTATCCTGAGCTGAAGTTTCTTCCTGATGGCATCGAACACCTTGCAGCCCTTGAGAAATTAGTTCTGCAAGACACGTCAGAAAAGTTGATAGAGAAGCTCCGGCGGAAGAGAGATTCGGATGAATGCAGCGAAGATGTAATGAAGATTAACCACATAAGAAATGTTACAGTTGTACTAAGCCATAAAGGACTTGTCGAAAGGATTAGGTGA
>WEW.chr1B:1194769211950464
ATGGCGGAGGCTGTTGTCGGGCAGCTAGTGGTCACGCTGGGGGGTGCACTGGCAAAAGAGGCGGCGATCTTTGGCGGGGCCCTGCTCGGCAAGGAAGCCGCCGCCCTCAGGGGCCTCTTCGGCAAGATCCGTGACTCCAAGGTGGAGCTGGAGAGCATGCAGGCCTACCTGCAGGAGGCAGAGCGATTTAAGGACACAGACAAGACCACCGCCATCTTTGTCGGCCAGGTCAGGGGCCTAGCTTTCCAGATCGAGGATGTCGTTGACGAGTTCACCTACAAGCTGGAGGACTGCAGGCATGGAGGGTTTGCAGGCAAGATGAAGAAGAGGCTCAAGCATATCAAGACCTGGCGCCGCCTAGCGGCCAAGCTCCAAGAAATCAAAGCCCAGCTACAGGATGCCAACCGGAGAAAGAAGGATTACGCCGTCACTGGCAGATTTGCTTCTTCTGCTAGATCGACGAATCAAGGTCAAGCTCTTCACTTCACCAGGGATGAGGACCTTGTGGGGATAGAGGAGAACAGGGACAGGTTGATACGGTGGCTGACCGTCAGCGGTGGTAGTGGTCATGGTCTAGAGCAGAGCAGCAGCAAGGTTACCTCGGTATGGGGGATGCCTGGTGTTGGTAAAACCACTCTGGTTGCTCATGTGTACAACACCGTGAAAGTGAATTTCGACGCGGCAGCGTGGGTAACTGTGTCGGAGAGTTACCGTATTGAGGATCTGCTGAAGAAGATTGCCGCCCAGTTCGGCATCACAGTCGACGTCGCCGACATTGAGATGAGAGACATAGCAGAGTCCATCCACAACTACCTTCAAGGTAAAAAGTTCATCATGGTCCTGGATGATGTATGGGCTGCGCGCGTGTGGTCCGAGATAAGGAATGTCTTCCCAACGTCTAACTGTACCGGCCGATATGTTATCATATCAAGAAAGCATGAAGTGTCACTGTTGGCAACTAGGGAGTCTGCAATTCACTTGGAACCGCTACACGCTCATCATTCCTGGGAGTTATTCTGCAAAGGAGCATTTTGGAATGATGATGGTAAAGAGTGCCCATTGGAGTTGCAGGAACTGACTTGGAAGTTCATAGCAAAGTGTCAAGGCTTGCCTATTGCTATTGCATGCATTGGCCGCCTACTATCCTGCAAACCCCCAACTTCTGCTGAGTGGGAGAATGTGTACAGGGGTTTGGATTCGCAGTTGACGAAAGATGTGATCCCTGATGCTCATATGATCCTAAAGGTCAGTTTGGAGGACCTTCCGTATGATTTGAAAAATTGTTTCTTACACTGTGCACTATTTCAACAAGATTATGTATTAAAGAGGAGAAGGATAATGAGGCAGTGGATTGCGGCTGGGTTTATTAGGGAAAAGGAGAACAAAACGTTGGAGGAAGTGGCAGAGGGATACTTGGCTGAGCTTGTGAACCGAAGCCTATTACAGGTTGTGAAGAGGAATCATGCCGGGCGACTGAAACACTGCCAGATGCATGATGTCATAGGACTTCTTGCCCTGAATAAAGCCAAGGAGGAGTGCTTTGGTAAATTTTATGATGGCTATGGTAGTGGGGCATTCTCTGTAGAGGGTGCACGTCGCATATCAGTCCAGGGGGAAAACCTTGAACAACTGAGCCGATCTGGTGCAAAACAACTCCGTGCACTCCATGTTTTTGGAAGGTATATCAATATTGATTTGCTGAAGCCTATCTTAAGATTTTCGAATTTCCTGTCGATGTTGGATCTGCAAGGTTCATGTATCAAAATGCTGCCCAATGAAGTATTTAGCTTGTTTAGTCTGCAGTATTTGGGTCTTAGAGATACCAATCTCGAAAGCCTGCCTGAAGCAGTGGGGAAGTTATGGAAGGAAGTCTTGGATGCTGTGCATTCTAAGCTGACGTGTTTGCCAAACAGTGTTGTAAAACTTAAAAAATTGAGATGCCTGCGTGCATTTACTACCAGCAGATCAAAAATTGGAAGAATACGTGGGGTCAAGGTGCCTAGTGGTATACATCACTTGGCAGGACTGCGGGCTCTTCAGTCCATCGAAGCCAGTCCAGAGTTTCTGCGTGAAGTTGGAGCTCTGACAGAGCTAAGAACATTCGGTGTCTGCAACGTGAGAAGCGAACACTCTTCTTACTTGGGCAATGCTATCACCAGAATGAGCCATCTTATTCATCTCGATGTTGGGGCTGCAACTGAGGATGAGGTGCTGCGGCTGGAAGGGCTATATTTACCTTCAACCCTTTCTCTGCTTGGTTTAACAGGGCAGCTAAACAAAACATCGACGCCTCAACATTTCTCTTCCTGGTCACTTCTTAATAGCGTCACCCGGTTGTACCTGGCATTCTCCAATATTGATGAGGGAACCTTTTCATGTCTGTGTGTGTTACGTGCTCTAAGCACCCTTGAGCTAGTGCAGGCTTTTGAAGGGAAGAGGTTGGATTTTTATGCAGCGTCATTTCCAAAACTTCGGTTCTTACACATATGGGGTGCTGCACAACTCAACCAAGTGGGAATAGAGGAGGGCGCAATGCAAAACCTTGTCGAGCTATGGTTCACAGAGTGTCCTGAGCTAAAGTTTCTTCCAGATGGCATCCAACACCTTGCAGCCCTTGAGAAATTACTTCTGAAAGACACATCAGAAGAGCTAGTAGAGAAACTCCGGCAAAAGAGAGATTCAGATGAATGCAATGAAGATGTAATGAAGATTAGCCGCATAAGGAATGTTACAGTGGAATTGAGCCAAAAAGGACTTTGGAAAAGGATTAGGT
>WEW.chr1B:1218052212183266
ATGGCGGAGGCTGTTGTCGGGCAGCTGGTGGTGACGCTCGGGGCGGCGTTGGCCAAAGAAGCAGCAACCTATGGAGGAACGCTGCTCTGCAAGGAAGCCTCCGCCCTCAGGGGCCTCTTCAGCAAGATCCGCCTTTCCAAGGCGGAGCTGGAGAGCATGCAGGCCTACCTGCAGGAGGCAGAGCGGTTCAAGGACACCGACAAGACCACCGCCATTTTCGTCGGCGAGATCAGGGGCCTCGCCTTCCAGATCGAGGACATCGTCGACGAGTTCACCTACAAGCTGGAGGACTCCAAGCATGGAGGGTTCGCCAGCAAGATGAAGAAGCGGCTCAAGCATATCAAGACCTGGCGGCGGCTAGCAGCCAAGCTCCAAGAAATCGAAGCCCAGCTGCAGGATGCCAACCGGAGGAAGAAGGATTATGCTGTCACCGGCAGATCTGCTTCTGCTGCCAGATCGATAAGAGAAGGTCAAGCTTTGCACTTCACCAGGGATGAGGACCTTGTGGGGATCGAAGAGAACAAGGAGAGGCTGATACGGTGGCTGACAGGCGGTGGTGATGGTCTGGAGCAGAGCAACAGCAAAGTCACCATGGTGTGGGGGATGCCTGGTGTAGGTAAAACCACTCTGGTTGCTCATGTGTATGGCACCATTAAAGAGAATTTTGACGCCGCGGCATGGGTAACTGTGTCAGAAAGTTACAATATTGAGGATTTATTGAAGAAGATTGCCGGCCAGTACGGCATTGCAGTCGACATCGCCAACGTTGAGATGAGAGGACTGGCAGAGTCCATCCACAACTTCCTTCAAGGTAAAAAGTATATCTTGGTCTTGGATGATGTTTGGGCCGAACGCTTCTTGTTGGAGATAAGGAATTTCTTCCCAGCATCTAATTGTGCGAGTCGATTTGTTATCACATCAAGAAAGCAGGCAGTGTTGACAACTAGGGAGTCTGCATTTGCAATTCACTTGGGACCGCTACAAGAGCATCACTCCTGGCTGCTATTTTGCAAAGGAGCCTTTGGGAATGCTGATGACAAAGAGTGTCCTCTGGAGCTGCAGGAAGTTGCTCGAAAGTTCATAGCAAAGTCCGAAGGATTGCCTATTGCTATTACATGCATTGGCCGCCTACTCTCCCGCAAACTCCCAACTTCTGCCGAATGGGAGGATGTGTACAGGGGTTTGGATTTGCAGTTGGTGAAAGATGTGATCCCTGATGCTCATATGATCCTAAAGGTCAGCTTGGAGGACCTTTCGTACGATTTGAAGAACTGTTTCTTACATTGTGCATTATCGCCAGAAGATTTTGAATTAAAGAGGAAAAGCATAGTCAGGCAATGGATTGCGGCGGGGTTTATCACAGAAAAAGATGAGAGAAAAACAGTGGAGGAAGTGGCAGAGGGATACTTGGCGGAGCTTGTGAACCGAAGCCTACTACAGGTAGTGGAAAGGAATTATGTCGGACAACTGAAACACTGTCGGATGCATGATGTCATACGTCTTCTTGCCCTAAACAAAGCTATGGTGGAATGTTTTGGTAAAGTTTATAATGGCCCTGCTGATGGGGCATTCTCTGTAGATGGTGCACGTCGCATATCGATTCAGGGAAAAACTCTTGAACACCTGAGCCGATCGGGTGCTACACAGCTCCGTGCACTACATGTTATTGACAATTATATTGATATTGATTTGCTGAAGACCATCCTAACATCTTCTAGTTTGTTGTCGATGTTGAATCTGCAAGGTACATGGATCAATGTGTTGCCTAATGAGGTATTTGACTTGTTTAATCTGCGTTATTTGGGTCTTAGAGATACCGAGATCAAAAGCCTGCCTGAAGCATTGGGGAGATTACAAAGCTTGGAAGTCTTGGATGCTGCGTGTTCTAAGCTGGAATATCTGCCAAAAAGTGTTGTCAAACTTCAGAAGTTGAGATACCTGTATGCATATTCTGCTGGTGGTGCAGATGAGACATTAGAAATTTTAAGTAATGACGGAGTCAAGATGCCTAATGGCGTGCATCACTTGGTAGGACTGCGGGCCCTTGATTCTGTCCAAGCCACTCCAGAGTTACTGTGTGAAGTTGGAGCTCTGATAGAGTTAAGAACATTCGGTGTCTACAACGTGAGAAGCAATAACTCTGCTAACTTGAGCAATGCTATCACCAAGATGACCCATCTTGTTCGTCTCGAAATTTGTGCTGCAGATATGGATGAGGTGTTGTGGCTGGAAGGGCTATGTTTACCTCCAACCCTTTCTCGGCTTTGTTTAGTAGGGCAGATTGAAAAAACAACGATACCTCAGCTTTTCTCTTCTTGGTCACACCTTAATAACCTCACTAGGTTGCATCTGACATTCTCCAATATTGATGAGGACACCTTTTCCTGTCTGTGCGTGTTACATGGTCTACGCTTTATTTACCTAATGAAGGCTTTTGAAGGGAAGAGGTTGGATTTTTACGCAGGGTCATTTCCAAATCTCAGGCATCTATGGATGGGGGGCGCGGCACAGCTCAAGCAAGTGGTAATAGAGAAGGATGCAATGCAAAACCTCATTGAGCTATTCTTCGCAGACTGTCCCGAGCTAAAGTTTCTTCCTGATGGCATCGAACACCTTACAGCCCTTGAGAGATTAGGTCTGAAAGACATGTCAGAAGAGCTGATAGAAAAACTCCGTCGGAAGAGAGATTCAGATGAATCCAGTGAAGATTTAATGAAGATTAGCCACATTAGGAACGTTGCAGTT
>WEW.chr1B:1251457612517065
TACAAGCTGGAGGACTGCAAGCACAGAGGGTTCGCCGGCAAGGCCAGGAAGCGGCTCAAGCAAGACCTGAAACCGCCTGGCGGCAAAGTTCCAAGAAATCGAAGCCAAGCTGGAAGATGCCAATTGGAGGAAGAAGTATTACACCATCAGACCTTCACATGCTTCCAGATCCACGAATCAAGGTCAAGCTCGGCACTTCACCAGAGATGAGCACCTTGTGGGGATCGAACAGCACAAGGAGAGGTTGATACGGTGGCTGCACGACTGTGGTGAAGGTCTAGAGCACATCTAGCAAAGTCACAATTGTGTGGGGGATGCCTGGTGTTGGTAAAACCACTCTAGTTGATCATGTGTACAACACCGCGAAACTGGATTTCGACGCCGCGGCATGGGTAACTGTGTCATGAAGTTACCATATTGAGGACCTGCTCAAGAAGATCGCCGCCCAGTTCGGCATCACAATTGACACGCCAACATTGAGATGAGAGGTCTAGCAAAGTCCATCCACAACTACCTTCAAGGTAGAAGATACATTTGGTCCTGGATGATGTTTGGGCCGAGTGCTTGTGGTTGGAGATAAGGGATGCATTCCCAACATCTAATTGTACCGGTCGAGTTGTTGTGACATAAAGAAAGCAGACAGTGTTGGCAACTAGGGAGTATGCATATGCATTTCACTAGGAACCACTACAAGCACATCACACCTGGGTCTTGTTCTGCAAAGGGGCTTTTTGGAATAATTATGACAAAGAATGCCCGTTGGAGTTGCAGAAATTGGCTTTGAAGTTCATAGATAAGTGTCAAGGCTTTCCTATTGTTATTGCGTGCATTGGCCGCCGACTCTCCTGCAAACCCCAAAATTCTGCTGAATGGGAGGATGTGTACAGGTGTTTGGATTCACAATTTGCGAAAGATGTTATCCCTGATGCCCATTTGATCCTAAAGGTCAGCTTGGAGGACCTTCCATATGATTTGAAGAATTATTTCCTACATTGTGCATTGTCCCCAGAAGATTATGTATTAAAGAAGAGAAGAACAGTGAGGAAATGGATTGCAGCAGGGTTTATCAGGGAAAAGAAAGACAACAGAACATTGGAGGAAGTGGCAGAAGCATACTTGGCCGAGCTTGTGAATTGAAGCCTACTGCGGGTAGTGAAGAGGAATCATTTTGGACGACTGAAGCACTGTCGGATGCATGATGTCATACGCCTTCTTGCCCTCAAGAAAGCCAAGGACGAATGCTTTGGTAAAGTTTATGACGGCTCTGCTGCAACTGGGGCATTCTCTAATAAGGGCGCACGTCGCATATTGGACCAGGGCGAAAACCTTGAACAACTGAGCCTATCTAGTGCAACACAGCTTCGTGCGCTCCATGTATTTGAGAAGTATATCAATGTTGATTTGCTGAAGCCTATCCTAACATCTTCGAATCTGCTGTCAACGTTGGATCTGGAATGTACTCGTATCAAAATGTTGCCCAGTGAGGTATTCGACATGTTTAATCTGCATTATTTGGTCATTAGAGATACCGAGATCGAAAGCCTGCCTGAAGCAGTGGGGAGGTTACAAAATTTGGAAGTCTTGGATGCTTTTGATTCTATAAACTGGCGTACGTACTTGCCAAAGAGTATTGTAAAGCTTCAGAAGTTGAGGTACCTGTATGCGTGCACTCCTGCCACATCAGAAACTGTAACTATAGGCGGAGTCAAGGTGCCTAATGGGATGCATCACTTGGCAGGACTGTGGGCTCTTCAGTCTGTCAAAGCCACTCCAGTGTTTCTACGTGAAGTTGGAGCTTTGACAGAGCTAAGAACATTTGGTGTCTGCAACCTGAGAAGTGAACACTCTGTTAACTTAAGCAATGCTATCACCAAAATGAGCCATCTTGCCCATCTCGAAATTTGTGCCACAGCTGAGGATGAGGTGCTGCAGCTTGAAGTGTTATATTTATGTCCAACCCTTTCTGTGCTTGGTTTGGCAGGGCAGCTAGAAAAAACAACGATGCCTCAGATTTTCTCTTCTTGGTCACACCTTAATAGCTTCACTCGGTTGCACCTGCAATTCTCCAATATTGATGAGGAAACCTTTTCCTGTCTGTGCGTGTTACATGGCCTACGCGCTCTTATGCTAAGAAAGGCTTTCCAAGGGAAGATGTTGGAATTTTACGCAGGGTCATTTCCAGAACTTCGGCATCTAGAGATATGGGGCGCGGCACAGCTCAACCAAGTGGTAATAGAGGAAGGCATGATGCAAAACCTTGCCGAGCTAGTGTTCGGAGACTGTCCTGAGCTAAAGTTTCTTCCTAATGGCATCAAACACTTTGCAGCCATTGAGAAATTACGTCTGGAGGATACATCAGAAGAGTTAATTGAGAAGCTCCGTTAGAAGAGAGATTCAGATGAATGCAGGGAAGATGTAAAGAAGATTAGCCACATAAGGAATGTTACAGTTGCGCTGACGCAGAAAGGACTTGTGGAAAGGATTAGGTGA
>WEW.chr1B:1284936312852116
ATGGCGGAGGCCGTTGTCGGGCAGCTGCTGGTCACGCTCGGCCTGGCGCTGGCCAAGGAGGCGGTCACGTTCGGCGGGGCGCTGCTGTGCCAGGAGGCTGCTGCCCTCAGGGGACTCTTCGGCAAGATATGCCGGTCCAGGGTCGAGCTGGAGAGCATGCGGGCCTACCTGCAGGAGGTGGAGCGGTTCAAGGACACCGACAGGGCCACCACCATCTTCGTCGGCGAGATTAGGGGCCTCGCATTCCAGATCGAGGACGTAGTCGACGAGTTCACCTACAAGCTACAGTACTGCAAGAATGGTGGGTTCTGCGGTAGGATGAAGAAGAGGCTCAAGCACATCAAGACCTGGCACCGCCTGGCGGCCAAGCTACAAGATATCGAAGCCCACTTGCAGGATGCCAACCGGAGGAAGAGGGATTATGCTGTCACCGGAAGATCTTCCTCTAAATTGACTAATCAAGCTCTGCACTTCACTAGGGATGAGGACCTTGTGGGGATCGAAGAGAACAAGGAGTTGTTGATACGGTGGCTGACCGGTGCTGGTGATGGTCTGGAGCAGAGCAACAACAACGTCACCTTGGTGTGGGGGATGCCTGGTGTTGGTAAAACCACTCTGGTTGATCATGTGTACAACACCGTGAAAGAGGATTTCGATGCTGCGGCGTGGGTAACTGTGTCGGAGAGTTACCGTACTGAGGATCTGTTGAAGAAGATCGCCGCCCGGTTCGGCATCACAGTAGACGTCTCCCACATTGAGATGAGAGGCCTAGCAAAGTCCATCTACCAATACCTTCAAGGTAAAAAGTACATCTTGGTCCTGGATGATGTTTGGGCTGAGCGCTTATGGTTGGAGATAAGGGATGTCTTCCCAACAACTAACTGTACCGCCCGAATTGTTATGACATCAAGAAAGCAGACAGTGTTGGCAACAAGGGAGTCTACTTATGCAATTCACTTGGAACCATTACAAGCACATCACTCATGGGTGTTGTTCTGCAAAGGGGCATTTTGGAATGCTAATGACAAAAAGTGCTCGTTGGAGCTGCAGGAATTGGCTCAGAAGTTCATAGCAAAGTGTCAAGGCTTGCCTATTGCTATTGCATGCATTGGCCGCCTACTCTCCCGCAAACCCCAAAATTCTGCTGAATGGGAGGATGTGTACAGGTGTTTGGATTCGCAGTTTGCGAAAGATGTAATCCCTGATGCTCATTTGATCCTAAAGGTCAGCTTGGAGGACCTTCAGTATGATTTGAAGAATTGTTTCCTACACTGTGCATTATCCCCAAAAGATTATGTATTAAAGAGGAGGAAGACAATGAGGCAGTGGATCACGGCGGGGTTTATCACTAAAAAGGATGAGAGCAAAACATTGGAGGAAGTGGCAGAGGGATACTTGGCTGAGCTTGTGAACCGAAGTCTATTATAGGTAGTGGAAAGGAATTATGCCGGACGACTTCAAAAATGTCGGATGCATGATGTCATACGCCTTCTTGCCCTCAACAAAGCCAAGGAGGAATGCTTTGGTAAAGTTTATGATGGCTCTTCTGCGGGGGTATTCTCTGTAGAGGGTGCACGTCGCATATCGGTCCAGGGGGGAAACCTTAAACAACTGAGCCAATCTGGTGCAACACGTCTCCGCGCGCTCCATGTATTTGGAAGGTATATCGATGTTCATTTTCTGAAGCCTATCCTAGCATCTTCAAGTTTGTTGTCAACGTTGGATCTGCAAGGAACTCACATCAAAATGTTGCCCAATGAGGTATTCAACTTGTTTAATCTGCGTTATTTGGGCATTAGGCATACCAAGATCGAAATCCTGCCTGACGCAGTGGGGAGGTTACAAAACTTGGAAGTCTTGGATGCTTATGATTCTAAGCTAATATGCTTGCCAAAGAGTGTAGTAAAGCTTCAGAATTTGAGATATATGTATGCGTGTACTTTCAGTATATTAGGAAGTATAGTTGGGGTCAAGGTGCCTCGTGGCATGCAGCACTTGGCAGGACTTTGGGCTCTTCAGTCCATCAAAGCCACTCCGGATTTTTTGGGTGAAGTTAAAGCTCTGACAAAGCTAAGGACATTTAGTGTTTGCAACGTGAGAGGTGAACACTCTGCTGACTTGAGCAATGCTATCACCAGAATGAGCCATCTTGTTCATCTTGAAATTAACACTACAGATGAGAGCGAGGTGCTGCGACTGGAAGGGCTATATTTACCTCCAACCCTTTCTGTGCTTAGCTTAGGAGGGCAGCTAGAAAAAGCATCGATGCCACGGCTTTTCTCTTCCTGGTCACATCTCCGTAGCCTTACAAACTTGAACCTGGGATTCTCCACTATCGATGAGGAAACTTTTTCCTGTCTGCATGTGTTAAGTGGTCTACGCTTTCTTGTGCTACGGAAGGCTTTTGAAGGGAAGAGGTTGGATTTTTATACAGGGTCGTTTCCAAAACTTAGTCGTCTATGGATATATGACGCACCACAGCTCAACCAAATTGGCATAGTGGAGGGCGCGATGCAAGACCTCGCAGAGCTAGTATTCAGAGACTGTCCCGAGCTAAAGTTTCTTCCTGATGACATTGAACACCTTGCAGCCCTTGGGAAATTATTTCTGCAAGACACATCAGAAGAGCTGATAGAGAAGCTCCGGGAGAACAGAGATTCAAATGAATGCAGCGATGATTCAATGAAGATTAGTCACATAAGGAATGTTACAGTTGAACTGACGCGGATAGGACATGTCGAAAGGATTAGATGA
>WEW.chr1B:1286541212868059
ATGGCGGAGGCTGTTGTTGGGGTAGTGGTGGCGACGCTCGGGGCAGCGCTGGCGTCAGAGGCGGCGTCCTTTGGCTGGTCTTTGGTCGCCAAAGAAGCCGCCGCCCTCAGGGACGTCTTTGGCAAGATCCGTGCGTCCAAGGCGGAGCTGGAGAGCATGCAGGCCTACTTGCATGAGGCAGAGCGGTTCAAGGACACCGACAAGACCACTAGCATCTTCGTTGGCGAGATCAGGAACCTCGCCATCCAGATCGAGGACGTCGCCGACGAGTTCACCTACAAGCTGGAGGACTGCAAGCATGGAGGGTTCGCCTGCAAGGCCAGGAAGCAGCTCAAGCATATCAAGACCTGGTACCGCCTGGCGGCAAAGTTCCAAGAAATCGAAGCCAAGCTGGAAGATGCTAATCGGAGGAAGAAGTATTACACCGTCAGATCTTCTCCTGCTACCAGATCGGTGAGTCAAAGTCAAGCTCTGCATTTCACCAGAGATGAGGACCTTGTGGGGATCGAGGAGAACAAGGGAAAGTTGGTAGAGTGGCTGATCCCTGGCAGTGGTGATGGTGATGATTTGGAGCAGAGCAGCAGCAAAGTCACTACGGTGTGGGGGATGCCTGGTGTTGGTAAAACAACGCTGGTTGATCATGTGTACAACACGGTGAAATTAGATTTTGACGCAGCGGCATGGGTAACCGTGTCAGAGAGTTACAGTCCTGAAGATCTGCTGAAGAAGATAGCCACCGAGTTCCGCATCGCGGTTGATGTGGCCAATATTGAGATGAGAGTCCTAGCAAAGTCTATCCATAATCACCTTCAAGGTAAAAAGTACATCTTGGTCATGGATGATGTTTGGGATGCACACGCTTGGTTGGAGATAAGGAAGGTCTTCCCAACTTCTAACTGCACATGCCGATTTGTTATTACATCAAGAAAGTATGAAGTGTCATGCTTGGCAACTGGGGATCATACAATTCACTTGGAACCACTAAAAGCACATCACTCGTGGGTGTTGTTTTGTAAAGGAGCTTTTTGGAATGATGTTGACCAACAGTGTCCACCGGAGTTGCAAGAATTGGCTTCGAAGTTCTTAGCAAAGTGTCAAGGCTTGCCTATTGCTATTGCATGCATTGGCCGCCTACTCTCCTGCAAACCCCGAACTCCAGCCGAATGGGAGAATGTGTACAGGGGTTTGGATTCGCAGTTGACGAAAGATGTAATGCCTGATTGTCATATGATCCTAAAGGTCAGCCTGGAGGATCTTCCGTACGACTTGAAGAATTGTTTCTTATACTGTGCACTGCTCCCAGAAGACTATGTATTAAGGAGGAAGGTGACAACGAGGCAGTGGATTGCAGCAGGGTTCATCAGGGGAAAGGAAGAGAACAACAAGTTGGAGGAAGTGGCCGAGGGATACTTGACTGAGCTTGTGAACAGAAGCTTATTAAAGGTAGTTGAAAGGAATCATCTCGGACGACTGAAACACTGTCGGATGCATGATGTCATACGCCTTGTTGCCCTCAACAAAGCCAAGGAGGAACGGTTTGGTGAAGTTTACAATGGCTCTTCTGCTGGAGCATTCTCTGTAGAGGGTGCACGTCGCATAACGGTTCTAGGGGAAAACCTTGAACAACTGAGCCGGTCTGGTGCAACACATCTCCGTGTGCTCCATGTATTTGGGACTTATATCAATACTGATTTGCTGAAGCCTATCCTAACATCTTCAAAGTTGATGTCGACATTGGATCTGCAAGGTACTCGTATCAAAATGCTTCCCAGTGAGGTATTCAACTTGTTTAATCTGCGTTATTTGGGTATTAGAGATACCGAGATTGAAAGCCTGCCTGAAGAAGTGGGGAGGTTACAAAACTTGGAAGTCTTAGATGCTTCCAGATCCAAGCTGACGTATTTTCCAAACAATGTTGTAAGACTTCAAAAGTTGAGATACCTAATGGCATCTATTGATGGTGGACATGACAGATTAGAAATTGGAAACATAAGCGTAGTCAAGGTGCCTAGTGGCATGCAACATTTGGCAAGACTGAGGTCTCTTAAGTTTGTCAAAGCCAGTTCAGAGTTTCTACGTGAAGTTGCAGCTCTGACAGAGCTAAGATCATTCAGTGTCTCCAACGTGAGAAGTGAACAAACATCTGACTTGAGCAATGCTATCAGCAGAATGAGCCATCTTATTCATCTCGAAATTGTCGCTGCAACTGAGAATGAGGTGCTGCGGCTAGAAGGACTACATTTACCTCCAACGCTTTCTTGGCTTGGTATAGCCGGGCAGCTAGAAAAAACATCGACGCCTCAACTTTTCTCTTCTTGGTCACACCTCAATAACCTTACTCGGTTGGACCTGGCATTCTCCAATATTGACGAGGACAACTTTTCCTATCTCTGCGTGTTAAGTGGTTTACACTTTCTTTCGCTAGCGAAGGCTTTTGGCGGAAAGAGGTTAGATTTTCATGCAGGGTCATTTCCAGAACTTACGAATCTATACATATTGGGCGCAACACAACTCAGCCAGGTTAAAATAGAGGAGGGCGCGATGCAAAACCTCACCCACCTATGGTTAAGATATTGTCCCGAGCTAAAGTTTCGTCCTTGTGGCATTGAACATCTTAGAGCCCTTGAGGAATTATTTCTGACAGACAC
>WEW.chr4B:51132555116035
ATGGCGGAGGCTGTGGTAGGGCAGGTGGTGGTCAAGCTTGGTGCGGCGCTGGCGAAAGACGCGCTCACGTTTGGCGCAAAACTGCTATGGAAGGAAGCCTCCGCCCTCAGGGACCTCTTCGGCAAGATCCGTGACTCCAAGGCAGAGCTGGAGAGCATGCAGGCCTACCTGCAGGAGGCGGAGCGGTTCAAGGACACTGATAGGACAACCGCCATCTTCGTCGGCCAGATCAGGGGCCTCGCCTTTCAGATCGAGGACGTCGTCGACGAGTTCACCTACAAGCTGGAGGAGGAGAAGCATGGGGGCTATGCCGCCAAGATGAAGAAGAGGCTGAAGCATATCAGGACATGGCGCCGCCTGGCGGCCAAGCTCCAAGATATCCAAGCCAAGCTGCAGGATGCTAAGCGGAGGAAGAAGGATTACTCAATTGACAGATTTGTTTCTGCGGCCAGATCGACGAATCAAGCTCTGCATTTCACCAGGGATGAGGACCTTGTGGGGATTGAGGAGAACAGGGAAAGGCTGATACGGTGGCTGACCGGCGGAGGCGGTGGTGCTGATGGTCTGGAGCAGAGGACCAGCAAAGTCACCACGGTGTGTGGGATGCCTGGTGTTGGCAAGACCACTCTGGTTGCTCATGTGTACAACACCGTGAAGGTGGATTTCGACGCCGCTGCATGGGTAACCGTGTCGCAGAATTACCGTCTTGAAGACCTGCTGAAGAAGATCGCCACAGAGTTCGGGGTCGCAGTTGATATCGCCAACATTGAGATGAGAGGCCTAGCAGAATCCATCCATAACTACCTTCAAGGTAAAAAGTACATCTTGGTCCTGGATGATGTCTGGACTGCACGCGTGTGGACAGAGATAAGGAATGTCTTCCCAACATCTGATCGTACCGGCCGATTTGTCATAACATCAAGAAAGCAGGAAGTGTCGTTGTTGGCAACTAGGGAGTCTGCAATTCAGTTGGAACCGCTACAAGAACGTCACTCTTGGTTGTTATTCTGCCAAGGAGCTTTTTGGAATGATGACGACAAAGAGTGCCCGCTGGAGTTGCACAAATTAGCGGTGAAGTTCATTGCAAAGTGTCAAGGTTTGCCTATTGCTCTTGCATGCATTGGCCGCCTACTCTCCAGCAAACTCCCAAATTTTGCCGAATGGGAGAATGTGTACAGGGGTTTGGATTCACAGTTGGTGAAAGACATGCTCCCTGATGTTGATATGATTCTAAAGGTCAGCCTGGACGACCTTCCATATGATTTGAAGAATTGTTTCTTGTACTGTGCATTATTCCCAGAAGATTATGTATTAAAGAGGAAGACGATAATGAGGCAGTGGATTGCTGCTGGATTTATCAGGGAAAAGGAAGGGAACAGAACCTTGGAGGAAGTGGCCGAGGGATACTTGGTTGAGCTCGTGAACCGAAGCCTACTGCAGGTAATGGAGAGCAATCATGCCGGATCACTGAAATCCTACCGGATGCATGATGTCATACGCCTGCTTGCCCTCAACAAAGCCAAAGAGGAATGCTTTGGTGAAGTTTGTAATGGCTCTGCTGCCGGGGCATTTTCTGCAGAGTGTGTACGTCGCATATTTGTCCAAGGGGAAAACCTTGAGCAGCTGAGACGATCTGGTGCGACACATATCCGTGCGCTCCATGTATTTAAATATAGCAATGTTGATTTGCTGAAGCTTATCCTAACATCTTCAAATTTGCTGTCAACATTGGATCTGCAAGGTTCTCGTGTCAAAATGCTTCCCAATGAGGTATTCGACTTGTTTAATCTGCGTTATTTGGGACTTAGGGATACCGATATTGAAAGCCTACCTGAAGCAGTGGGGAGGTTACAAAACTTGGAAGTCTTGGATGCTACCAACGCTAATCTGACGTATTTGCCGAACAGTGTTGTAAAACTTCAGAAGTTGAGATACCTGTATGCATATACTGTTCCTGGTACATTAGAGTCATTAGAAATTTTCAGGGTAGGTGGAGTCAACGTGCCTAATGGAATACAGCACTTGGCAGGATTGCGTGCTCTCGAGTGTGTCAAAGCCACTCCAGTGTTTCTGCGTGAAGTTAGAGCTTTGACAGAGCTAAGAACATTCACTGTGTGCAATGTGAGAAGTGAACACTCTGCTGACTTGAGCAATGCTATCTCCAAAATGAGCCATCTTGTTCATCTCGGAATTGCCGCTGCAGCTGAGAATGAGGTGCTGCGGTTTGAAGGGCTATATTTACCTCTAACCCTGTCTTGGCTTGGTTTAGCAGGACAGCTAGAAAAAACATCGATGCCAAAGCTTCTCTCTTCTTGGTCACACCTTAATAGCCTCACTTGCTTGACCCTGGGATTCTCCAATATTGATGAGGACACATTTTCCTGTTTGTGCGTGTTACATGGTCTACGCTCTCTTGGGCTAATGAAGGCTTTTGAAGGGAAGAGGTTGGACTTTTACGCAGGCTCATTTCCAAAACTTCAGTTTCTACACATATGGGGCGCGGCACAGCTCAACCAAGTTAGAATAGAGAAGGGCGCAATGCAAAACCTCGTTGTGCTATTGTTCATGTACTGTCCCGAGTTGAAGTTTCTTCCAGATGGTATCGAATATCTTAGGGCCCTTGAAAAATTACGTCTGGAGGACACATCAGAAGAATTGATTGAGAAACTCCGGCGACAGAGAGATTCAGATGAATGCAATGAAGATATAATGAAGATTAGCCACATAAGGAATGTTACAGTTGAACTGACTCGGAAAGGACTGTTTGAAAGGATTAGGTGA
