# Supplementary material for: Cloning of the broadly effective wheat leaf rust resistance gene Lr42 transferred from Aegilops tauschii
Source: Nat Commun. 2022 Jun 1;13:3044. doi: 10.1038/s41467-022-30784-9 (PMC9160033; doi:10.1038/s41467-022-30784-9)
Supplement: Supplementary file 13 — Source Data [file 41467_2022_30784_MOESM13_ESM.zip › 08_SourceData/SourceData12_SupplementaryFigure1c_BSR.txt]

CHR	POS	REF	ALT	QUAL	P2R_REF	P2R_ALT	P2S_REF	P2S_ALT	ppmt	ppwt	ppp
Chr1D	158881	C	T	80.21	25	4	28	0	0	0.0906596619810137	0
Chr1D	181772	G	C	8156.46	46	180	67	52	0	0	0
Chr1D	181948	A	G	46.3	12	3	6	0	0	0.00937245947443783	0
Chr1D	193879	T	G	2767.5	3	22	59	75	0	0	0
Chr1D	199315	C	A	420.48	2	15	3	2	0.0419716770253992	0.00742362335686599	0.000311581921892589
Chr1D	199446	C	T	51.26	20	3	8	0	0	0.0138172475575957	0
Chr1D	199553	C	G	93.39	14	4	14	1	0	0.0346423513406923	0
Chr1D	199895	C	T	618.48	4	14	1	7	0	0.0138172475575957	0
Chr1D	200191	T	C	180.49	1	5	6	1	0.00937245947443783	0.0115058835639088	0.000107838427420335
Chr1D	205196	T	C	4176.46	16	115	30	12	0	0	0
Chr1D	205324	A	G	2329.46	7	63	28	14	0.311500752271089	0	0
Chr1D	205519	T	C	3662.46	18	92	30	24	0	0	0
Chr1D	205952	G	A	3641.46	23	108	39	13	0	0	0
Chr1D	221884	T	C	1863.46	4	31	24	29	0	0	0
Chr1D	222525	C	A	48.21	25	6	56	0	0	0.239086562096568	0
Chr1D	307974	A	G	94.21	33	5	101	0	0	0.453677272526882	0
Chr1D	310003	C	A	328.07	1	10	3	3	0.0217748379746294	0	0
Chr1D	541825	T	C	766.46	2	10	17	21	0.0247569496449315	0	0
Chr1D	541906	A	G	836.46	3	15	15	9	0	0	0
Chr1D	545079	G	C	314.47	5	11	1	4	0	0.00742362335686599	0
Chr1D	1867806	C	T	200.56	0	5	5	2	0.00742362335686599	0.0115058835639088	8.54153459664136e-05
Chr1D	1871996	C	G	413.3	0	9	4	5	0.0163016702500013	0	0
Chr1D	1872009	T	G	419.3	0	9	4	5	0.0163016702500013	0	0
Chr1D	1872525	G	A	520.22	0	11	4	4	0.0217748379746294	0	0
Chr1D	1872632	G	A	538.22	0	11	5	7	0.0217748379746294	0	0
Chr1D	1873121	C	T	820.46	5	21	3	6	0	0	0
Chr1D	1900158	G	A	2765.34	2	55	3	27	0.244388175124133	0.100625468825001	0
Chr1D	1900175	A	C	2702.22	2	52	2	26	0.228436877888262	0.0906596619810137	0
Chr1D	1900201	T	G	2234.23	2	36	2	24	0.142326034038223	0.0809618108793666	0
Chr1D	1900210	G	A	2426.23	2	40	2	25	0.163796249622767	0.0857742989537005	0
Chr1D	1900220	G	C	1537.12	2	26	1	16	0.0906596619810137	0.0419716770253992	0
Chr1D	1900222	G	A	1556.48	2	27	1	16	0.0956119626864213	0.0419716770253992	0
Chr1D	2910312	G	C	323.56	0	7	3	5	0.0115058835639088	0	0
Chr1D	3237755	T	A	497.46	7	20	20	3	0	0	0
Chr1D	3238288	A	G	875.47	4	31	13	6	0	0	0
Chr1D	3920967	G	A	1490.46	8	23	13	25	0	0	0
Chr1D	3921215	T	C	2047.46	5	24	35	46	0	0	0
Chr1D	4051270	G	A	564.56	0	7	15	12	0.0115058835639088	0	0
Chr1D	4051304	G	C	1952.21	0	20	24	49	0.0539688412847946	0	0
Chr1D	4051319	C	T	2159.21	0	28	32	52	0.0906596619810137	0	0
Chr1D	4051470	G	A	2099.3	0	6	39	66	0.00937245947443783	0	0
Chr1D	4051546	C	T	8700.26	18	198	68	101	0.76494353521244	0	0
Chr1D	4051630	T	G	7151.46	20	182	69	56	0.740952468476979	0	0
Chr1D	4051667	T	C	1211.65	22	35	74	5	0	0.355573026507772	0
Chr1D	4051673	C	G	975.47	20	29	72	5	0	0.345966572997671	0
Chr1D	4051677	G	A	570.21	21	17	74	1	0	0.33625114600471	0
Chr1D	4051679	G	A	555.21	21	17	71	1	0	0.321478481953742	0
Chr1D	4051687	C	T	1573.46	17	42	72	14	0	0	0
Chr1D	4051691	G	C	1791.46	15	49	71	14	0	0	0
Chr1D	4051705	A	G	3552.46	16	84	73	30	0	0	0
Chr1D	4051758	G	A	10615.21	18	232	66	80	0.812959305928416	0	0
Chr1D	4051781	C	T	9636.46	25	217	55	87	0	0	0
Chr1D	4051824	G	A	8249.46	22	224	50	83	0.807967189684302	0	0
Chr1D	4051852	T	C	8062.46	20	205	34	57	0.778967117300617	0	0
Chr1D	4063753	G	C	251.89	0	6	16	5	0.00937245947443783	0	0
Chr1D	4063858	C	G	1703.46	14	35	35	19	0	0	0
Chr1D	4063924	T	C	1667.46	16	46	34	24	0	0	0
Chr1D	4064008	C	T	625.46	6	17	24	6	0	0	0
Chr1D	4064127	T	C	1024.46	29	30	56	7	0	0	0
Chr1D	4064130	G	T	866.46	33	29	58	5	0	0.275815106917042	0
Chr1D	4064173	G	C	306.21	34	12	47	1	0	0.196201266578292	0
Chr1D	4064195	T	A	84.21	52	6	43	1	0	0.174591348378593	0
Chr1D	4064211	A	G	83.21	55	6	38	1	0.265417771582733	0.147671312140506	0
Chr1D	4064216	G	A	412.24	46	15	37	2	0	0.147671312140506	0
Chr1D	4064231	T	A	648.23	41	20	40	2	0	0.163796249622767	0
Chr1D	4064232	G	T	564.23	42	18	40	2	0	0.163796249622767	0
Chr1D	4064251	T	C	628.46	38	18	43	4	0	0.190801667114412	0
Chr1D	4064330	A	T	1295.46	31	31	49	17	0	0	0
Chr1D	4064347	A	G	1335.46	26	34	48	15	0	0	0
Chr1D	4064420	G	C	1942.46	11	48	54	13	0	0	0
Chr1D	4064564	T	G	1593.74	3	39	24	6	0.163796249622767	0	0
Chr1D	4200278	G	T	721.46	11	21	118	9	0	0.551424342312037	0
Chr1D	4200285	G	T	1353.46	11	25	116	19	0	0	0
Chr1D	4200302	C	T	1858.46	7	35	109	30	0	0	0
Chr1D	4200326	A	G	3253.46	6	65	124	48	0.316502310857357	0	0
Chr1D	4201639	T	C	4084.46	12	68	184	63	0	0	0
Chr1D	4201766	C	T	3709.46	16	51	147	69	0	0	0
Chr1D	4201769	C	T	3700.46	16	51	148	69	0	0	0
Chr1D	4201793	G	A	3627.46	20	61	149	73	0	0	0
Chr1D	4203354	C	T	8882.46	26	195	109	80	0	0	0
Chr1D	4203397	C	T	4553.46	16	91	49	45	0	0	0
Chr1D	4242388	A	G	936.21	0	32	12	11	0.110814289256376	0	0
Chr1D	4244060	C	T	355.71	7	13	6	2	0	0.0138172475575957	0
Chr1D	4244169	C	T	619.46	2	17	27	10	0.0498438696515259	0	0
Chr1D	4245275	C	G	785.46	13	10	19	16	0	0	0
Chr1D	4245393	G	A	475.47	1	4	20	14	0.00742362335686599	0	0
Chr1D	4245502	G	A	693.49	1	6	23	16	0.0115058835639088	0	0
Chr1D	4245697	C	T	1176.46	11	20	22	19	0	0	0
Chr1D	4245703	T	G	859.46	11	12	21	18	0	0	0
Chr1D	4245769	C	T	1473.46	10	32	23	21	0	0	0
Chr1D	4246141	T	C	976.24	1	14	15	16	0.0346423513406923	0	0
Chr1D	4246559	C	G	1688.89	3	37	35	20	0.153033512271343	0	0
Chr1D	4246561	A	T	1679.89	3	37	35	20	0.153033512271343	0	0
Chr1D	4246760	T	C	600.46	12	7	30	13	0	0	0
Chr1D	4246938	T	A	1230.46	4	25	43	24	0	0	0
Chr1D	4247094	C	A	1249.22	0	13	20	30	0.0278981850024447	0	0
Chr1D	4247274	T	C	1174.21	0	20	14	11	0.0539688412847946	0	0
Chr1D	4247983	G	A	1008.22	0	14	26	20	0.0311947306485405	0	0
Chr1D	4248051	A	G	1671.21	0	39	30	23	0.147671312140506	0	0
Chr1D	4248081	C	T	1694.21	0	41	32	20	0.158409476672852	0	0
Chr1D	4248154	G	A	843.46	5	11	21	21	0	0	0
Chr1D	4248211	C	G	1223.46	5	17	26	24	0	0	0
Chr1D	4248222	A	G	1346.46	5	19	29	25	0	0	0
Chr1D	4248810	A	G	1766.24	2	41	39	25	0.169191067451386	0	0
Chr1D	4248816	C	T	1778.47	3	41	36	26	0.174591348378593	0	0
Chr1D	4248840	G	A	2440.46	5	49	33	32	0.228436877888262	0	0
Chr1D	4248951	C	T	2823.46	8	44	37	45	0	0	0
Chr1D	4249428	C	T	1313.56	1	18	28	26	0.0498438696515259	0	0
Chr1D	4249474	C	T	1144.46	4	17	20	20	0	0	0
Chr1D	4249596	G	A	927.46	9	24	11	6	0	0	0
Chr1D	4253464	T	C	402.23	0	10	5	1	0.0189553184189165	0.00937245947443783	0.00017765795370636
Chr1D	4254394	A	G	355.48	1	5	2	5	0.00937245947443783	0.0115058835639088	0
Chr1D	4254424	G	C	355.47	1	5	3	7	0.00937245947443783	0	0
Chr1D	4255576	C	T	105.48	0	5	8	0	0.00742362335686599	0.0138172475575957	0.000102574041696167
Chr1D	4273988	T	C	1994.21	0	34	34	30	0.121184888711641	0	0
Chr1D	4276376	C	T	2607.46	12	78	36	22	0	0	0
Chr1D	4276379	A	G	2595.46	13	78	36	22	0	0	0
Chr1D	4276445	A	G	3654.46	23	83	49	24	0	0	0
Chr1D	4276601	C	T	2160.49	3	33	32	39	0.131699942265891	0	0
Chr1D	4338466	T	C	466.39	7	15	32	2	0	0.121184888711641	0
Chr1D	4550355	G	C	67.49	10	4	9	2	0	0.0217748379746294	0
Chr1D	4550361	T	C	55.51	10	2	9	1	0.0247569496449315	0.0189553184189165	0
Chr1D	4550362	A	T	54.51	10	2	9	1	0.0247569496449315	0.0189553184189165	0
Chr1D	4592372	T	C	158.46	2	4	17	3	0.00937245947443783	0	0
Chr1D	4592437	T	A	577.21	0	15	11	4	0.0346423513406923	0	0
Chr1D	4592465	T	C	504.22	0	16	9	5	0.0382363686102252	0	0
Chr1D	4592817	A	G	280.39	0	9	13	3	0.0163016702500013	0	0
Chr1D	4593321	C	G	87.26	2	3	8	0	0.00742362335686599	0.0138172475575957	0.000102574041696167
Chr1D	4593327	C	G	90.26	2	3	9	0	0.00742362335686599	0.0163016702500013	0.000121017460023837
Chr1D	4593330	A	G	90.3	2	3	8	0	0.00742362335686599	0.0138172475575957	0.000102574041696167
Chr1D	4593334	T	G	90.3	2	3	8	0	0.00742362335686599	0.0138172475575957	0.000102574041696167
Chr1D	4593362	A	G	111.59	2	6	8	1	0.0138172475575957	0.0163016702500013	0.00022524421344656
Chr1D	4594033	T	C	248.89	0	6	7	4	0.00937245947443783	0	0
Chr1D	4594839	C	T	392.39	0	5	6	8	0.00742362335686599	0	0
Chr1D	4700942	A	T	216.53	6	11	9	1	0	0.0189553184189165	0
Chr1D	4700951	G	A	289.46	13	5	6	6	0	0	0
Chr1D	4700986	T	C	301.46	5	7	9	6	0	0	0
Chr1D	4701034	G	C	101.46	5	2	7	2	0.0115058835639088	0.0163016702500013	0
Chr1D	4765896	G	A	305.89	0	5	5	9	0.00742362335686599	0	0
Chr1D	4765904	T	G	45.56	7	0	8	4	0.0115058835639088	0	0
Chr1D	4765926	T	C	86.56	7	0	5	5	0.0115058835639088	0	0
Chr1D	4778486	A	G	4007.46	51	63	173	77	0	0	0
Chr1D	4778534	C	T	4033.46	66	93	186	62	0	0	0
Chr1D	4778548	T	G	5224.46	71	113	175	74	0	0	0
Chr1D	4778566	C	T	5019.46	42	109	177	73	0	0	0
Chr1D	4778574	T	C	4811.46	32	104	175	71	0	0	0
Chr1D	4778586	G	C	4164.46	25	77	180	66	0	0	0
Chr1D	4778622	G	C	4943.46	36	95	178	72	0	0	0
Chr1D	4778786	G	A	9096.46	30	219	180	70	0	0	0
Chr1D	4778842	G	A	8430.46	48	200	168	78	0	0	0
Chr1D	4778884	A	G	7975.46	58	190	185	65	0	0	0
Chr1D	4778914	G	A	8677.46	36	208	171	79	0	0	0
Chr1D	4779193	C	T	9492.46	28	216	164	83	0	0	0
Chr1D	4779352	T	C	8197.46	51	197	180	70	0	0	0
Chr1D	4779622	A	G	7835.46	46	196	170	74	0	0	0
Chr1D	4780020	T	G	205.47	4	9	8	2	0	0.0189553184189165	0
Chr1D	4780042	A	G	151.47	4	4	10	2	0	0.0247569496449315	0
Chr1D	4780510	G	A	6380.46	32	147	181	69	0	0	0
Chr1D	4780687	G	A	8638.46	33	206	173	77	0	0	0
Chr1D	4780846	A	G	5430.46	106	137	186	60	0	0	0
Chr1D	4780861	A	G	5414.46	110	132	181	66	0	0	0
Chr1D	4780989	C	T	55.56	35	5	41	3	0	0.174591348378593	0
Chr1D	4780990	G	C	38.35	33	5	37	3	0	0.153033512271343	0
Chr1D	4801013	G	A	166.31	1	5	6	0	0.00937245947443783	0.00937245947443783	8.78429965999795e-05
Chr1D	4801038	C	T	168.57	1	5	5	0	0.00937245947443783	0.00742362335686599	6.95776090657167e-05
Chr1D	4801043	C	T	162.56	3	5	6	0	0	0.00937245947443783	0
Chr1D	4801205	A	G	126.39	4	4	6	0	0	0.00937245947443783	0
Chr1D	4801224	G	A	135.24	4	7	9	0	0	0.0163016702500013	0
Chr1D	4801242	G	C	134.24	4	7	11	0	0	0.0217748379746294	0
Chr1D	4801261	A	T	134.22	4	7	11	0	0	0.0217748379746294	0
Chr1D	4803563	A	G	214.89	0	6	4	4	0.00937245947443783	0	0
Chr1D	4952849	G	C	411.46	3	7	35	8	0	0	0
Chr1D	4952890	C	G	11359.46	38	211	145	105	0	0	0
Chr1D	4954378	C	A	150.5	1	4	5	1	0.00742362335686599	0.00937245947443783	6.95776090657167e-05
Chr1D	4954524	A	T	313.25	0	8	11	2	0.0138172475575957	0.0278981850024447	0.000385476128586382
Chr1D	4954553	T	G	288.91	0	8	16	2	0.0138172475575957	0.0458427848789722	0.000633421107402364
Chr1D	4954857	T	C	9089.46	48	196	162	88	0	0	0
Chr1D	4955051	A	G	8865.46	62	181	168	78	0	0	0
Chr1D	4955358	A	G	8198.46	49	193	145	101	0	0	0
Chr1D	4955467	G	C	5728.46	34	74	122	122	0	0	0
Chr1D	4955615	G	A	44.22	9	0	16	3	0.0163016702500013	0	0
Chr1D	5061840	G	A	2751.46	11	46	38	44	0	0	0
Chr1D	5061842	G	T	2785.46	11	46	38	44	0	0	0
Chr1D	5062165	A	C	8903.46	68	182	154	96	0	0	0
Chr1D	5062229	G	T	11088.46	22	215	145	104	0.79613601597199	0	0
Chr1D	5062309	A	G	2248.46	9	34	129	38	0	0	0
Chr1D	5062315	A	G	1965.46	9	28	121	36	0	0	0
Chr1D	5062316	C	T	1939.46	9	28	121	36	0	0	0
Chr1D	5062320	T	C	1965.46	9	28	119	36	0	0	0
Chr1D	5597743	A	T	174.57	0	6	6	1	0.00937245947443783	0.0115058835639088	0.000107838427420335
Chr1D	5598108	T	A	183.55	0	7	5	0	0.0115058835639088	0.00742362335686599	8.54153459664136e-05
Chr1D	5598114	A	T	219.39	0	7	4	1	0.0115058835639088	0.00742362335686599	8.54153459664136e-05
Chr1D	5598391	A	T	82.39	5	0	2	4	0.00742362335686599	0.00937245947443783	6.95776090657167e-05
Chr1D	5598411	G	T	125.39	5	0	2	4	0.00742362335686599	0.00937245947443783	6.95776090657167e-05
Chr1D	5926612	G	T	231.54	4	2	1	8	0.00937245947443783	0.0163016702500013	0.000152786743783786
Chr1D	5948666	A	G	230.39	0	8	3	2	0.0138172475575957	0.00742362335686599	0.000102574041696167
Chr1D	5948678	T	C	266.39	0	8	3	3	0.0138172475575957	0	0
Chr1D	6780487	G	A	391.95	1	11	41	5	0.0247569496449315	0	0
Chr1D	6780533	A	G	286.48	1	5	30	5	0.00937245947443783	0	0
Chr1D	6780603	A	G	486.85	1	12	25	6	0.0278981850024447	0	0
Chr1D	6780643	T	C	966.46	11	32	21	9	0	0	0
Chr1D	6780700	C	T	709.46	11	25	18	5	0	0	0
Chr1D	6785173	A	G	6169.46	19	202	53	33	0.772861837079573	0	0
Chr1D	6785296	A	G	2940.46	12	66	52	34	0	0	0
Chr1D	6785493	C	T	2141.46	9	39	29	34	0	0	0
Chr1D	6787758	T	C	2955.21	3	63	67	26	0.2912488095566	0	0
Chr1D	6787805	A	G	5034.54	11	132	125	41	0.602339948070381	0	0
Chr1D	6831089	C	T	54.21	19	6	26	0	0	0.0809618108793666	0
Chr1D	6834843	A	G	2232.49	8	73	30	19	0.365068634724692	0	0
Chr1D	6835160	A	G	1368.46	12	37	41	9	0	0	0
Chr1D	6835197	G	A	1961.46	10	53	41	12	0	0	0
Chr1D	6835222	A	G	1733.46	7	56	36	8	0	0	0
Chr1D	6835225	T	C	1744.46	7	56	34	8	0	0	0
Chr1D	6835256	T	C	1759.46	8	55	39	11	0	0	0
Chr1D	6835283	A	G	1283.47	2	33	31	10	0.126426537712294	0	0
Chr1D	6835437	A	G	755.46	4	13	22	11	0	0	0
Chr1D	7123527	A	G	2385.21	1	54	30	23	0.233769115836113	0	0
Chr1D	7123551	T	C	2138.21	1	56	37	23	0.244388175124133	0	0
Chr1D	7123560	G	T	2119.21	1	54	32	22	0.233769115836113	0	0
Chr1D	7123804	G	A	2037.21	1	66	51	9	0.296347766518217	0	0
Chr1D	7124095	G	C	2025.24	3	47	31	18	0.206983561871243	0	0
Chr1D	7129043	A	T	118.51	2	6	9	1	0.0138172475575957	0.0189553184189165	0.000261910327127223
Chr1D	7130404	C	G	8825.46	30	216	177	73	0	0	0
Chr1D	7130410	T	C	8740.46	35	215	190	60	0	0	0
Chr1D	7142612	C	T	467.35	1	12	3	2	0.0278981850024447	0.00742362335686599	0.000207105617798317
Chr1D	7197058	G	A	169.49	1	5	12	3	0.00937245947443783	0	0
Chr1D	7575912	C	T	200.23	1	6	32	1	0.0115058835639088	0.115979291877834	0.00133444422817095
Chr1D	7575925	A	G	386.47	2	6	47	11	0.0138172475575957	0	0
Chr1D	7575953	C	A	378.46	2	4	54	16	0.00937245947443783	0	0
Chr1D	7576055	G	A	5287.21	7	139	204	46	0.611164276417541	0	0
Chr1D	7576998	T	C	11295.21	8	237	156	89	0.806694195553784	0	0
Chr1D	7577129	A	T	311.26	0	7	10	3	0.0115058835639088	0	0
Chr1D	7589101	A	G	447.22	0	12	3	4	0.0247569496449315	0	0
Chr1D	7692170	T	A	1873.21	0	45	4	14	0.179994682324373	0	0
Chr1D	7692175	C	G	1913.21	0	45	5	15	0.179994682324373	0	0
Chr1D	7692351	T	C	841.85	2	12	16	17	0.0311947306485405	0	0
Chr1D	7692481	A	G	2561.21	1	67	24	18	0.301423051965832	0	0
Chr1D	7692548	T	C	2124.21	2	60	17	17	0.27062683835702	0	0
Chr1D	7692553	C	T	1842.21	2	56	17	16	0.249672982213825	0	0
Chr1D	7692571	G	A	1842.21	1	38	12	14	0.147671312140506	0	0
Chr1D	7692654	T	C	1412.49	3	33	7	10	0.131699942265891	0	0
Chr1D	7692693	T	G	1358.24	2	29	5	17	0.105694669908846	0	0
Chr1D	7692734	C	T	34.07	33	3	27	2	0.131699942265891	0.0956119626864213	0
Chr1D	7692762	A	G	1012.46	3	18	18	16	0	0	0
Chr1D	7692776	T	C	1385.21	0	23	13	23	0.067023545010205	0	0
Chr1D	7692816	G	A	103.53	12	4	26	2	0	0.0906596619810137	0
Chr1D	7692891	T	A	57.21	13	3	28	0	0	0.0906596619810137	0
Chr1D	7692902	A	C	59.21	12	3	29	0	0	0.0956119626864213	0
Chr1D	7692911	T	A	57.21	13	3	29	0	0	0.0956119626864213	0
Chr1D	7693272	G	A	3640.21	0	81	7	31	0.365068634724692	0	0
Chr1D	7693311	T	G	3825.21	0	91	11	21	0.410835433013735	0	0
Chr1D	7693600	G	C	1189.47	2	14	8	24	0.0382363686102252	0	0
Chr1D	7694010	T	G	654.46	2	8	6	12	0.0189553184189165	0	0
Chr1D	7694013	C	G	656.46	2	8	6	12	0.0189553184189165	0	0
Chr1D	7694015	T	C	659.46	2	8	6	12	0.0189553184189165	0	0
Chr1D	7694177	A	G	2531.21	0	57	6	27	0.244388175124133	0	0
Chr1D	7694192	A	G	188.21	46	9	44	0	0	0.174591348378593	0
Chr1D	7694193	A	T	182.21	46	9	45	0	0	0.179994682324373	0
Chr1D	7694443	T	C	2093.21	0	38	11	19	0.142326034038223	0	0
Chr1D	7694567	A	T	985.21	0	14	11	15	0.0311947306485405	0	0
Chr1D	7694598	G	A	1011.21	0	18	10	12	0.0458427848789722	0	0
Chr1D	7694646	A	G	1214.22	2	28	20	12	0.100625468825001	0	0
Chr1D	8126648	C	T	132.9	0	6	7	1	0.00937245947443783	0.0138172475575957	0.000129501592781841
Chr1D	8128982	T	C	248.29	0	7	5	0	0.0115058835639088	0.00742362335686599	8.54153459664136e-05
Chr1D	8169508	G	T	954.22	0	12	28	17	0.0247569496449315	0	0
Chr1D	8169780	C	A	51.21	46	5	120	0	0.212362977626108	0.527000274489557	0
Chr1D	8172185	G	A	901.22	0	11	39	18	0.0217748379746294	0	0
Chr1D	8175134	T	C	581.89	1	16	32	9	0.0419716770253992	0	0
Chr1D	8175139	T	C	510.6	1	13	35	8	0.0311947306485405	0	0
Chr1D	8175148	C	T	208.21	1	5	31	4	0.00937245947443783	0	0
Chr1D	8184782	C	T	56.39	10	3	7	0	0	0.0115058835639088	0
Chr1D	8185877	G	A	605.22	0	11	9	9	0.0217748379746294	0	0
Chr1D	8188370	T	C	416.22	0	13	8	3	0.0278981850024447	0	0
Chr1D	8655212	C	T	1298.46	3	49	41	0	0.217732569938024	0.158409476672852	0.0344909024585174
Chr1D	8655254	C	G	239.21	7	9	51	1	0	0.217732569938024	0
Chr1D	8655291	C	T	436.21	5	15	62	2	0	0.280981925574517	0
Chr1D	8657965	A	G	218.89	0	6	3	3	0.00937245947443783	0	0
Chr1D	8657978	T	A	377.56	0	7	3	7	0.0115058835639088	0	0
Chr1D	8660657	C	T	605.22	0	12	3	6	0.0247569496449315	0	0
Chr1D	8660698	A	G	263.39	0	10	3	3	0.0189553184189165	0	0
Chr1D	8701246	C	T	222.46	5	3	32	6	0	0	0
Chr1D	8701253	C	T	241.46	5	4	45	7	0	0	0
Chr1D	8701263	T	C	343.46	5	5	46	8	0	0	0
Chr1D	8701264	G	A	344.46	5	5	46	8	0	0	0
Chr1D	8701478	G	A	2259.21	2	49	53	31	0.212362977626108	0	0
Chr1D	8701582	T	C	1421.21	0	28	43	16	0.0906596619810137	0	0
Chr1D	8701765	T	C	178.83	0	5	61	0	0.00742362335686599	0.265417771582733	0.0019703615684489
Chr1D	8701786	A	G	317.49	0	14	68	2	0.0311947306485405	0.311500752271089	0.00971718206391434
Chr1D	8701790	C	A	317.49	0	14	68	2	0.0311947306485405	0.311500752271089	0.00971718206391434
Chr1D	8701795	G	A	313.49	0	14	68	2	0.0311947306485405	0.311500752271089	0.00971718206391434
Chr1D	8702384	C	A	1043.21	0	28	54	9	0.0906596619810137	0	0
Chr1D	8702404	C	G	967.21	0	22	55	7	0.0625651432135269	0	0
Chr1D	8702608	G	A	2303.46	8	63	80	18	0	0	0
Chr1D	8702614	A	C	2443.21	2	62	78	18	0.280981925574517	0	0
Chr1D	8702677	T	C	725.21	0	19	57	10	0.0498438696515259	0	0
Chr1D	8702682	C	T	727.21	0	18	57	11	0.0458427848789722	0	0
Chr1D	8702683	C	T	688.21	0	18	56	10	0.0458427848789722	0	0
Chr1D	8702717	G	A	837.74	1	14	66	14	0.0346423513406923	0	0
Chr1D	8702736	A	G	569.51	2	9	73	13	0.0217748379746294	0	0
Chr1D	8702758	C	T	893.47	2	22	86	16	0.0715800968304996	0	0
Chr1D	8702767	A	C	901.44	2	22	82	17	0.0715800968304996	0	0
Chr1D	8702770	C	G	945.47	2	22	77	17	0.0715800968304996	0	0
Chr1D	8702915	A	G	650.39	0	5	42	18	0.00742362335686599	0	0
Chr1D	8702961	A	G	490.26	0	7	26	9	0.0115058835639088	0	0
Chr1D	8703225	A	C	1047.21	0	22	66	17	0.0625651432135269	0	0
Chr1D	8703228	G	C	1052.21	0	22	68	17	0.0625651432135269	0	0
Chr1D	8703395	G	T	1814.95	3	45	58	18	0.196201266578292	0	0
Chr1D	8703448	T	C	2980.3	5	90	55	14	0.428326316743993	0	0
Chr1D	8703466	G	T	2540.86	5	80	63	9	0.383721099224916	0	0
Chr1D	8703516	C	G	882.21	4	26	75	2	0	0.345966572997671	0
Chr1D	8703521	C	G	321.21	5	11	73	2	0	0.33625114600471	0
Chr1D	8703522	G	C	325.21	5	11	74	2	0	0.341122353420319	0
Chr1D	8703932	A	G	673.64	0	19	112	6	0.0498438696515259	0.519771235759593	0.0259074097238137
Chr1D	8703947	G	C	1338.21	0	33	113	9	0.115979291877834	0.534117034093379	0.0619465153940391
Chr1D	8704308	T	C	5423.21	7	183	125	20	0.718041386285564	0	0
Chr1D	8704527	C	G	1686.23	2	43	89	17	0.179994682324373	0	0
Chr1D	8766234	T	G	63.21	124	12	167	3	0.580879739052923	0.674328174433165	0
Chr1D	8766247	A	G	124.21	111	12	149	3	0.53763361688169	0.628165933830418	0
Chr1D	8766261	A	G	156.21	121	13	170	3	0.574518598662543	0.681364105666758	0
Chr1D	8766277	A	G	234.21	128	15	151	3	0	0.633646462294742	0
Chr1D	8766292	G	A	106.21	155	13	155	3	0.669537656799621	0.644335735502763	0
Chr1D	8770858	A	G	36.21	16	0	25	4	0.0382363686102252	0	0
Chr1D	8771044	G	A	70.21	34	5	16	0	0	0.0382363686102252	0
Chr1D	8771047	A	G	79.21	33	5	16	0	0	0.0382363686102252	0
Chr1D	8771068	G	A	256.24	35	10	25	1	0	0.0809618108793666	0
Chr1D	8771098	T	C	604.46	38	24	28	4	0	0	0
Chr1D	8771138	G	C	879.46	42	35	33	9	0	0	0
Chr1D	8771203	G	T	431.46	31	11	22	12	0	0	0
Chr1D	8771215	T	C	430.46	28	8	22	10	0	0	0
Chr1D	8771236	T	G	119.21	21	0	21	5	0.0582114082924767	0	0
Chr1D	8771575	G	A	79.39	10	1	22	5	0.0217748379746294	0	0
Chr1D	8771761	A	G	1464.83	0	43	24	2	0.169191067451386	0.0809618108793666	0.0136980152054773
Chr1D	8792218	A	G	579.46	118	24	153	13	0	0.664665658223784	0
Chr1D	8792260	A	C	512.21	187	28	181	12	0	0.723986723161031	0
Chr1D	8792296	T	C	647.21	215	33	178	11	0	0.71602610527389	0
Chr1D	8792298	G	A	106.21	232	18	183	5	0.812959305928416	0.713993823056863	0
Chr1D	8792305	C	G	243.21	226	24	192	8	0.812959305928416	0.737291762255294	0
Chr1D	8792317	C	G	561.21	198	34	161	8	0	0.671943016674627	0
Chr1D	8792371	T	G	928.46	113	42	122	15	0	0	0
Chr1D	8792400	G	T	318.21	94	18	139	8	0	0.614057226146912	0
Chr1D	8793936	T	A	2286.21	0	62	86	23	0.27062683835702	0	0
Chr1D	8795762	T	C	738.13	0	20	120	7	0.0539688412847946	0.551424342312037	0.0297597328108105
Chr1D	8796527	C	T	218.84	0	6	6	0	0.00937245947443783	0.00937245947443783	8.78429965999795e-05
Chr1D	8796957	C	G	2380.21	0	46	77	22	0.185398820818947	0	0
Chr1D	8797049	A	G	5591.21	5	181	145	29	0.709877647630573	0	0
Chr1D	8797616	C	G	58.21	156	13	244	3	0.671943016674627	0.809230105625552	0
Chr1D	8797619	T	C	96.21	186	13	246	3	0.735438377557416	0.811726072473356	0
Chr1D	8797625	A	G	5798.46	40	168	171	68	0	0	0
Chr1D	8797643	G	A	6185.46	41	167	174	71	0	0	0
Chr1D	8797671	G	C	270.21	202	27	246	3	0	0.811726072473356	0
Chr1D	8797709	G	A	330.21	157	27	204	14	0	0.768149912060787	0
Chr1D	8797766	T	A	169.25	71	6	167	19	0.345966572997671	0	0
Chr1D	8797860	G	A	7201.21	7	183	153	55	0.718041386285564	0	0
Chr1D	8797892	A	G	6358.21	8	151	146	44	0.646952436523597	0	0
Chr1D	8798166	G	A	708.21	0	22	63	8	0.0625651432135269	0	0
Chr1D	8809695	C	A	3187.21	0	71	102	33	0.316502310857357	0	0
Chr1D	8809737	A	G	4378.21	0	104	147	45	0.465954083084112	0	0
Chr1D	8809753	A	G	6163.21	0	140	151	57	0.593293867272974	0	0
Chr1D	8809788	A	G	5880.21	0	132	147	71	0.568053048287055	0	0
Chr1D	8809792	C	G	5719.21	1	129	153	75	0.561481851674227	0	0
Chr1D	8809798	A	T	5688.21	0	129	156	77	0.558156258001391	0	0
Chr1D	8809860	T	C	6835.21	0	148	151	58	0.616926212096926	0	0
Chr1D	8809913	G	T	6638.21	2	152	139	69	0.633646462294742	0	0
Chr1D	8810097	G	A	3861.21	9	104	198	39	0.501201436951149	0	0
Chr1D	8810117	A	G	782.21	5	22	182	10	0	0.722021546125877	0
Chr1D	8810124	G	A	624.21	6	18	192	10	0	0.740952468476979	0
Chr1D	8810130	A	G	109.21	5	4	184	5	0	0.71602610527389	0
Chr1D	8810133	C	G	109.21	5	4	185	5	0	0.718041386285564	0
Chr1D	8810271	G	T	65.21	5	3	173	3	0	0.688224204439411	0
Chr1D	8810280	G	A	65.21	7	3	179	3	0	0.701434546943441	0
Chr1D	8810282	T	C	220.21	2	8	175	7	0.0189553184189165	0.701434546943441	0.0132959151873414
Chr1D	8810292	G	A	130.21	10	6	180	4	0	0.705691635521491	0
Chr1D	8810328	T	C	554.21	12	17	167	7	0	0.683670122365205	0
Chr1D	8810343	G	A	624.21	9	20	142	7	0	0.619771404739661	0
Chr1D	8810352	A	G	36.21	32	4	173	4	0	0.690472596986665	0
Chr1D	8810357	A	G	40.21	32	4	177	4	0	0.699278957465949	0
Chr1D	8810383	C	A	810.56	5	29	147	11	0	0.644335735502763	0
Chr1D	8810384	G	A	57.21	30	4	154	4	0	0.644335735502763	0
Chr1D	8810391	C	G	51.21	30	4	161	5	0	0.664665658223784	0
Chr1D	8810424	A	G	43.21	22	3	164	2	0	0.664665658223784	0
Chr1D	8810426	C	T	34.21	22	3	165	2	0	0.667111926829994	0
Chr1D	8810445	T	C	177.21	24	7	181	3	0	0.705691635521491	0
Chr1D	8810451	G	A	423.21	17	14	154	5	0	0.646952436523597	0
Chr1D	8810456	T	G	552.46	17	15	145	14	0	0.646952436523597	0
Chr1D	8810486	G	T	1791.21	1	30	170	39	0.105694669908846	0	0
Chr1D	8810511	C	T	105.21	23	5	190	6	0	0.72978441059871	0
Chr1D	8810517	C	A	107.21	23	5	197	6	0	0.742760067373192	0
Chr1D	8810586	G	T	2590.66	4	50	134	39	0.228436877888262	0	0
Chr1D	8811697	A	T	61.21	134	11	169	0	0.608247192955875	0.671943016674627	0
Chr1D	8813205	A	G	446.22	0	9	21	6	0.0163016702500013	0	0
Chr1D	8814281	T	C	127.22	19	5	25	1	0	0.0809618108793666	0
Chr1D	8814305	G	A	163.21	27	7	34	1	0	0.126426537712294	0
Chr1D	8814316	C	T	463.27	28	15	38	2	0	0.153033512271343	0
Chr1D	8814317	A	T	467.3	28	15	37	2	0	0.147671312140506	0
Chr1D	8814436	G	A	326.46	32	12	32	4	0	0	0
Chr1D	8814438	C	G	335.46	34	12	30	4	0	0	0
Chr1D	8814457	G	A	92.21	32	5	38	1	0	0.147671312140506	0
Chr1D	8814512	G	C	36.21	34	0	42	4	0.121184888711641	0.185398820818947	0
Chr1D	8814547	T	A	43.21	23	0	37	5	0.067023545010205	0	0
Chr1D	8814553	T	C	38.21	23	0	37	5	0.067023545010205	0	0
Chr1D	8814705	C	T	884.21	0	18	23	12	0.0458427848789722	0	0
Chr1D	8814739	A	G	414.46	21	12	36	5	0	0	0
Chr1D	8814784	T	C	474.46	34	14	49	6	0	0	0
Chr1D	8814847	G	A	280.21	78	14	90	2	0	0.415252290254597	0
Chr1D	8814851	T	C	283.21	78	14	90	2	0	0.415252290254597	0
Chr1D	8814856	T	C	287.21	78	14	89	2	0	0.410835433013735	0
Chr1D	8814889	G	A	230.21	84	12	86	0	0	0.388312698240282	0
Chr1D	8815000	G	A	218.46	31	6	31	7	0	0	0
Chr1D	8815057	T	A	283.46	22	8	29	7	0	0	0
Chr1D	8815078	G	T	161.46	33	6	34	5	0	0	0
Chr1D	8815153	T	G	36.59	39	6	44	3	0	0.190801667114412	0
Chr1D	8815156	C	T	33.72	38	6	45	3	0	0.196201266578292	0
Chr1D	8815204	G	A	125.49	23	8	53	3	0	0.239086562096568	0
Chr1D	8815225	T	A	102.21	21	5	45	1	0	0.185398820818947	0
Chr1D	8815464	T	A	193.48	1	4	10	5	0.00742362335686599	0	0
Chr1D	8830434	A	G	296.3	0	6	26	4	0.00937245947443783	0	0
Chr1D	8830442	C	T	380.26	0	7	26	6	0.0115058835639088	0	0
Chr1D	8830449	T	C	392.26	0	7	26	6	0.0115058835639088	0	0
Chr1D	8830471	G	A	792.21	0	16	26	9	0.0382363686102252	0	0
Chr1D	8830493	T	C	817.21	0	16	26	9	0.0382363686102252	0	0
Chr1D	8830530	G	A	506.22	0	10	29	5	0.0189553184189165	0	0
Chr1D	8830548	G	A	377.22	0	9	29	3	0.0163016702500013	0.110814289256376	0.00180645800244571
Chr1D	8830615	G	A	1153.21	0	20	50	18	0.0539688412847946	0	0
Chr1D	8830618	T	C	1173.21	0	20	49	18	0.0539688412847946	0	0
Chr1D	8830636	A	G	1620.21	0	28	50	24	0.0906596619810137	0	0
Chr1D	8830651	A	G	1665.21	0	29	55	27	0.0956119626864213	0	0
Chr1D	8830672	G	A	1596.35	2	31	59	22	0.115979291877834	0	0
Chr1D	8830775	G	A	1970.49	2	45	51	30	0.190801667114412	0	0
Chr1D	8830878	T	C	3253.21	0	76	43	30	0.341122353420319	0	0
Chr1D	8830880	T	C	3249.21	0	76	44	30	0.341122353420319	0	0
Chr1D	8831492	A	G	3581.46	8	110	35	15	0.519771235759593	0	0
Chr1D	8831516	T	C	3111.46	8	77	31	16	0.383721099224916	0	0
Chr1D	8831519	A	G	3146.46	8	77	29	16	0.383721099224916	0	0
Chr1D	8832375	A	G	2401.46	6	49	27	21	0	0	0
Chr1D	8832426	G	A	1181.46	6	25	28	14	0	0	0
Chr1D	8832815	A	G	1474.46	6	33	34	16	0	0	0
Chr1D	8832854	G	A	1504.46	7	36	29	16	0	0	0
Chr1D	8832881	A	G	1313.22	2	31	28	12	0.115979291877834	0	0
Chr1D	8832884	A	G	1309.22	2	31	28	12	0.115979291877834	0	0
Chr1D	8832932	A	G	616.47	2	19	37	5	0.0582114082924767	0	0
Chr1D	8832945	T	C	439.66	1	9	35	6	0.0189553184189165	0	0
Chr1D	8832950	T	C	392.66	1	9	35	6	0.0189553184189165	0	0
Chr1D	8833007	A	G	654.21	0	13	16	9	0.0278981850024447	0	0
Chr1D	8835861	G	C	3955.46	6	72	181	69	0.350783544769848	0	0
Chr1D	8835895	A	G	4948.21	7	110	175	75	0.516114317302561	0	0
Chr1D	8836020	C	T	10183.21	7	237	190	60	0.805411029731481	0	0
Chr1D	8836021	G	C	10320.21	7	237	190	60	0.805411029731481	0	0
Chr1D	8836135	C	T	5219.46	18	86	169	81	0	0	0
Chr1D	8836148	A	G	7912.21	11	180	182	68	0.72003981670024	0	0
Chr1D	8836154	G	A	9731.21	8	242	184	66	0.812959305928416	0	0
Chr1D	8836166	A	G	11422.21	8	241	173	77	0.811726072473356	0	0
Chr1D	8836268	C	T	9331.21	4	213	183	67	0.766553313356403	0	0
Chr1D	8836271	G	A	9346.21	4	213	183	67	0.766553313356403	0	0
Chr1D	8837905	A	G	9337.21	4	230	177	72	0.791998703327792	0	0
Chr1D	8838315	G	C	10029.21	16	228	179	71	0.805411029731481	0	0
Chr1D	8838333	A	G	9191.21	13	234	167	82	0.809230105625552	0	0
Chr1D	8846691	T	C	278.89	0	5	9	5	0.00742362335686599	0	0
Chr1D	8846711	A	G	303.89	0	5	13	7	0.00742362335686599	0	0
Chr1D	8848096	G	A	830.21	0	22	23	6	0.0625651432135269	0	0
Chr1D	8848177	G	A	1959.21	0	60	25	16	0.260188602498169	0	0
Chr1D	8848227	A	G	1390.21	0	26	25	18	0.0809618108793666	0	0
Chr1D	9535290	A	G	271.37	0	7	10	1	0.0115058835639088	0.0217748379746294	0.000250538750359064
Chr1D	9535324	T	C	667.21	0	20	11	2	0.0539688412847946	0.0278981850024447	0.00150563271853077
Chr1D	9535475	G	A	305.26	0	7	13	3	0.0115058835639088	0	0
Chr1D	9535496	A	G	186.69	0	5	11	1	0.00742362335686599	0.0247569496449315	0.000183786269628869
Chr1D	9535692	T	C	689.21	0	22	7	2	0.0625651432135269	0.0163016702500013	0.00101991633381102
Chr1D	9535760	G	C	501.22	0	11	8	3	0.0217748379746294	0	0
Chr1D	9535794	G	C	271.28	0	7	9	1	0.0115058835639088	0.0189553184189165	0.000218097686644869
Chr1D	9535942	T	C	650.21	0	16	6	5	0.0382363686102252	0	0
Chr1D	9536090	A	G	286.26	0	7	6	1	0.0115058835639088	0.0115058835639088	0.000132385356586226
Chr1D	9536198	A	G	252.89	0	6	7	5	0.00937245947443783	0	0
Chr1D	9881899	T	A	368.3	0	6	19	5	0.00937245947443783	0	0
Chr1D	9882671	C	T	427.24	0	8	8	4	0.0138172475575957	0	0
Chr1D	9882754	T	C	503.24	0	13	6	6	0.0278981850024447	0	0
Chr1D	9883031	C	T	637.24	0	11	16	10	0.0217748379746294	0	0
Chr1D	9883042	A	G	558.3	0	9	16	11	0.0163016702500013	0	0
Chr1D	9890219	G	A	32.39	18	3	6	0	0	0.00937245947443783	0
Chr1D	9890711	C	T	87.22	21	4	13	0	0	0.0278981850024447	0
Chr1D	10187743	G	C	2113.21	0	61	5	4	0.265417771582733	0	0
Chr1D	10187750	C	G	2272.21	0	68	8	4	0.301423051965832	0	0
Chr1D	10187889	C	G	848.21	0	23	7	7	0.067023545010205	0	0
Chr1D	10187890	C	T	854.21	0	23	7	7	0.067023545010205	0	0
Chr1D	10187893	C	T	872.21	0	23	8	7	0.067023545010205	0	0
Chr1D	10188148	C	A	719.21	0	20	4	4	0.0539688412847946	0	0
Chr1D	10188179	T	G	876.21	0	23	3	8	0.067023545010205	0	0
Chr1D	10188531	C	T	1137.21	0	28	8	11	0.0906596619810137	0	0
Chr1D	10188617	C	G	470.22	0	11	5	5	0.0217748379746294	0	0
Chr1D	10188621	G	A	470.22	0	11	4	6	0.0217748379746294	0	0
Chr1D	10188890	G	T	432.22	0	10	3	2	0.0189553184189165	0.00742362335686599	0.000140717144551501
Chr1D	10188978	A	T	506.22	0	12	5	4	0.0247569496449315	0	0
Chr1D	10188987	T	A	472.22	0	12	5	3	0.0247569496449315	0	0
Chr1D	10253252	C	G	438.26	0	7	7	9	0.0115058835639088	0	0
Chr1D	10257634	T	A	122.56	2	4	5	0	0.00937245947443783	0.00742362335686599	6.95776090657167e-05
Chr1D	10258250	C	G	231.31	0	8	6	1	0.0138172475575957	0.0115058835639088	0.000158979641571399
Chr1D	11108751	T	C	196.4	0	5	4	1	0.00742362335686599	0.00742362335686599	5.51101837446063e-05
Chr1D	11109709	G	A	117.26	9	6	7	0	0	0.0115058835639088	0
Chr1D	11111117	G	A	210.84	0	8	9	0	0.0138172475575957	0.0163016702500013	0.00022524421344656
Chr1D	11113650	T	C	364.39	0	7	11	6	0.0115058835639088	0	0
Chr1D	11113907	C	T	620.21	0	12	8	7	0.0247569496449315	0	0
Chr1D	11114168	C	A	284.39	0	5	3	4	0.00742362335686599	0	0
Chr1D	11114253	C	T	604.21	0	14	4	6	0.0311947306485405	0	0
Chr1D	11114258	G	T	601.21	0	14	4	6	0.0311947306485405	0	0
Chr1D	11114276	G	A	491.22	0	9	5	6	0.0163016702500013	0	0
Chr1D	11114291	G	C	380.24	0	8	6	3	0.0138172475575957	0	0
Chr1D	11114368	T	C	60.22	7	3	15	0	0	0.0346423513406923	0
Chr1D	11114514	C	T	784.21	0	16	9	7	0.0382363686102252	0	0
Chr1D	11219263	T	C	225.56	0	7	16	3	0.0115058835639088	0	0
Chr1D	11219351	C	T	1704.21	0	40	17	17	0.153033512271343	0	0
Chr1D	11219424	A	G	332.24	0	9	7	3	0.0163016702500013	0	0
Chr1D	11219427	T	C	375.22	0	9	9	3	0.0163016702500013	0	0
Chr1D	11219429	G	C	387.22	0	9	9	3	0.0163016702500013	0	0
Chr1D	11219512	C	T	911.46	3	20	14	10	0	0	0
Chr1D	11219514	G	T	902.46	3	20	13	10	0	0	0
Chr1D	11219688	A	G	1329.46	13	31	25	13	0	0	0
Chr1D	11219689	A	T	1110.46	13	31	26	13	0	0	0
Chr1D	11219716	C	G	2627.46	16	69	27	19	0	0	0
Chr1D	11219766	T	G	3066.46	17	89	32	24	0	0	0
Chr1D	11219774	A	T	3200.5	16	89	32	23	0	0	0
Chr1D	11219964	A	G	3008.21	3	101	17	13	0.465954083084112	0	0
Chr1D	11230776	G	C	1272.46	8	37	5	4	0	0	0
Chr1D	11230896	C	T	2490.21	4	56	41	23	0.260188602498169	0	0
Chr1D	11231012	G	C	884.25	1	20	48	8	0.0582114082924767	0	0
Chr1D	11231720	A	C	488.24	0	10	6	6	0.0189553184189165	0	0
Chr1D	11232287	A	C	1547.46	6	29	103	28	0	0	0
Chr1D	11232293	G	A	1447.46	6	26	105	24	0	0	0
Chr1D	11232296	T	G	1412.46	3	26	105	24	0	0	0
Chr1D	11232300	C	T	1439.46	3	26	102	24	0	0	0
Chr1D	11232329	A	G	1383.46	6	38	89	15	0	0	0
Chr1D	11232341	A	G	1966.46	6	50	88	19	0	0	0
Chr1D	11232350	T	A	2587.21	5	70	93	26	0.33625114600471	0	0
Chr1D	11232362	T	G	3474.21	5	91	90	29	0.432625342543556	0	0
Chr1D	11232365	G	T	3458.21	5	90	91	29	0.428326316743993	0	0
Chr1D	11234107	A	G	5183.21	3	95	86	77	0.441134771608053	0	0
Chr1D	11234349	A	G	4226.46	12	82	75	49	0	0	0
Chr1D	11234471	A	G	1582.21	0	32	24	12	0.110814289256376	0	0
Chr1D	11677088	A	G	2633.21	0	48	45	29	0.196201266578292	0	0
Chr1D	11681401	A	G	84.21	14	4	103	0	0	0.461891293096356	0
Chr1D	11684090	C	A	109.21	22	5	52	0	0	0.217732569938024	0
Chr1D	11717917	C	T	108.48	0	6	6	0	0.00937245947443783	0.00937245947443783	8.78429965999795e-05
Chr1D	11750214	G	A	9875.21	11	235	154	94	0.807967189684302	0	0
Chr1D	11774764	C	T	834.21	0	26	33	10	0.0809618108793666	0	0
Chr1D	11775246	G	C	2243.46	8	50	49	26	0	0	0
Chr1D	11776350	T	C	2067.21	0	40	42	29	0.153033512271343	0	0
Chr1D	11776353	G	A	1997.21	0	40	42	29	0.153033512271343	0	0
Chr1D	11776384	C	T	2098.26	2	36	46	36	0.142326034038223	0	0
Chr1D	11776401	A	G	1877.56	2	29	38	34	0.105694669908846	0	0
Chr1D	11776437	T	G	1822.46	3	30	38	36	0.115979291877834	0	0
Chr1D	11776627	G	T	1570.46	7	30	26	24	0	0	0
Chr1D	11776641	G	A	47.21	38	7	54	0	0	0.228436877888262	0
Chr1D	11776834	A	G	112.46	2	3	8	2	0.00742362335686599	0.0189553184189165	0.000140717144551501
Chr1D	11843828	T	C	1937.21	1	27	91	41	0.0906596619810137	0	0
Chr1D	11844770	T	G	6150.46	21	118	167	82	0	0	0
Chr1D	11845703	C	G	5262.21	4	111	145	71	0.508715126460503	0	0
Chr1D	12010724	C	T	76.56	2	3	25	1	0.00742362335686599	0.0809618108793666	0.000601029990258233
Chr1D	12010812	C	T	276.39	0	5	21	4	0.00742362335686599	0	0
Chr1D	12011372	A	G	140.92	0	5	18	1	0.00742362335686599	0.0498438696515259	0.000370022114941651
Chr1D	12011396	C	T	406.39	0	6	18	7	0.00937245947443783	0	0
Chr1D	12011423	A	G	690.22	0	11	13	9	0.0217748379746294	0	0
Chr1D	12011447	A	G	1097.21	0	18	14	16	0.0458427848789722	0	0
Chr1D	12011537	C	A	1079.21	0	25	25	10	0.0762283181645359	0	0
Chr1D	12011567	A	G	865.21	0	19	24	4	0.0498438696515259	0	0
Chr1D	12011708	C	T	335.26	0	7	16	3	0.0115058835639088	0	0
Chr1D	12012038	T	C	1530.21	0	43	12	7	0.169191067451386	0	0
Chr1D	12012800	C	T	1186.95	4	39	13	11	0.169191067451386	0	0
Chr1D	12029228	G	T	328.24	0	9	4	1	0.0163016702500013	0.00742362335686599	0.000121017460023837
Chr1D	12032537	T	C	202.46	2	4	13	4	0.00937245947443783	0	0
Chr1D	12033203	G	A	408.46	2	13	14	4	0.0346423513406923	0	0
Chr1D	12033395	C	T	548.39	1	16	13	6	0.0419716770253992	0	0
Chr1D	12243149	C	T	263.5	1	6	3	2	0.0115058835639088	0.00742362335686599	8.54153459664136e-05
Chr1D	12245861	C	T	1415.46	4	34	18	11	0	0	0
Chr1D	12246338	A	G	1762.46	10	51	29	27	0	0	0
Chr1D	12246417	G	A	44.21	26	4	20	0	0	0.0539688412847946	0
Chr1D	12247893	C	A	246.3	0	7	3	2	0.0115058835639088	0.00742362335686599	8.54153459664136e-05
Chr1D	12248372	C	T	334.26	0	11	3	2	0.0217748379746294	0.00742362335686599	0.000161648195780431
Chr1D	12248414	G	A	420.22	0	9	4	3	0.0163016702500013	0	0
Chr1D	12593089	T	C	109.04	0	6	5	0	0.00937245947443783	0.00742362335686599	6.95776090657167e-05
Chr1D	12616807	T	C	49.21	13	4	90	0	0	0.406389242579297	0
Chr1D	12616824	A	T	73.21	12	5	87	0	0	0.392875419925196	0
Chr1D	12616904	T	A	322.39	18	12	42	3	0	0.179994682324373	0
Chr1D	12616950	T	C	245.21	3	8	34	1	0	0.126426537712294	0
Chr1D	12617003	C	G	489.21	13	18	67	2	0	0.30647419453297	0
Chr1D	12617032	A	C	364.21	10	15	72	2	0	0.331353229357486	0
Chr1D	12617039	C	G	355.21	12	14	77	2	0	0.355573026507772	0
Chr1D	12617051	C	T	267.21	12	10	82	1	0	0.374451784484693	0
Chr1D	12708054	T	A	760.49	1	7	15	17	0.0138172475575957	0	0
Chr1D	12709243	T	C	577.56	0	5	15	16	0.00742362335686599	0	0
Chr1D	12710721	T	A	378.46	2	6	9	7	0.0138172475575957	0	0
Chr1D	12710739	A	C	401.46	2	6	7	7	0.0138172475575957	0	0
Chr1D	12710915	T	C	169.46	2	4	18	5	0.00937245947443783	0	0
Chr1D	12711409	G	A	450.26	0	10	17	8	0.0189553184189165	0	0
Chr1D	12711592	A	G	732.22	0	10	15	13	0.0189553184189165	0	0
Chr1D	12880245	G	C	9776.46	34	216	169	79	0	0	0
Chr1D	12882098	T	C	6501.46	34	149	188	60	0	0	0
Chr1D	12883742	C	T	243.39	0	5	7	3	0.00742362335686599	0	0
Chr1D	12885690	C	G	1752.46	4	39	84	27	0.169191067451386	0	0
Chr1D	12885691	A	G	1777.46	4	39	83	27	0.169191067451386	0	0
Chr1D	12885760	A	G	903.46	4	30	9	6	0	0	0
Chr1D	12885794	T	C	834.46	4	18	5	6	0	0	0
Chr1D	13015558	C	T	5817.46	66	150	208	42	0	0	0
Chr1D	13015588	T	A	1440.21	87	46	244	4	0	0.810483035983299	0
Chr1D	13015649	A	G	1816.46	45	36	187	36	0	0	0
Chr1D	13126595	A	T	412.22	10	20	30	1	0	0.105694669908846	0
Chr1D	13325608	C	T	639.21	0	14	4	8	0.0311947306485405	0	0
Chr1D	13325648	C	A	561.46	4	8	3	13	0	0	0
Chr1D	13325649	A	G	561.46	4	8	3	13	0	0	0
Chr1D	13326459	G	C	278.39	0	8	9	3	0.0138172475575957	0	0
Chr1D	13327242	C	T	273.89	6	0	6	11	0.00937245947443783	0	0
Chr1D	13327485	G	C	570.89	0	6	9	16	0.00937245947443783	0	0
Chr1D	13327922	T	C	3233.06	8	72	74	46	0.360334792888177	0	0
Chr1D	13328512	G	A	4327.21	4	90	47	37	0.423997777118173	0	0
Chr1D	13329952	G	A	2140.21	4	56	38	15	0.260188602498169	0	0
Chr1D	13329967	C	G	1851.35	3	43	33	15	0.185398820818947	0	0
Chr1D	13329970	G	C	1751.6	3	43	33	15	0.185398820818947	0	0
Chr1D	13329973	G	C	1885.35	3	43	32	15	0.185398820818947	0	0
Chr1D	13330051	G	C	271.46	2	5	46	8	0.0115058835639088	0	0
Chr1D	13333475	C	T	242.46	2	3	10	5	0.00742362335686599	0	0
Chr1D	13333489	G	C	302.47	2	4	9	6	0.00937245947443783	0	0
Chr1D	13337652	G	A	7138.46	17	159	166	84	0.688224204439411	0	0
Chr1D	13337876	A	G	9283.46	29	217	185	65	0	0	0
Chr1D	13337877	T	C	9309.46	29	217	185	65	0	0	0
Chr1D	13338924	G	T	7663.46	57	175	165	84	0	0	0
Chr1D	13339005	T	C	5933.21	5	88	158	92	0.419639754857725	0	0
Chr1D	13748218	G	A	214.46	6	2	5	5	0.0138172475575957	0	0
Chr1D	13748230	A	G	213.46	6	2	6	5	0.0138172475575957	0	0
Chr1D	13988184	G	A	3319.46	7	92	98	34	0.445345155343255	0	0
Chr1D	13988187	G	T	2992.46	7	92	94	33	0.445345155343255	0	0
Chr1D	13988189	C	T	3312.47	7	92	96	33	0.445345155343255	0	0
Chr1D	13988855	T	A	297.69	0	8	8	0	0.0138172475575957	0.0138172475575957	0.000190916330067884
Chr1D	13989448	A	G	6133.46	20	150	170	70	0	0	0
Chr1D	13990437	A	T	289.51	1	10	12	3	0.0217748379746294	0	0
Chr1D	13990479	T	A	168.31	1	5	11	0	0.00937245947443783	0.0217748379746294	0.000204083786479664
Chr1D	13991001	T	C	8341.46	39	207	158	57	0	0	0
Chr1D	13991238	T	G	1354.21	1	16	67	38	0.0419716770253992	0	0
Chr1D	14000151	G	T	5458.46	38	156	185	62	0	0	0
Chr1D	14000155	G	C	5708.46	37	151	181	62	0	0	0
Chr1D	14000705	G	C	7537.46	42	203	188	62	0	0	0
Chr1D	14001094	T	C	7335.46	22	209	194	56	0.78776003310119	0	0
Chr1D	14001341	C	T	6763.46	30	174	196	54	0	0	0
Chr1D	14001940	A	G	303.88	0	8	21	1	0.0138172475575957	0.0625651432135269	0.000864478072257729
Chr1D	14001972	G	T	227.03	0	10	8	0	0.0189553184189165	0.0138172475575957	0.000261910327127223
Chr1D	14002012	G	T	224.38	0	6	5	0	0.00937245947443783	0.00742362335686599	6.95776090657167e-05
Chr1D	14130520	G	T	710.21	0	17	7	5	0.0419716770253992	0	0
Chr1D	14146104	C	A	109.24	5	4	13	0	0	0.0278981850024447	0
Chr1D	15454826	C	T	649.44	1	14	3	5	0.0346423513406923	0	0
Chr1D	15455094	C	G	1917.21	2	56	9	7	0.249672982213825	0	0
Chr1D	15456146	A	G	2468.46	7	56	25	19	0	0	0
Chr1D	15456187	C	A	3519.46	16	85	39	23	0	0	0
Chr1D	15456424	C	T	5459.21	13	157	26	23	0.674328174433165	0	0
Chr1D	15456450	G	T	6195.21	15	230	30	20	0.806694195553784	0	0
Chr1D	15456580	T	C	2108.46	10	49	53	27	0	0	0
Chr1D	15456715	C	T	3331.46	8	66	53	37	0	0	0
Chr1D	15456785	A	G	3155.21	2	82	55	34	0.379100748564158	0	0
Chr1D	15456792	G	C	3012.21	2	75	52	32	0.345966572997671	0	0
Chr1D	15456866	T	C	2118.21	1	43	41	20	0.174591348378593	0	0
Chr1D	15457276	T	C	567.46	2	12	8	9	0.0311947306485405	0	0
Chr1D	15457303	T	C	609.46	2	12	10	10	0.0311947306485405	0	0
Chr1D	15457375	G	A	257.14	4	10	25	2	0	0.0857742989537005	0
Chr1D	15457773	A	G	6966.46	14	151	142	84	0.662198681908949	0	0
Chr1D	15458962	A	G	4650.46	6	66	162	85	0.321478481953742	0	0
Chr1D	15459765	A	C	3125.46	22	63	111	47	0	0	0
Chr1D	15461549	T	A	3536.46	19	52	142	60	0	0	0
Chr1D	15463210	T	C	3729.46	13	51	151	69	0	0	0
Chr1D	15464261	G	A	504.84	0	23	6	0	0.067023545010205	0.00937245947443783	0.000628175459441306
Chr1D	15464794	A	G	195.46	14	5	73	7	0	0.360334792888177	0
Chr1D	15464807	T	G	134.46	14	3	53	6	0	0	0
Chr1D	16451527	C	G	313.75	0	9	15	1	0.0163016702500013	0.0382363686102252	0.00062331667264139
Chr1D	16451703	T	C	216.46	4	5	4	2	0	0.00937245947443783	0
Chr1D	16451858	G	T	222.46	2	7	4	3	0.0163016702500013	0	0
Chr1D	16663693	A	G	261.36	1	8	12	0	0.0163016702500013	0.0247569496449315	0.000403579629507559
Chr1D	16664502	G	C	472.22	0	12	6	4	0.0247569496449315	0	0
Chr1D	16664953	C	G	249.31	0	6	6	1	0.00937245947443783	0.0115058835639088	0.000107838427420335
Chr1D	16665680	C	G	284.3	0	7	4	3	0.0115058835639088	0	0
Chr1D	16665683	G	A	272.3	0	7	3	3	0.0115058835639088	0	0
Chr1D	16680630	G	A	848.28	1	20	2	6	0.0582114082924767	0.0138172475575957	0
Chr1D	16688697	T	C	132.89	62	11	15	1	0	0.0382363686102252	0
Chr1D	16688833	G	A	104.17	0	5	9	0	0.00742362335686599	0.0163016702500013	0.000121017460023837
Chr1D	16688894	G	C	630.22	0	17	6	8	0.0419716770253992	0	0
Chr1D	16691793	G	T	1046.21	68	34	127	7	0	0.574518598662543	0
Chr1D	16691816	G	A	2342.46	62	98	137	18	0	0	0
Chr1D	16691953	C	G	8042.21	7	182	105	83	0.71602610527389	0	0
Chr1D	16691990	C	T	3065.46	71	71	146	27	0	0	0
Chr1D	16698981	G	C	3671.21	125	113	203	8	0	0.756692641065075	0
Chr1D	16698985	G	A	6091.46	88	150	166	45	0	0	0
Chr1D	16698999	A	G	5340.46	91	147	182	29	0	0	0
Chr1D	16699043	G	A	5437.46	78	160	180	31	0	0	0
Chr1D	16699092	G	A	5893.46	85	151	175	36	0	0	0
Chr1D	16699105	A	G	6429.46	67	171	178	33	0	0	0
Chr1D	16699109	G	A	7176.46	31	207	177	34	0	0	0
Chr1D	16699133	C	T	3175.46	137	98	192	18	0	0.755001184309977	0
Chr1D	16699319	A	G	121.47	3	5	39	3	0	0.163796249622767	0
Chr1D	16699528	G	C	286.46	4	5	23	6	0	0	0
Chr1D	16699910	T	C	55.21	11	3	71	0	0	0.316502310857357	0
Chr1D	16699924	G	T	58.21	11	3	74	0	0	0.331353229357486	0
Chr1D	16699958	C	G	60.21	16	3	105	0	0	0.469987441784173	0
Chr1D	16700015	T	G	513.51	1	9	80	13	0.0189553184189165	0	0
Chr1D	16700030	T	C	188.51	1	7	93	7	0.0138172475575957	0.449525985644418	0.00621121182722113
Chr1D	16700305	T	C	1208.46	2	16	51	26	0.0458427848789722	0	0
Chr1D	16700370	C	G	1467.48	4	31	60	26	0	0	0
Chr1D	16700808	A	C	1692.21	3	64	40	9	0.296347766518217	0	0
Chr1D	16700858	T	C	976.48	1	27	40	2	0.0906596619810137	0.163796249622767	0.0148497126245578
Chr1D	16701105	C	G	7862.46	54	196	197	53	0	0	0
Chr1D	17107726	G	A	216.47	1	8	4	4	0.0163016702500013	0	0
Chr1D	17373664	T	C	1617.21	0	45	3	9	0.179994682324373	0	0
Chr1D	17373668	G	A	1599.21	0	46	3	9	0.185398820818947	0	0
Chr1D	17373884	A	G	410.24	0	11	3	4	0.0217748379746294	0	0
Chr1D	17374386	G	T	1173.21	0	30	9	7	0.100625468825001	0	0
Chr1D	17466835	G	C	968.46	5	19	12	10	0	0	0
Chr1D	17466952	T	C	1991.46	10	57	25	11	0	0	0
Chr1D	17468244	T	C	1560.47	4	30	74	19	0	0	0
Chr1D	17468283	C	T	2114.21	0	43	61	24	0.169191067451386	0	0
Chr1D	17468373	A	T	4552.46	15	115	60	36	0	0	0
Chr1D	17468657	C	T	3764.21	6	105	52	25	0.493572478027004	0	0
Chr1D	17469021	A	G	1910.46	5	38	71	29	0	0	0
Chr1D	17469118	G	A	3224.61	9	101	53	30	0.489714552091351	0	0
Chr1D	17469208	T	G	772.21	0	12	13	11	0.0247569496449315	0	0
Chr1D	17469275	A	G	1006.59	4	38	8	5	0.163796249622767	0	0
Chr1D	17934150	G	A	1537.46	12	12	59	45	0	0	0
Chr1D	17934647	T	C	1584.46	7	22	43	35	0	0	0
Chr1D	17934992	A	T	1875.46	16	38	44	26	0	0	0
Chr1D	18148503	T	C	568.22	0	12	12	7	0.0247569496449315	0	0
Chr1D	18148729	C	T	1396.46	8	40	19	9	0	0	0
Chr1D	18148861	T	C	875.46	18	34	18	2	0	0.0539688412847946	0
Chr1D	18148879	T	C	1086.59	21	44	21	3	0	0	0
Chr1D	18148882	T	C	1163.46	21	44	22	3	0	0	0
Chr1D	18148888	T	C	1303.46	20	48	22	3	0	0	0
Chr1D	18149170	C	G	644.46	6	16	13	4	0	0	0
Chr1D	18149185	C	T	915.46	6	31	12	3	0	0	0
Chr1D	18149270	A	C	1691.46	7	52	23	10	0	0	0
Chr1D	18149287	G	C	1780.46	8	59	27	9	0	0	0
Chr1D	18149337	C	A	1404.46	9	46	32	7	0	0	0
Chr1D	18149422	C	G	2377.46	10	64	36	13	0	0	0
Chr1D	18149443	C	T	2316.46	7	63	34	11	0.311500752271089	0	0
Chr1D	18149452	C	G	2481.48	7	69	35	9	0.341122353420319	0	0
Chr1D	18149506	G	T	5883.21	11	191	28	12	0.740952468476979	0	0
Chr1D	18149544	T	G	7100.21	9	238	36	14	0.809230105625552	0	0
Chr1D	18149554	G	T	7325.21	10	239	35	13	0.811726072473356	0	0
Chr1D	18149672	T	C	3444.21	6	98	44	13	0.465954083084112	0	0
Chr1D	18150209	C	A	617.85	5	21	13	1	0	0.0311947306485405	0
Chr1D	18150509	T	C	365.6	4	11	17	1	0	0.0458427848789722	0
Chr1D	18388769	A	T	523.14	1	11	18	5	0.0247569496449315	0	0
Chr1D	18388787	A	G	1159.21	1	27	25	5	0.0906596619810137	0	0
Chr1D	18388934	C	A	1518.21	3	49	14	4	0.217732569938024	0	0
Chr1D	18389295	C	G	2289.21	0	69	28	9	0.30647419453297	0	0
Chr1D	18389415	A	T	972.44	1	16	14	16	0.0419716770253992	0	0
Chr1D	18389716	C	T	1454.46	10	33	12	9	0	0	0
Chr1D	19249853	A	G	271.56	0	6	23	7	0.00937245947443783	0	0
Chr1D	19250997	A	G	7472.46	51	197	185	63	0	0	0
Chr1D	19252886	C	T	4991.21	7	107	187	62	0.504972643907022	0	0
Chr1D	19253067	G	A	6205.46	46	172	217	32	0	0	0
Chr1D	19253082	T	G	3182.46	40	86	221	29	0	0	0
Chr1D	19253084	T	G	3324.46	30	92	223	27	0	0	0
Chr1D	19253086	A	T	2808.46	44	86	231	19	0	0.812959305928416	0
Chr1D	19253137	G	A	1657.46	26	36	201	48	0	0	0
Chr1D	19253138	T	C	1992.46	24	36	199	47	0	0	0
Chr1D	19253139	A	C	1988.46	24	36	199	47	0	0	0
Chr1D	19253219	T	A	3376.46	42	78	178	53	0	0	0
Chr1D	19253228	T	C	3203.28	42	70	187	50	0	0	0
Chr1D	19253230	G	C	3197.49	42	70	190	50	0	0	0
Chr1D	19253278	T	C	3054.46	27	62	181	46	0	0	0
Chr1D	19253302	C	T	2782.46	12	60	187	52	0	0	0
Chr1D	19265726	T	C	5232.46	45	133	184	65	0	0	0
Chr1D	19266433	T	C	5292.46	38	115	170	74	0	0	0
Chr1D	19266867	A	G	223.58	2	9	12	1	0.0217748379746294	0.0278981850024447	0.000607478458214468
Chr1D	19267397	G	A	4189.95	7	89	198	50	0.432625342543556	0	0
Chr1D	19267420	T	C	2128.46	5	34	184	44	0	0	0
Chr1D	19267429	G	A	1648.46	4	26	171	36	0	0	0
Chr1D	19267534	T	A	1341.21	0	33	6	9	0.115979291877834	0	0
Chr1D	19394526	C	T	124.97	0	6	4	1	0.00937245947443783	0.00742362335686599	6.95776090657167e-05
Chr1D	19435969	C	T	45.26	9	0	6	4	0.0163016702500013	0	0
Chr1D	19888379	G	C	907.23	0	9	3	16	0.0163016702500013	0	0
Chr1D	19888412	C	G	937.23	0	10	3	22	0.0189553184189165	0	0
Chr1D	19888485	G	C	1232.24	0	11	9	31	0.0217748379746294	0	0
Chr1D	19888508	G	C	1874.21	0	17	19	43	0.0419716770253992	0	0
Chr1D	19888570	C	G	1205.24	0	11	12	33	0.0217748379746294	0	0
Chr1D	19888629	A	T	2541.21	0	60	17	30	0.260188602498169	0	0
Chr1D	19888650	G	A	3821.21	0	93	19	42	0.419639754857725	0	0
Chr1D	19888677	G	C	4048.21	0	88	22	50	0.397409150665683	0	0
Chr1D	19888745	G	A	3335.21	0	76	10	32	0.341122353420319	0	0
Chr1D	19888796	G	A	2490.21	2	57	8	28	0.254940074527927	0	0
Chr1D	19889083	G	C	140.76	6	5	19	1	0	0.0539688412847946	0
Chr1D	19889085	T	A	128.24	6	5	19	1	0	0.0539688412847946	0
Chr1D	19889402	T	C	1272.44	1	16	21	25	0.0419716770253992	0	0
Chr1D	19889516	A	G	37.47	13	2	17	2	0.0346423513406923	0.0498438696515259	0
Chr1D	20087865	G	C	63.21	31	5	26	1	0	0.0857742989537005	0
Chr1D	20088135	T	C	1292.46	15	34	24	7	0	0	0
Chr1D	20209514	T	C	33.57	9	4	5	0	0	0.00742362335686599	0
Chr1D	20209530	G	A	30.57	11	4	5	0	0	0.00742362335686599	0
Chr1D	20209662	A	G	43.24	15	3	10	0	0	0.0189553184189165	0
Chr1D	20360364	T	C	3455.46	10	90	24	30	0.449525985644418	0	0
Chr1D	20360681	G	A	2905.46	9	67	34	24	0	0	0
Chr1D	20361029	T	G	1950.46	9	41	26	24	0	0	0
Chr1D	20361047	G	T	2254.46	11	47	27	29	0	0	0
Chr1D	20361194	G	A	5940.71	13	171	21	33	0.705691635521491	0	0
Chr1D	20453287	A	G	575.21	0	17	15	5	0.0419716770253992	0	0
Chr1D	20455109	T	C	365.24	0	13	13	2	0.0278981850024447	0.0346423513406923	0.000966458726622323
Chr1D	20467861	C	A	367.24	0	10	10	3	0.0189553184189165	0	0
Chr1D	20468338	A	G	299.39	0	9	3	4	0.0163016702500013	0	0
Chr1D	20492752	T	C	821.21	0	21	4	11	0.0582114082924767	0	0
Chr1D	20492896	A	G	309.46	8	8	2	3	0	0.00742362335686599	0
Chr1D	20492951	C	T	462.49	4	15	8	1	0	0.0163016702500013	0
Chr1D	20493021	A	G	1063.21	0	24	10	7	0.0715800968304996	0	0
Chr1D	20493085	A	G	1155.22	2	32	4	7	0.121184888711641	0	0
Chr1D	20550319	A	T	325.46	3	8	25	3	0	0	0
Chr1D	20551203	C	A	158.46	3	5	15	3	0	0	0
Chr1D	20570989	C	T	7960.46	60	188	197	53	0	0	0
Chr1D	20571117	T	C	358.46	2	7	7	4	0.0163016702500013	0	0
Chr1D	20571206	T	C	8131.46	43	204	196	54	0	0	0
Chr1D	20571454	T	G	6907.46	42	172	182	68	0	0	0
Chr1D	20571588	T	C	2295.46	3	22	117	67	0	0	0
Chr1D	20571679	C	T	420.46	2	6	11	7	0.0138172475575957	0	0
Chr1D	20571686	T	C	219.47	2	6	5	1	0.0138172475575957	0.00937245947443783	0.000129501592781841
Chr1D	20572178	G	C	6496.46	31	121	144	106	0	0	0
Chr1D	20572182	T	C	6394.46	21	122	144	106	0	0	0
Chr1D	20572188	A	G	6279.46	22	129	139	108	0	0	0
Chr1D	20572803	A	C	7091.46	18	162	178	56	0.697105127238401	0	0
Chr1D	20572856	A	G	158.4	1	5	8	0	0.00937245947443783	0.0138172475575957	0.000129501592781841
Chr1D	20572860	C	T	156.4	1	5	8	0	0.00937245947443783	0.0138172475575957	0.000129501592781841
Chr1D	20572976	A	T	178.52	1	5	12	2	0.00937245947443783	0.0311947306485405	0.000292371348819449
Chr1D	20573041	C	T	328.56	1	8	8	2	0.0163016702500013	0.0189553184189165	0.000309003350348953
Chr1D	20573084	A	G	369.24	0	9	6	2	0.0163016702500013	0.0138172475575957	0.00022524421344656
Chr1D	20573189	C	G	281.26	0	7	4	1	0.0115058835639088	0.00742362335686599	8.54153459664136e-05
Chr1D	20573599	G	A	8360.46	31	203	178	72	0	0	0
Chr1D	20573638	C	A	7311.46	50	193	193	57	0	0	0
Chr1D	20573663	C	T	5332.46	52	153	209	41	0	0	0
Chr1D	20573672	G	A	5288.46	52	153	210	39	0	0	0
Chr1D	20573718	T	A	1307.21	50	42	229	16	0	0.806694195553784	0
Chr1D	20573723	G	A	1028.21	48	31	237	13	0	0.812959305928416	0
Chr1D	20573744	A	C	152.21	39	7	247	0	0	0.809230105625552	0
Chr1D	20573845	A	G	854.21	53	28	236	12	0	0.810483035983299	0
Chr1D	20573847	C	G	854.21	49	28	237	12	0	0.811726072473356	0
Chr1D	20573868	T	C	889.21	43	28	215	11	0	0.780462551462066	0
Chr1D	20573894	G	C	905.06	35	28	157	12	0	0.671943016674627	0
Chr1D	20573915	T	C	589.21	40	20	148	9	0	0.641696959678078	0
Chr1D	20574523	G	A	8637.21	13	205	101	42	0.768149912060787	0	0
Chr1D	21194892	A	T	626.22	8	10	0	9	0	0.0163016702500013	0
Chr1D	21197186	G	A	9376.46	28	219	156	92	0	0	0
Chr1D	21198142	T	A	3509.46	8	84	89	59	0.415252290254597	0	0
Chr1D	21302226	T	C	756.24	0	8	19	19	0.0138172475575957	0	0
Chr1D	21303182	T	C	67.21	10	3	24	0	0	0.0715800968304996	0
Chr1D	21303215	G	A	64.21	10	3	22	0	0	0.0625651432135269	0
Chr1D	21316144	G	A	679.85	1	14	28	12	0.0346423513406923	0	0
Chr1D	21318770	A	T	529.46	3	4	19	12	0	0	0
Chr1D	21319846	G	A	816.46	9	16	28	12	0	0	0
Chr1D	21484371	A	G	310.46	6	4	6	7	0	0	0
Chr1D	21484838	C	G	8697.46	38	198	168	81	0	0	0
Chr1D	21485672	A	G	7343.46	40	171	190	59	0	0	0
Chr1D	21487876	A	G	5031.46	63	140	212	36	0	0	0
Chr1D	21487971	T	C	5883.46	57	154	214	36	0	0	0
Chr1D	21488122	A	G	8621.46	46	199	182	68	0	0	0
Chr1D	21490649	C	T	1325.46	16	31	54	17	0	0	0
Chr1D	21491878	T	C	1669.46	5	29	47	26	0	0	0
Chr1D	21493486	C	G	814.46	8	15	12	9	0	0	0
Chr1D	21496742	A	G	526.22	0	18	3	3	0.0458427848789722	0	0
Chr1D	21496770	G	A	515.22	0	17	5	3	0.0419716770253992	0	0
Chr1D	21497293	A	G	451.46	10	12	8	8	0	0	0
Chr1D	21497354	G	A	123.21	3	4	14	0	0	0.0311947306485405	0
Chr1D	22076293	T	C	3287.46	10	84	42	25	0	0	0
Chr1D	22076295	T	G	3255.46	10	84	45	25	0	0	0
Chr1D	22076311	G	C	1358.46	9	30	40	12	0	0	0
Chr1D	22076395	T	C	53.21	5	3	25	0	0	0.0762283181645359	0
Chr1D	22076398	A	C	50.21	5	3	25	0	0	0.0762283181645359	0
Chr1D	22076428	T	C	1970.44	4	46	21	11	0.206983561871243	0	0
Chr1D	22076452	A	G	4393.21	3	98	16	25	0.453677272526882	0	0
Chr1D	22076455	C	G	4370.21	4	98	16	25	0.457799033454918	0	0
Chr1D	22076473	G	C	6367.21	2	145	18	34	0.614057226146912	0	0
Chr1D	22076542	C	G	8939.21	15	225	40	67	0.800174747710244	0	0
Chr1D	22076545	C	G	9098.21	15	225	39	67	0.800174747710244	0	0
Chr1D	22076599	G	C	10004.21	4	231	32	52	0.793388930766935	0	0
Chr1D	22076603	G	A	9796.21	3	228	24	52	0.78776003310119	0	0
Chr1D	22076623	A	G	8926.21	5	215	25	38	0.771304054418741	0	0
Chr1D	22076665	G	C	405.21	3	13	31	1	0	0.110814289256376	0
Chr1D	22076668	C	A	418.22	3	13	27	1	0	0.0906596619810137	0
Chr1D	22076731	G	C	876.89	1	16	24	13	0.0419716770253992	0	0
Chr1D	22076734	G	C	923.27	1	16	27	13	0.0419716770253992	0	0
Chr1D	22076764	G	C	3311.21	3	57	35	48	0.260188602498169	0	0
Chr1D	22076815	C	G	4981.21	2	81	28	63	0.374451784484693	0	0
Chr1D	22076827	T	C	5221.21	2	98	30	68	0.449525985644418	0	0
Chr1D	22076836	G	A	4659.21	2	96	27	60	0.441134771608053	0	0
Chr1D	22076884	C	G	6203.21	2	141	29	70	0.602339948070381	0	0
Chr1D	22076962	A	G	6580.21	4	145	28	49	0.619771404739661	0	0
Chr1D	22077985	A	T	2143.28	3	53	29	15	0.239086562096568	0	0
Chr1D	22077988	A	G	2116.28	3	53	29	15	0.239086562096568	0	0
Chr1D	22078016	G	A	394.39	0	5	15	9	0.00742362335686599	0	0
Chr1D	22078027	A	G	423.39	0	5	14	8	0.00742362335686599	0	0
Chr1D	22163872	T	C	1994.46	10	50	74	19	0	0	0
Chr1D	22165688	A	G	1173.46	12	18	59	25	0	0	0
Chr1D	22166634	A	G	297.46	2	5	4	5	0.0115058835639088	0	0
Chr1D	22167707	G	A	248.31	0	6	4	1	0.00937245947443783	0.00742362335686599	6.95776090657167e-05
Chr1D	22168446	C	G	120.47	2	5	8	1	0.0115058835639088	0.0163016702500013	0.00018756511979375
Chr1D	22168454	C	T	127.47	2	6	8	1	0.0138172475575957	0.0163016702500013	0.00022524421344656
Chr1D	22169692	C	G	77.21	4	3	30	0	0	0.100625468825001	0
Chr1D	22169824	T	C	532.46	6	7	26	13	0	0	0
Chr1D	22169878	G	C	160.46	3	4	27	4	0	0	0
Chr1D	23721663	G	C	467.3	3	14	6	0	0	0.00937245947443783	0
Chr1D	23722748	C	T	284.56	0	5	6	4	0.00742362335686599	0	0
Chr1D	23879778	T	C	327.39	0	5	5	5	0.00742362335686599	0	0
Chr1D	23879873	G	T	134.89	0	5	4	1	0.00742362335686599	0.00742362335686599	5.51101837446063e-05
Chr1D	25038505	A	C	1319.46	3	15	17	31	0	0	0
Chr1D	25410615	T	C	628.21	68	32	193	5	0	0.733569451782559	0
Chr1D	25410616	C	T	815.21	68	33	192	5	0	0.731684843593386	0
Chr1D	25466961	T	A	70.21	7	3	16	0	0	0.0382363686102252	0
Chr1D	25477027	G	A	186.47	1	4	4	3	0.00742362335686599	0	0
Chr1D	25479376	C	G	346.39	0	5	13	8	0.00742362335686599	0	0
Chr1D	25483691	C	T	114.21	12	8	30	0	0	0.100625468825001	0
Chr1D	26526965	C	G	43.21	19	3	15	0	0	0.0346423513406923	0
Chr1D	26527184	C	T	368.56	1	8	7	4	0.0163016702500013	0	0
Chr1D	26540331	T	C	83.56	4	4	5	0	0	0.00742362335686599	0
Chr1D	26540559	T	C	76.56	10	5	5	0	0	0.00742362335686599	0
Chr1D	26745894	G	A	58.56	2	4	8	0	0.00937245947443783	0.0138172475575957	0.000129501592781841
Chr1D	26756920	C	A	1568.46	8	21	31	24	0	0	0
Chr1D	27065004	T	C	3869.46	35	70	110	65	0	0	0
Chr1D	27065160	T	C	71.21	48	6	135	0	0	0.577712141738789	0
Chr1D	27121436	C	A	881.46	8	11	34	21	0	0	0
Chr1D	27123606	G	C	44.3	7	3	8	0	0	0.0138172475575957	0
Chr1D	27123693	T	C	1268.46	3	19	38	31	0	0	0
Chr1D	27315252	T	C	880.24	0	9	22	22	0.0163016702500013	0	0
Chr1D	27452210	T	G	42.26	6	4	9	0	0	0.0163016702500013	0
Chr1D	27452345	T	C	463.3	0	6	11	9	0.00937245947443783	0	0
Chr1D	28677432	G	A	6334.46	99	151	185	65	0	0	0
Chr1D	28677444	G	A	7176.46	77	168	181	68	0	0	0
Chr1D	28677509	T	G	7261.46	66	181	193	57	0	0	0
Chr1D	28677546	T	C	7215.46	71	179	196	54	0	0	0
Chr1D	28677570	G	A	8342.46	45	194	182	68	0	0	0
Chr1D	28677594	C	G	8567.46	39	211	183	67	0	0	0
Chr1D	28678178	G	C	264.56	0	8	3	4	0.0138172475575957	0	0
Chr1D	28678223	A	G	522.62	1	7	7	12	0.0138172475575957	0	0
Chr1D	28678273	G	A	866.56	1	23	14	11	0.0715800968304996	0	0
Chr1D	28678832	A	G	422.46	3	10	27	6	0	0	0
Chr1D	28678848	C	T	552.46	3	11	23	8	0	0	0
Chr1D	28679191	T	C	5179.46	47	141	167	55	0	0	0
Chr1D	28679309	A	G	369.21	23	13	127	5	0	0.568053048287055	0
Chr1D	28681408	A	G	9361.46	51	198	173	77	0	0	0
Chr1D	28681795	C	G	8092.46	78	172	168	82	0	0	0
Chr1D	28681849	G	A	6681.46	99	150	190	60	0	0	0
Chr1D	28685145	T	C	159.17	0	5	5	0	0.00742362335686599	0.00742362335686599	5.51101837446063e-05
Chr1D	30011902	T	C	1099.26	0	7	18	23	0.0115058835639088	0	0
Chr1D	30011906	G	A	1205.24	0	8	20	25	0.0138172475575957	0	0
Chr1D	30011935	T	C	2375.46	4	14	35	64	0	0	0
Chr1D	30011970	G	A	2156.46	140	59	196	25	0	0	0
Chr1D	30011991	G	A	6863.46	105	122	108	135	0	0	0
Chr1D	30011994	C	G	10912.56	18	210	77	169	0.78341714971987	0	0
Chr1D	30012011	G	A	11895.21	13	235	70	171	0.810483035983299	0	0
Chr1D	30012098	G	A	9992.46	74	173	103	143	0	0	0
Chr1D	30012132	T	C	2302.46	188	58	202	43	0	0	0
Chr1D	30012139	G	A	9427.46	91	158	110	139	0	0	0
Chr1D	30012142	G	T	9325.46	90	158	109	139	0	0	0
Chr1D	30012153	C	T	8572.46	88	156	111	135	0	0	0
Chr1D	30012284	A	G	2749.46	72	21	176	70	0	0	0
Chr1D	30012289	T	G	2759.46	64	23	181	69	0	0	0
Chr1D	30012309	T	C	557.21	45	1	204	30	0.185398820818947	0	0
Chr1D	30012359	C	T	4755.46	51	47	152	98	0	0	0
Chr1D	30012390	G	C	6187.46	50	69	118	131	0	0	0
Chr1D	30012544	G	A	888.46	219	29	219	31	0	0	0
Chr1D	30012560	T	C	11000.46	46	200	94	155	0	0	0
Chr1D	30012566	C	T	9250.46	115	134	99	151	0	0	0
Chr1D	30012584	C	T	10649.46	85	164	87	162	0	0	0
Chr1D	30012725	C	A	9419.46	86	156	109	135	0	0	0
Chr1D	30012850	A	G	1044.46	9	14	26	18	0	0	0
Chr1D	30012897	G	C	314.46	8	2	25	9	0.0189553184189165	0	0
Chr1D	30012910	G	A	173.47	8	1	26	6	0.0163016702500013	0	0
Chr1D	30013043	C	G	68.21	41	1	40	5	0.163796249622767	0	0
Chr1D	30013132	T	G	1383.47	1	4	12	42	0.00742362335686599	0	0
Chr1D	30013167	G	A	1372.46	3	7	17	46	0	0	0
Chr1D	30013184	G	A	1284.46	3	7	14	38	0	0	0
Chr1D	30018297	A	G	11605.46	40	207	85	146	0	0	0
Chr1D	30018312	A	T	11010.46	54	190	91	145	0	0	0
Chr1D	30018329	T	C	547.46	218	29	211	23	0	0.791998703327792	0
Chr1D	30018407	G	A	11215.46	40	207	95	153	0	0	0
Chr1D	30018415	G	T	10737.46	59	188	101	149	0	0	0
Chr1D	30018429	T	A	10222.46	72	176	106	142	0	0	0
Chr1D	30018540	A	G	6936.46	132	99	127	121	0	0	0
Chr1D	30018562	C	A	8439.46	110	132	106	142	0	0	0
Chr1D	30018600	C	T	7583.46	96	121	99	148	0	0	0
Chr1D	30018657	A	G	6491.46	24	65	105	124	0	0	0
Chr1D	30027448	T	A	5956.46	25	57	114	123	0	0	0
Chr1D	30027492	C	T	5255.46	28	68	121	124	0	0	0
Chr1D	30027496	G	C	5525.46	28	69	119	130	0	0	0
Chr1D	30027508	T	C	6285.46	31	75	113	129	0	0	0
Chr1D	30027574	A	G	6018.46	33	69	108	133	0	0	0
Chr1D	30027586	A	G	5601.46	36	65	115	127	0	0	0
Chr1D	30027614	T	G	2997.46	51	30	126	74	0	0	0
Chr1D	30027617	C	T	3014.46	49	30	125	74	0	0	0
Chr1D	30027661	C	T	183.46	43	5	119	15	0	0	0
Chr1D	30027665	A	G	121.46	40	4	103	10	0.174591348378593	0.501201436951149	0
Chr1D	30027669	G	C	87.46	48	5	113	10	0.223090964007334	0.53763361688169	0
Chr1D	30027673	T	C	103.46	52	5	105	10	0.244388175124133	0.508715126460503	0
Chr1D	30027798	G	C	225.46	9	2	59	11	0.0217748379746294	0	0
Chr1D	30027816	T	C	350.46	8	2	56	14	0.0189553184189165	0	0
Chr1D	30027841	T	C	875.46	8	8	61	28	0	0	0
Chr1D	30027865	C	A	1003.46	6	12	72	30	0	0	0
Chr1D	30027912	C	G	1022.46	17	11	148	36	0	0	0
Chr1D	30027978	T	G	2285.46	136	60	203	47	0	0	0
Chr1D	30027982	C	T	2251.46	143	59	203	47	0	0	0
Chr1D	30028017	C	T	8168.46	66	183	130	120	0	0	0
Chr1D	30128041	T	C	2552.53	4	46	53	30	0.206983561871243	0	0
Chr1D	30134619	T	C	2123.46	21	55	77	21	0	0	0
Chr1D	30134624	C	T	39.21	63	10	86	0	0	0.388312698240282	0
Chr1D	30141132	A	G	5923.46	15	81	141	105	0	0	0
Chr1D	30348063	T	C	8011.46	56	189	130	105	0	0	0
Chr1D	30348831	A	G	5381.46	30	102	97	86	0	0	0
Chr1D	30348846	G	C	5677.46	31	108	99	92	0	0	0
Chr1D	30349164	G	A	2626.46	10	34	84	60	0	0	0
Chr1D	30350005	C	T	6175.46	34	93	100	115	0	0	0
Chr1D	30350083	T	C	10159.46	44	203	128	112	0	0	0
Chr1D	30350099	C	G	9820.46	34	211	125	93	0	0	0
Chr1D	30350122	T	A	9557.46	32	218	112	109	0	0	0
Chr1D	30350128	G	A	9573.46	30	218	115	114	0	0	0
Chr1D	30350227	T	C	9209.46	51	177	107	105	0	0	0
Chr1D	30351372	C	T	4527.46	17	65	104	89	0	0	0
Chr1D	30351384	G	A	5158.46	18	77	119	105	0	0	0
Chr1D	30351412	T	C	5474.46	29	73	112	114	0	0	0
Chr1D	30351471	G	A	4526.46	37	52	117	103	0	0	0
Chr1D	30351738	G	A	5650.46	26	99	54	81	0	0	0
Chr1D	30352518	C	G	1910.46	9	38	34	28	0	0	0
Chr1D	30352602	T	C	951.46	14	11	36	27	0	0	0
Chr1D	30352739	C	G	1349.46	11	21	37	34	0	0	0
Chr1D	30352821	C	G	619.46	36	17	64	8	0	0	0
Chr1D	30352852	G	A	1842.46	42	45	55	21	0	0	0
Chr1D	30352874	C	G	2448.46	40	55	57	28	0	0	0
Chr1D	30353041	G	C	2301.46	6	32	75	50	0	0	0
Chr1D	30721318	C	T	765.21	0	28	16	6	0.0906596619810137	0	0
Chr1D	30721810	G	A	70.3	9	0	4	3	0.0163016702500013	0	0
Chr1D	30733740	A	C	824.46	7	24	8	9	0	0	0
Chr1D	30733758	C	G	880.46	7	26	5	10	0	0	0
Chr1D	30733813	C	T	4488.46	36	83	45	62	0	0	0
Chr1D	30734197	G	A	478.46	6	4	7	12	0	0	0
Chr1D	31092940	T	G	231.39	0	5	7	2	0.00742362335686599	0.0163016702500013	0.000121017460023837
Chr1D	31121668	G	A	2527.46	14	88	33	10	0	0	0
Chr1D	31450250	C	G	79.46	4	2	4	1	0.00937245947443783	0.00742362335686599	0
Chr1D	31450417	G	A	127.47	1	4	4	2	0.00742362335686599	0.00937245947443783	6.95776090657167e-05
Chr1D	31460813	G	A	198.47	2	5	3	2	0.0115058835639088	0.00742362335686599	8.54153459664136e-05
Chr1D	31461190	C	T	135.46	7	3	3	2	0	0.00742362335686599	0
Chr1D	32868352	T	C	507.46	35	18	28	5	0	0	0
Chr1D	32868390	G	T	964.46	43	26	37	13	0	0	0
Chr1D	33736731	G	A	222.46	5	5	20	5	0	0	0
Chr1D	33753023	T	C	345.71	4	2	2	8	0.00937245947443783	0.0189553184189165	0.00017765795370636
Chr1D	33753297	A	G	667.39	7	0	7	19	0.0115058835639088	0	0
Chr1D	34403871	C	A	55.21	4	4	40	0	0	0.153033512271343	0
Chr1D	34404091	A	G	55.21	14	3	45	1	0	0.185398820818947	0
Chr1D	35887899	G	A	63.21	34	4	27	0	0	0.0857742989537005	0
Chr1D	36501426	C	A	37.21	8	3	13	0	0	0.0278981850024447	0
Chr1D	36501512	T	C	245.49	1	6	10	2	0.0115058835639088	0.0247569496449315	0.000284850580012134
Chr1D	36828756	A	C	1023.46	172	75	131	119	0	0	0
Chr1D	36829231	C	T	5032.46	36	80	94	84	0	0	0
Chr1D	36829384	A	C	92.21	171	0	157	17	0.676693297457313	0.683670122365205	0
Chr1D	37515307	G	A	3516.46	25	49	145	74	0	0	0
Chr1D	37524490	A	G	190.21	7	8	21	0	0	0.0582114082924767	0
Chr1D	37524785	A	C	429.46	6	7	12	8	0	0	0
Chr1D	38417128	A	C	43.21	17	3	22	0	0	0.0625651432135269	0
Chr1D	38599054	A	G	1041.46	14	18	23	21	0	0	0
Chr1D	38599396	A	G	623.46	2	14	11	6	0.0382363686102252	0	0
Chr1D	38599532	C	G	1474.46	16	41	14	11	0	0	0
Chr1D	38601590	T	C	70.21	2	3	34	0	0.00742362335686599	0.121184888711641	0.000899630970338945
Chr1D	38604740	C	T	594.22	0	11	11	9	0.0217748379746294	0	0
Chr1D	38604743	A	G	663.22	0	11	11	9	0.0217748379746294	0	0
Chr1D	38906963	C	T	7192.46	78	151	146	100	0	0	0
Chr1D	38917024	G	A	162.59	0	5	12	2	0.00742362335686599	0.0311947306485405	0.000231577931053648
Chr1D	39218489	G	C	67.21	8	3	128	0	0	0.554803803303665	0
Chr1D	40337180	C	A	1607.21	1	36	19	11	0.137001047377514	0	0
Chr1D	40337902	C	T	84.21	28	8	34	0	0	0.121184888711641	0
Chr1D	40461494	C	A	66.21	6	3	56	0	0	0.239086562096568	0
Chr1D	40599837	G	C	255.46	9	4	3	6	0	0	0
Chr1D	40599848	C	T	258.46	10	4	3	6	0	0	0
Chr1D	40599898	C	T	250.47	18	8	2	5	0	0.0115058835639088	0
Chr1D	40600007	T	A	82.22	11	0	3	3	0.0217748379746294	0	0
Chr1D	41012033	T	C	316.39	0	5	5	4	0.00742362335686599	0	0
Chr1D	41398244	T	G	580.24	0	10	27	11	0.0189553184189165	0	0
Chr1D	41404084	C	G	1117.46	11	22	20	20	0	0	0
Chr1D	41406743	G	C	1520.46	12	29	41	29	0	0	0
Chr1D	41457619	T	G	66.21	23	0	10	3	0.067023545010205	0	0
Chr1D	41494208	C	A	91.26	2	5	7	0	0.0115058835639088	0.0115058835639088	0.000132385356586226
Chr1D	41515282	G	C	693.71	10	24	22	2	0	0.0715800968304996	0
Chr1D	42278581	T	G	71.89	3	3	5	0	0	0.00742362335686599	0
Chr1D	42750454	G	A	9468.46	40	203	148	101	0	0	0
Chr1D	42751537	T	A	6544.46	48	149	117	101	0	0	0
Chr1D	42752200	G	T	6782.46	67	161	161	89	0	0	0
Chr1D	42752367	G	C	248.46	6	2	16	9	0.0138172475575957	0	0
Chr1D	43017349	G	A	39.21	39	0	19	6	0.147671312140506	0	0
Chr1D	44363453	T	C	50.21	13	3	17	0	0	0.0419716770253992	0
Chr1D	44369121	G	A	2084.46	8	69	70	18	0	0	0
Chr1D	44746734	G	T	224.53	1	8	6	3	0.0163016702500013	0	0
Chr1D	44991315	G	C	308.39	0	7	3	6	0.0115058835639088	0	0
Chr1D	44992714	T	C	7666.46	68	178	175	70	0	0	0
Chr1D	44992953	C	T	3686.46	157	90	187	63	0	0	0
Chr1D	45372412	G	T	5402.46	48	133	90	87	0	0	0
Chr1D	45372782	T	A	7105.46	51	191	55	40	0	0	0
Chr1D	45372783	C	A	6951.46	51	191	55	40	0	0	0
Chr1D	45372807	C	G	6551.46	44	191	61	42	0	0	0
Chr1D	45374101	A	G	217.89	0	6	3	3	0.00937245947443783	0	0
Chr1D	45375341	C	G	6180.46	42	171	98	52	0	0	0
Chr1D	45375389	T	C	7455.46	16	148	86	73	0.6597108283186	0	0
Chr1D	46695759	T	A	821.46	9	27	11	7	0	0	0
Chr1D	46697290	T	C	282.46	4	2	6	7	0.00937245947443783	0	0
Chr1D	46726367	A	C	2546.46	15	77	76	25	0	0	0
Chr1D	48108826	C	T	1748.46	3	27	57	31	0.100625468825001	0	0
Chr1D	48109116	C	T	519.46	3	12	12	5	0	0	0
Chr1D	48112414	A	G	3894.46	22	111	86	37	0	0	0
Chr1D	48112954	G	A	182.46	2	3	11	4	0.00742362335686599	0	0
Chr1D	48113667	C	T	58.22	30	4	11	0	0	0.0217748379746294	0
Chr1D	48114058	C	G	5331.46	24	125	133	42	0	0	0
Chr1D	48114339	C	T	370.47	1	4	26	11	0.00742362335686599	0	0
Chr1D	48798074	T	C	1784.46	5	37	43	16	0	0	0
Chr1D	48799760	C	T	1665.46	14	44	42	11	0	0	0
Chr1D	48800500	C	A	831.46	14	26	54	11	0	0	0
Chr1D	48800501	C	G	838.46	14	26	54	11	0	0	0
Chr1D	48800551	A	G	818.46	7	19	64	15	0	0	0
Chr1D	48800781	G	C	2645.46	9	73	108	30	0	0	0
Chr1D	48800839	A	G	2957.46	29	93	81	28	0	0	0
Chr1D	48800882	A	G	2067.46	38	57	39	13	0	0	0
Chr1D	48873954	T	C	834.46	4	19	56	23	0	0	0
Chr1D	48874100	T	C	141.21	37	7	53	0	0	0.223090964007334	0
Chr1D	48874150	A	G	116.21	44	7	50	0	0	0.206983561871243	0
Chr1D	48876440	C	T	708.46	2	9	18	13	0.0217748379746294	0	0
Chr1D	50288244	G	T	75.21	21	4	30	0	0	0.100625468825001	0
Chr1D	50432196	T	C	8710.46	50	198	162	87	0	0	0
Chr1D	50479890	T	C	731.21	0	19	4	7	0.0498438696515259	0	0
Chr1D	50483728	C	G	109.46	3	3	6	4	0	0	0
Chr1D	50830316	T	G	30.22	44	4	58	0	0.196201266578292	0.249672982213825	0
Chr1D	50833405	C	T	1008.21	0	13	24	18	0.0278981850024447	0	0
Chr1D	50834378	A	G	1407.46	3	18	36	28	0	0	0
Chr1D	51797433	C	T	857.46	2	9	38	21	0.0217748379746294	0	0
Chr1D	51801145	A	G	9960.46	36	210	159	90	0	0	0
Chr1D	51931672	G	A	93.56	8	0	3	5	0.0138172475575957	0	0
Chr1D	51987394	T	C	701.22	0	10	12	13	0.0189553184189165	0	0
Chr1D	51987677	G	A	743.21	0	15	14	7	0.0346423513406923	0	0
Chr1D	51987768	G	A	835.21	0	18	7	6	0.0458427848789722	0	0
Chr1D	51987793	A	T	685.21	0	18	9	6	0.0458427848789722	0	0
Chr1D	51988457	T	C	170.46	3	2	6	5	0.00742362335686599	0	0
Chr1D	51991184	A	G	5407.46	24	117	115	78	0	0	0
Chr1D	51994431	T	C	132.9	0	6	8	2	0.00937245947443783	0.0189553184189165	0.00017765795370636
Chr1D	52001631	T	C	6621.46	53	196	102	59	0	0	0
Chr1D	52005117	T	C	8959.46	54	196	166	84	0	0	0
Chr1D	52028067	C	T	784.46	4	28	19	9	0	0	0
Chr1D	52028179	T	C	421.46	2	11	12	9	0.0278981850024447	0	0
Chr1D	52028342	A	G	691.21	1	15	11	13	0.0382363686102252	0	0
Chr1D	52029107	G	A	213.46	2	5	7	2	0.0115058835639088	0.0163016702500013	0.00018756511979375
Chr1D	52029131	C	A	124.48	2	4	7	1	0.00937245947443783	0.0138172475575957	0.000129501592781841
Chr1D	52029370	G	A	558.66	2	15	11	10	0.0419716770253992	0	0
Chr1D	52029381	C	A	614.85	2	17	12	10	0.0498438696515259	0	0
Chr1D	52029480	C	T	397.71	1	9	9	4	0.0189553184189165	0	0
Chr1D	52029563	C	T	478.46	5	13	19	5	0	0	0
Chr1D	52029569	C	T	484.46	4	13	18	6	0	0	0
Chr1D	52029586	A	G	401.46	5	10	22	5	0	0	0
Chr1D	52029613	A	G	190.46	6	4	26	5	0	0	0
Chr1D	52030167	C	T	620.21	0	16	12	6	0.0382363686102252	0	0
Chr1D	52030169	T	C	607.21	0	16	12	6	0.0382363686102252	0	0
Chr1D	52319875	G	A	533.24	0	8	5	8	0.0138172475575957	0	0
Chr1D	52426850	C	A	41.21	5	3	91	1	0	0.415252290254597	0
Chr1D	52426852	C	A	33.21	5	3	89	1	0	0.406389242579297	0
Chr1D	52528295	A	G	648.44	16	20	32	2	0	0.121184888711641	0
Chr1D	52535354	G	A	865.46	4	8	55	31	0	0	0
Chr1D	52537113	T	C	2643.46	24	69	52	14	0	0	0
Chr1D	52608685	G	A	1454.46	8	37	52	26	0	0	0
Chr1D	52609087	T	C	3670.21	5	88	50	35	0.419639754857725	0	0
Chr1D	52609332	A	T	3341.46	30	87	88	41	0	0	0
Chr1D	52609547	T	C	2333.46	20	45	86	34	0	0	0
Chr1D	52610669	T	C	1558.24	1	22	40	31	0.067023545010205	0	0
Chr1D	52611394	A	C	1190.46	9	25	45	23	0	0	0
Chr1D	52612911	G	A	782.46	10	11	19	17	0	0	0
Chr1D	52615954	A	G	590.46	16	14	9	7	0	0	0
Chr1D	52616044	T	C	259.46	11	6	11	4	0	0	0
Chr1D	52616953	G	A	895.21	0	25	3	5	0.0762283181645359	0	0
Chr1D	53261729	C	T	886.46	12	27	16	7	0	0	0
Chr1D	53261929	C	T	181.46	7	4	7	4	0	0	0
Chr1D	53339570	T	C	36.24	8	0	11	4	0.0138172475575957	0	0
Chr1D	53339576	T	C	478.24	0	8	9	6	0.0138172475575957	0	0
Chr1D	53340961	A	G	1018.21	0	23	7	9	0.067023545010205	0	0
Chr1D	53341397	G	C	1752.46	11	42	52	23	0	0	0
Chr1D	53341661	A	G	819.26	0	8	29	20	0.0138172475575957	0	0
Chr1D	54190489	G	A	120.39	10	8	6	0	0	0.00937245947443783	0
Chr1D	54203855	G	A	75.24	8	0	6	4	0.0138172475575957	0	0
Chr1D	54203890	C	T	278.46	2	5	6	4	0.0115058835639088	0	0
Chr1D	54207955	A	G	1335.22	2	12	1	23	0.0311947306485405	0.0715800968304996	0
Chr1D	54207975	T	C	1258.14	1	12	3	23	0.0278981850024447	0	0
Chr1D	54237133	T	C	3744.22	0	26	3	68	0.0809618108793666	0.316502310857357	0
Chr1D	54239908	A	G	3643.22	1	44	2	53	0.179994682324373	0.233769115836113	0
Chr1D	54239955	A	G	2688.46	148	16	163	82	0.6597108283186	0	0
Chr1D	54240081	C	A	12666.22	1	167	5	174	0.669537656799621	0.694912897184696	0
Chr1D	54240579	T	C	2998.43	4	31	2	47	0	0.201595797430768	0
Chr1D	54265321	C	T	261.3	0	7	4	1	0.0115058835639088	0.00742362335686599	8.54153459664136e-05
Chr1D	54459560	C	T	7666.21	8	209	12	35	0.766553313356403	0	0
Chr1D	54953064	A	T	170.46	2	4	8	2	0.00937245947443783	0.0189553184189165	0.00017765795370636
Chr1D	54955633	G	A	394.46	10	5	15	11	0	0	0
Chr1D	54960007	C	G	442.46	3	6	6	8	0	0	0
Chr1D	55031866	T	C	4823.46	24	83	91	77	0	0	0
Chr1D	55031905	C	A	6908.46	37	123	138	112	0	0	0
Chr1D	55528574	A	G	341.24	0	8	25	4	0.0138172475575957	0	0
Chr1D	55666632	T	C	8752.46	72	174	140	110	0	0	0
Chr1D	55667033	G	A	9520.46	44	190	152	98	0	0	0
Chr1D	56161796	A	G	310.3	0	12	6	3	0.0247569496449315	0	0
Chr1D	56247446	G	C	3136.46	12	82	9	21	0	0	0
Chr1D	56247836	T	C	3241.46	17	76	41	39	0	0	0
Chr1D	56248911	G	A	2805.46	9	58	32	39	0	0	0
Chr1D	56439219	G	A	111.21	13	8	13	0	0	0.0278981850024447	0
Chr1D	57210191	T	C	478.26	0	9	9	8	0.0163016702500013	0	0
Chr1D	57217648	C	G	238.46	7	6	5	4	0	0	0
Chr1D	57509953	T	C	1588.46	11	26	45	28	0	0	0
Chr1D	57510035	C	T	3813.46	38	120	39	45	0	0	0
Chr1D	57884542	T	C	3798.46	13	88	54	45	0	0	0
Chr1D	57885201	T	A	6580.46	12	89	143	105	0	0	0
Chr1D	57943711	A	G	8407.46	40	196	161	89	0	0	0
Chr1D	57944514	T	A	332.3	0	6	6	6	0.00937245947443783	0	0
Chr1D	57944515	A	T	323.3	0	6	6	6	0.00937245947443783	0	0
Chr1D	57946688	A	G	723.46	2	11	26	13	0.0278981850024447	0	0
Chr1D	57948403	G	T	2010.74	2	23	85	41	0.0762283181645359	0	0
Chr1D	57948479	A	G	1614.44	2	29	67	36	0.105694669908846	0	0
Chr1D	58201308	G	C	662.46	10	8	34	15	0	0	0
Chr1D	58668685	A	G	4064.21	5	93	49	48	0.441134771608053	0	0
Chr1D	58669629	T	G	833.21	0	16	10	7	0.0382363686102252	0	0
Chr1D	58669873	T	C	8796.46	27	198	136	111	0	0	0
Chr1D	58670380	T	C	667.3	0	7	18	19	0.0115058835639088	0	0
Chr1D	59012644	A	C	6644.22	0	117	3	68	0.516114317302561	0.316502310857357	0
Chr1D	59012652	G	C	7141.22	0	138	3	65	0.587137732864757	0.301423051965832	0
Chr1D	59012667	G	A	6698.22	0	148	3	71	0.616926212096926	0.331353229357486	0
Chr1D	59012784	G	A	4929.23	1	78	4	68	0.355573026507772	0.321478481953742	0
Chr1D	59715120	T	G	5163.46	40	110	56	38	0	0	0
Chr1D	59715232	C	G	9312.46	65	180	142	103	0	0	0
Chr1D	59715258	C	G	9687.46	40	205	142	102	0	0	0
Chr1D	59715300	G	A	8521.46	46	201	136	68	0	0	0
Chr1D	59715641	C	T	8555.46	56	192	142	103	0	0	0
Chr1D	59715658	C	A	7880.46	48	194	134	91	0	0	0
Chr1D	59715777	A	G	6808.46	44	156	112	68	0	0	0
Chr1D	59716115	G	A	5158.46	8	66	125	102	0	0	0
Chr1D	59716325	G	C	1345.53	2	28	52	26	0.100625468825001	0	0
Chr1D	60339405	C	T	658.46	7	20	19	5	0	0	0
Chr1D	60339406	T	C	666.46	7	20	19	5	0	0	0
Chr1D	60339428	T	C	818.78	11	30	44	5	0	0	0
Chr1D	60339457	T	C	1035.46	22	44	62	9	0	0	0
Chr1D	60339475	A	G	1246.62	23	42	64	5	0	0.30647419453297	0
Chr1D	60339536	T	C	1205.46	21	43	69	10	0	0	0
Chr1D	60339671	A	C	1532.46	41	38	73	26	0	0	0
Chr1D	60339710	C	T	1721.46	38	46	69	19	0	0	0
Chr1D	60339725	C	T	1336.46	37	40	80	17	0	0	0
Chr1D	60339741	G	A	1467.46	37	42	87	18	0	0	0
Chr1D	60340007	A	G	441.46	16	12	43	6	0	0	0
Chr1D	60340064	T	C	1027.46	25	14	76	23	0	0	0
Chr1D	60340661	C	T	1574.46	11	17	76	33	0	0	0
Chr1D	60340857	C	G	3307.46	23	85	144	42	0	0	0
Chr1D	60340879	T	C	3253.46	29	87	151	44	0	0	0
Chr1D	60341211	T	A	2560.46	12	68	83	27	0	0	0
Chr1D	60341220	A	G	2440.46	15	61	79	25	0	0	0
Chr1D	60341245	A	G	2843.46	28	91	83	20	0	0	0
Chr1D	60341483	A	C	198.46	8	3	83	10	0	0	0
Chr1D	60341863	C	T	806.46	2	7	74	26	0.0163016702500013	0	0
Chr1D	60341872	A	C	967.46	2	12	74	32	0.0311947306485405	0	0
Chr1D	60341917	G	A	1828.46	15	34	63	32	0	0	0
Chr1D	60341953	T	C	3198.51	24	75	74	39	0	0	0
Chr1D	60341965	A	G	2925.46	28	79	72	35	0	0	0
Chr1D	60341967	A	C	2963.46	28	79	72	35	0	0	0
Chr1D	60342010	C	T	4195.46	50	106	92	58	0	0	0
Chr1D	60342037	G	C	3674.46	43	83	94	58	0	0	0
Chr1D	60342055	G	C	3474.46	41	75	93	58	0	0	0
Chr1D	60342117	T	C	1809.46	9	37	88	34	0	0	0
Chr1D	60342154	T	C	1514.46	5	30	68	24	0	0	0
Chr1D	60342170	C	T	943.46	7	18	52	18	0	0	0
Chr1D	60342188	C	T	552.46	9	15	47	18	0	0	0
Chr1D	60342217	G	A	921.46	11	20	46	16	0	0	0
Chr1D	60342243	G	A	947.46	16	25	64	17	0	0	0
Chr1D	60342257	T	C	1100.46	16	28	65	20	0	0	0
Chr1D	60342285	T	C	2055.46	26	59	73	21	0	0	0
Chr1D	60342371	C	T	2348.46	49	58	122	38	0	0	0
Chr1D	60342390	C	T	2345.46	42	46	114	36	0	0	0
Chr1D	60343028	A	G	1619.46	11	18	84	45	0	0	0
Chr1D	60343160	G	A	1236.46	30	15	102	37	0	0	0
Chr1D	60343697	A	G	243.46	37	6	104	10	0	0.504972643907022	0
Chr1D	60343794	T	C	430.39	0	5	31	14	0.00742362335686599	0	0
Chr1D	60681839	A	T	163.21	21	7	58	2	0	0.260188602498169	0
Chr1D	60682103	T	C	257.39	0	5	15	3	0.00742362335686599	0	0
Chr1D	60682791	T	C	7995.46	83	151	151	96	0	0	0
Chr1D	60755184	A	C	382.66	1	10	6	2	0.0217748379746294	0.0138172475575957	0.000300868326821989
Chr1D	60759890	C	T	7676.46	28	161	84	94	0	0	0
Chr1D	60759891	A	G	7674.46	28	162	84	94	0	0	0
Chr1D	60814642	T	C	907.89	2	15	12	13	0.0419716770253992	0	0
Chr1D	60815260	A	G	225.46	2	3	9	5	0.00742362335686599	0	0
Chr1D	60815934	C	T	230.89	0	5	13	6	0.00742362335686599	0	0
Chr1D	60816600	T	C	659.47	2	16	8	8	0.0458427848789722	0	0
Chr1D	60818208	C	T	271.26	0	7	4	2	0.0115058835639088	0.00937245947443783	0.000107838427420335
Chr1D	60818865	A	T	277.46	5	6	16	7	0	0	0
Chr1D	60823629	A	G	631.46	4	11	16	11	0	0	0
Chr1D	60824386	C	T	184.5	1	5	5	1	0.00937245947443783	0.00937245947443783	8.78429965999795e-05
Chr1D	60824404	C	T	312.51	1	7	3	2	0.0138172475575957	0.00742362335686599	0.000102574041696167
Chr1D	60824457	G	A	667.46	12	22	18	7	0	0	0
Chr1D	60824527	A	G	321.46	22	9	23	8	0	0	0
Chr1D	60824534	G	A	318.46	22	8	23	6	0	0	0
Chr1D	60824859	C	T	547.14	1	12	11	7	0.0278981850024447	0	0
Chr1D	60824962	G	A	451.95	1	11	15	6	0.0247569496449315	0	0
Chr1D	60988083	A	G	3529.46	17	100	31	31	0	0	0
Chr1D	60988389	A	G	2840.46	17	72	24	29	0	0	0
Chr1D	60989067	T	C	1008.39	2	20	3	9	0.0625651432135269	0	0
Chr1D	60989110	T	C	40.6	23	3	11	1	0	0.0247569496449315	0
Chr1D	61142723	A	G	363.48	1	5	18	8	0.00937245947443783	0	0
Chr1D	61142816	T	G	255.3	0	10	13	2	0.0189553184189165	0.0346423513406923	0.000656656800442803
Chr1D	61142897	C	T	321.26	0	7	19	3	0.0115058835639088	0	0
Chr1D	61145107	A	G	227.47	1	5	5	4	0.00937245947443783	0	0
Chr1D	61145438	C	G	465.46	4	12	10	5	0	0	0
Chr1D	61373465	A	G	1778.07	5	51	6	14	0.239086562096568	0	0
Chr1D	61374097	T	C	4845.46	40	117	59	50	0	0	0
Chr1D	61374450	G	A	5785.46	37	166	70	62	0	0	0
Chr1D	61374454	G	A	5660.46	36	161	69	62	0	0	0
Chr1D	61376327	C	T	1203.46	4	17	44	21	0	0	0
Chr1D	61378182	C	T	3704.46	17	45	87	86	0	0	0
Chr1D	61378415	A	G	5139.46	21	114	73	59	0	0	0
Chr1D	61378432	G	C	5067.46	16	115	66	59	0	0	0
Chr1D	61378459	G	C	4575.46	11	82	61	59	0	0	0
Chr1D	61761029	T	C	4222.46	40	105	68	31	0	0	0
Chr1D	61769045	A	G	52.21	13	3	19	0	0	0.0498438696515259	0
Chr1D	61771596	G	T	919.22	1	26	7	4	0.0857742989537005	0	0
Chr1D	61773009	A	G	85.24	2	3	12	0	0.00742362335686599	0.0247569496449315	0.000183786269628869
Chr1D	62229681	T	C	3022.46	16	47	46	57	0	0	0
Chr1D	62711335	C	G	410.46	3	13	10	3	0	0	0
Chr1D	62889115	G	A	1981.46	8	23	102	55	0	0	0
Chr1D	62897094	C	A	54.21	30	6	20	0	0	0.0539688412847946	0
Chr1D	63959754	T	C	1460.46	7	25	45	20	0	0	0
Chr1D	63961782	A	G	52.21	12	3	35	0	0	0.126426537712294	0
Chr1D	63962089	A	G	802.46	11	15	41	18	0	0	0
Chr1D	64005365	T	C	8578.46	50	196	181	69	0	0	0
Chr1D	64457673	T	A	3985.46	46	109	119	55	0	0	0
Chr1D	64457987	A	T	378.39	0	10	3	5	0.0189553184189165	0	0
Chr1D	64458093	A	G	5089.46	50	118	124	64	0	0	0
Chr1D	64461123	C	G	1378.46	5	19	42	27	0	0	0
Chr1D	64930292	G	T	6878.46	34	129	135	115	0	0	0
Chr1D	64930754	A	G	8520.46	51	193	140	110	0	0	0
Chr1D	64931911	T	G	597.46	10	6	6	15	0	0	0
Chr1D	64932164	A	T	1830.46	17	39	25	22	0	0	0
Chr1D	64933487	T	C	576.46	1	4	19	17	0.00742362335686599	0	0
Chr1D	64933908	T	A	2314.21	0	55	11	15	0.233769115836113	0	0
Chr1D	64934102	T	C	742.46	5	15	8	7	0	0	0
Chr1D	65955967	C	T	233.39	0	5	5	2	0.00742362335686599	0.0115058835639088	8.54153459664136e-05
Chr1D	65956111	C	A	249.64	1	12	5	0	0.0278981850024447	0.00742362335686599	0.000207105617798317
Chr1D	65957031	C	T	296.26	0	9	7	2	0.0163016702500013	0.0163016702500013	0.000265744452939777
Chr1D	66059045	A	G	7405.46	85	165	188	62	0	0	0
Chr1D	66059430	C	G	6100.46	14	81	56	115	0	0	0
Chr1D	66060168	A	T	6311.46	36	102	130	98	0	0	0
Chr1D	66152842	T	C	730.21	0	16	7	9	0.0382363686102252	0	0
Chr1D	66153258	G	A	579.53	1	6	2	11	0.0115058835639088	0.0278981850024447	0
Chr1D	66154141	A	G	450.46	3	9	3	4	0	0	0
Chr1D	66154568	G	A	1179.46	15	9	75	37	0	0	0
Chr1D	66156969	T	C	3747.46	26	93	59	23	0	0	0
Chr1D	66157114	A	G	2050.46	9	41	50	29	0	0	0
Chr1D	66158139	A	G	3972.54	8	96	51	30	0.465954083084112	0	0
Chr1D	66158140	A	C	3971.62	8	96	51	30	0.465954083084112	0	0
Chr1D	66212551	T	G	253.46	11	9	4	2	0	0.00937245947443783	0
Chr1D	66212566	G	C	254.46	11	9	5	2	0	0.0115058835639088	0
Chr1D	66477618	T	C	259.39	0	9	7	2	0.0163016702500013	0.0163016702500013	0.000265744452939777
Chr1D	66478347	T	C	1451.46	13	31	16	22	0	0	0
Chr1D	66480686	A	T	166.47	2	7	6	2	0.0163016702500013	0.0138172475575957	0.00022524421344656
Chr1D	66482747	C	T	166.46	2	3	2	3	0.00742362335686599	0.00742362335686599	0
Chr1D	66704640	T	A	151.46	8	3	24	6	0	0	0
Chr1D	66706107	C	T	263.34	1	10	10	0	0.0217748379746294	0.0189553184189165	0.000412748987329415
Chr1D	66728546	G	A	72.21	7	3	24	0	0	0.0715800968304996	0
Chr1D	66728597	A	G	4291.46	21	82	141	78	0	0	0
Chr1D	66728754	G	A	7537.46	55	177	155	94	0	0	0
Chr1D	66728817	A	T	6064.46	52	127	141	60	0	0	0
Chr1D	66731591	G	C	1298.21	94	49	85	5	0	0.406389242579297	0
Chr1D	66731663	G	C	131.21	41	7	77	0	0	0.345966572997671	0
Chr1D	66731667	C	G	141.21	37	7	75	0	0	0.33625114600471	0
Chr1D	66928458	A	G	116.56	7	4	5	0	0	0.00742362335686599	0
Chr1D	66934350	C	T	186.56	0	5	13	2	0.00742362335686599	0.0346423513406923	0.000257171768549521
Chr1D	66934362	C	T	160.63	0	5	11	1	0.00742362335686599	0.0247569496449315	0.000183786269628869
Chr1D	66934806	A	C	75.49	4	3	19	1	0	0.0539688412847946	0
Chr1D	66941196	A	G	258.3	0	6	3	2	0.00937245947443783	0.00742362335686599	6.95776090657167e-05
Chr1D	66941491	G	C	755.46	3	19	3	2	0	0.00742362335686599	0
Chr1D	67032769	C	G	2025.21	0	53	34	19	0.223090964007334	0	0
Chr1D	67032773	G	T	2035.21	0	53	34	19	0.223090964007334	0	0
Chr1D	67034501	G	A	225.84	0	10	11	0	0.0189553184189165	0.0217748379746294	0.000412748987329415
Chr1D	67036322	A	G	213.46	5	10	20	2	0	0.0625651432135269	0
Chr1D	67036499	A	T	1103.46	3	33	22	14	0.131699942265891	0	0
Chr1D	67036521	G	T	1133.46	11	31	21	12	0	0	0
Chr1D	67036587	C	T	968.46	12	21	18	11	0	0	0
Chr1D	67036855	G	T	3903.46	17	127	155	53	0	0	0
Chr1D	67036865	C	G	3971.46	16	123	137	48	0	0	0
Chr1D	67517944	A	T	7040.46	59	191	199	51	0	0	0
Chr1D	67518001	T	C	5867.46	56	190	225	23	0	0.810483035983299	0
Chr1D	67518012	A	G	5453.47	57	184	231	19	0	0.812959305928416	0
Chr1D	67518159	C	A	7884.46	32	215	197	53	0	0	0
Chr1D	67518552	A	G	8921.46	31	219	192	55	0	0	0
Chr1D	67518687	C	T	7621.46	53	197	192	57	0	0	0
Chr1D	67518738	A	G	7071.46	66	179	198	50	0	0	0
Chr1D	67518786	C	G	6992.46	62	177	210	40	0	0	0
Chr1D	67518852	T	C	219.46	8	5	15	4	0	0	0
Chr1D	67519057	A	G	4741.46	45	101	197	51	0	0	0
Chr1D	67520577	G	A	330.26	0	7	3	2	0.0115058835639088	0.00742362335686599	8.54153459664136e-05
Chr1D	67520675	A	G	526.22	0	17	6	7	0.0419716770253992	0	0
Chr1D	67520694	T	C	424.26	0	14	5	4	0.0311947306485405	0	0
Chr1D	68318022	C	T	3294.46	15	107	48	21	0	0	0
Chr1D	68318835	T	G	1558.46	7	35	39	15	0	0	0
Chr1D	68318878	G	A	1139.46	5	30	45	13	0	0	0
Chr1D	68578816	C	G	1088.46	18	38	31	10	0	0	0
Chr1D	68579540	C	T	752.46	5	19	35	9	0	0	0
Chr1D	68579947	C	T	510.46	3	12	70	11	0	0	0
Chr1D	68580192	C	T	1354.39	2	24	72	25	0.0809618108793666	0	0
Chr1D	68580267	G	A	2335.46	10	42	88	42	0	0	0
Chr1D	68581301	A	G	4080.46	35	109	106	21	0	0	0
Chr1D	68581376	T	C	4945.46	22	143	114	37	0	0	0
Chr1D	68581523	T	C	1884.46	15	44	87	33	0	0	0
Chr1D	68583574	C	T	2993.46	43	79	114	39	0	0	0
Chr1D	68584043	G	T	3672.46	30	77	159	53	0	0	0
Chr1D	68584655	G	A	4306.46	38	113	114	40	0	0	0
Chr1D	68584985	T	G	1419.46	7	24	107	36	0	0	0
Chr1D	68659652	C	G	840.65	1	16	25	9	0.0419716770253992	0	0
Chr1D	68659661	G	A	1069.23	1	21	33	12	0.0625651432135269	0	0
Chr1D	68660234	G	T	404.71	1	13	4	3	0.0311947306485405	0	0
Chr1D	68660363	G	A	9216.46	39	208	159	91	0	0	0
Chr1D	68660716	G	A	10295.46	32	213	144	105	0	0	0
Chr1D	68660800	A	G	8372.46	47	194	160	88	0	0	0
Chr1D	68661289	T	C	6759.46	45	150	176	74	0	0	0
Chr1D	69057540	G	A	8813.46	47	194	169	81	0	0	0
Chr1D	69057622	A	G	9380.46	52	195	162	88	0	0	0
Chr1D	69058184	A	G	7987.46	48	201	187	63	0	0	0
Chr1D	69060468	G	A	8695.46	36	197	157	93	0	0	0
Chr1D	69064865	G	A	196.56	3	8	7	0	0	0.0115058835639088	0
Chr1D	69128057	C	A	663.3	0	11	21	17	0.0217748379746294	0	0
Chr1D	69132349	G	C	247.89	0	5	3	4	0.00742362335686599	0	0
Chr1D	69155971	C	A	8713.46	27	221	74	55	0	0	0
Chr1D	69156423	T	C	543.71	1	13	4	7	0.0311947306485405	0	0
Chr1D	69156633	G	A	7192.46	21	216	43	40	0.79613601597199	0	0
Chr1D	69486943	G	A	48.21	4	4	22	0	0	0.0625651432135269	0
Chr1D	69487461	A	T	2216.46	7	26	97	48	0	0	0
Chr1D	69487592	C	T	7951.46	57	192	159	91	0	0	0
Chr1D	69490270	C	G	1573.46	9	36	62	20	0	0	0
Chr1D	69491051	A	G	355.24	0	8	8	2	0.0138172475575957	0.0189553184189165	0.000261910327127223
Chr1D	69494684	T	G	1460.46	4	28	31	21	0	0	0
Chr1D	69498972	G	A	1279.46	6	26	8	18	0	0	0
Chr1D	69499072	C	T	540.46	8	2	19	17	0.0189553184189165	0	0
Chr1D	69499291	A	G	4046.21	3	78	33	41	0.365068634724692	0	0
Chr1D	69499796	T	A	3579.46	9	79	33	50	0	0	0
Chr1D	69507396	C	T	3005.46	10	40	20	53	0	0	0
Chr1D	69507430	G	A	1642.46	9	15	21	50	0	0	0
Chr1D	69508793	T	C	31.22	25	3	82	4	0	0.388312698240282	0
Chr1D	69512726	T	G	90.21	28	5	237	0	0	0.79613601597199	0
Chr1D	70278882	G	A	1774.46	13	25	79	41	0	0	0
Chr1D	70279622	A	G	3019.46	15	55	122	61	0	0	0
Chr1D	70279865	G	A	2683.46	24	35	144	55	0	0	0
Chr1D	70280299	T	C	2123.46	12	34	90	51	0	0	0
Chr1D	70280428	C	T	932.56	0	5	42	25	0.00742362335686599	0	0
Chr1D	70280466	G	A	623.22	0	9	38	14	0.0163016702500013	0	0
Chr1D	70280531	G	T	660.22	0	11	36	12	0.0217748379746294	0	0
Chr1D	70280568	C	T	508.3	0	7	27	11	0.0115058835639088	0	0
Chr1D	70280611	G	C	825.21	0	16	27	14	0.0382363686102252	0	0
Chr1D	70280645	C	G	753.22	0	11	28	14	0.0217748379746294	0	0
Chr1D	70280725	A	T	494.39	0	9	16	11	0.0163016702500013	0	0
Chr1D	70982946	A	T	400.46	12	10	7	5	0	0	0
Chr1D	70983432	C	A	997.46	12	19	18	13	0	0	0
Chr1D	70983546	C	T	1838.46	9	46	26	15	0	0	0
Chr1D	70983577	T	C	1626.46	7	49	18	11	0	0	0
Chr1D	70983793	A	T	522.46	4	4	19	18	0	0	0
Chr1D	70983991	T	G	840.21	0	15	22	16	0.0346423513406923	0	0
Chr1D	70984096	C	A	1093.47	4	30	21	12	0	0	0
Chr1D	71172448	A	G	1684.46	27	34	38	27	0	0	0
Chr1D	71173077	C	G	3809.46	33	78	40	47	0	0	0
Chr1D	71173337	T	A	338.46	3	9	3	2	0	0.00742362335686599	0
Chr1D	71173422	T	C	67.22	9	3	9	0	0	0.0163016702500013	0
Chr1D	71174099	G	C	764.71	1	13	17	19	0.0311947306485405	0	0
Chr1D	71352818	G	A	1603.46	7	14	71	43	0	0	0
Chr1D	71352897	A	G	2291.46	5	46	86	43	0.212362977626108	0	0
Chr1D	71352973	T	C	2523.46	5	43	73	51	0	0	0
Chr1D	71353076	A	G	4829.46	16	98	119	73	0	0	0
Chr1D	71354839	G	A	2612.46	12	50	91	53	0	0	0
Chr1D	71943570	C	A	418.26	0	13	30	8	0.0278981850024447	0	0
Chr1D	71944935	A	G	152.55	0	8	6	0	0.0138172475575957	0.00937245947443783	0.000129501592781841
Chr1D	71945058	C	T	185.46	3	3	28	7	0	0	0
Chr1D	71945154	T	C	411.39	0	6	21	8	0.00937245947443783	0	0
Chr1D	71947472	G	A	648.54	2	24	16	4	0.0809618108793666	0	0
Chr1D	71947514	A	T	719.51	2	19	30	8	0.0582114082924767	0	0
Chr1D	71947567	C	G	370.46	9	9	31	6	0	0	0
Chr1D	71947605	G	A	144.21	12	6	25	0	0	0.0762283181645359	0
Chr1D	72061309	A	G	1257.46	14	30	66	21	0	0	0
Chr1D	72061672	T	G	1131.21	0	13	51	27	0.0278981850024447	0	0
Chr1D	72062542	A	G	2037.46	6	38	25	27	0	0	0
Chr1D	72385162	A	T	80.21	18	4	23	0	0	0.067023545010205	0
Chr1D	72385171	C	T	1093.21	0	28	20	9	0.0906596619810137	0	0
Chr1D	72385180	C	G	1728.21	0	35	29	18	0.126426537712294	0	0
Chr1D	72385183	A	T	1733.21	0	35	32	18	0.126426537712294	0	0
Chr1D	72385199	G	A	143.21	29	7	61	3	0	0.280981925574517	0
Chr1D	72385212	C	T	449.46	26	14	59	8	0	0	0
Chr1D	72385308	C	G	427.46	36	22	79	11	0	0	0
Chr1D	72385326	C	T	461.46	61	21	81	13	0	0	0
Chr1D	72385355	T	A	38.85	65	6	72	5	0.316502310857357	0.345966572997671	0
Chr1D	72385385	C	A	361.46	62	10	76	11	0	0	0
Chr1D	72386258	C	A	136.46	5	2	18	4	0.0115058835639088	0	0
Chr1D	72386296	C	T	482.46	13	11	16	5	0	0	0
Chr1D	72386303	T	A	51.21	17	6	18	0	0	0.0458427848789722	0
Chr1D	72386305	C	G	367.46	13	10	16	3	0	0	0
Chr1D	72386308	A	T	365.46	14	10	15	3	0	0	0
Chr1D	72386347	T	C	142.56	9	5	7	1	0	0.0138172475575957	0
Chr1D	72386374	G	C	121.35	3	4	12	1	0	0.0278981850024447	0
Chr1D	72386380	A	T	54.3	7	0	10	3	0.0115058835639088	0	0
Chr1D	72386384	T	G	44.85	5	3	12	1	0	0.0278981850024447	0
Chr1D	72386406	G	A	206.9	1	8	13	2	0.0163016702500013	0.0346423513406923	0.000564728188240656
Chr1D	72386453	A	G	101.26	10	4	24	1	0	0.0762283181645359	0
Chr1D	72386475	C	T	204.22	8	7	29	1	0	0.100625468825001	0
Chr1D	72386507	A	G	372.46	3	10	27	3	0	0.100625468825001	0
Chr1D	72387421	C	T	415.47	4	11	17	2	0	0.0498438696515259	0
Chr1D	72387430	C	G	453.47	4	12	16	2	0	0.0458427848789722	0
Chr1D	72387433	A	T	449.47	4	12	16	2	0	0.0458427848789722	0
Chr1D	72387462	C	T	86.22	2	3	11	0	0.00742362335686599	0.0217748379746294	0.000161648195780431
Chr1D	72387499	G	C	97.66	3	3	9	1	0	0.0189553184189165	0
Chr1D	72387505	A	T	53.59	4	2	8	1	0.00937245947443783	0.0163016702500013	0
Chr1D	72387578	A	G	423.21	17	20	39	2	0	0.158409476672852	0
Chr1D	72387600	C	T	149.46	33	7	34	4	0	0	0
Chr1D	72592933	C	T	361.22	0	11	11	2	0.0217748379746294	0.0278981850024447	0.000607478458214468
Chr1D	72593461	T	C	1209.21	0	25	15	18	0.0762283181645359	0	0
Chr1D	72593876	C	G	392.47	2	7	18	8	0.0163016702500013	0	0
Chr1D	72593926	A	G	408.46	3	5	21	11	0	0	0
Chr1D	72594004	G	A	362.46	4	2	16	11	0.00937245947443783	0	0
Chr1D	72783081	G	A	48.53	14	4	33	4	0	0	0
Chr1D	72783128	C	T	139.49	5	5	22	2	0	0.0715800968304996	0
Chr1D	72788800	C	T	441.3	0	6	25	9	0.00937245947443783	0	0
Chr1D	73292365	C	G	108.49	23	4	8	1	0	0.0163016702500013	0
Chr1D	73292661	C	T	373.46	3	10	7	2	0	0.0163016702500013	0
Chr1D	73299303	A	G	3860.46	8	58	58	63	0	0	0
Chr1D	73301469	A	G	117.47	1	4	5	1	0.00742362335686599	0.00937245947443783	6.95776090657167e-05
Chr1D	73301471	G	A	118.48	1	4	5	1	0.00742362335686599	0.00937245947443783	6.95776090657167e-05
Chr1D	73301887	C	A	5424.46	25	82	154	91	0	0	0
Chr1D	73538339	C	T	122.56	7	5	5	0	0	0.00742362335686599	0
Chr1D	73540547	A	G	8219.46	54	175	171	79	0	0	0
Chr1D	73540848	C	A	661.46	10	13	24	13	0	0	0
Chr1D	73540867	C	T	683.46	10	13	21	13	0	0	0
Chr1D	73541018	G	A	906.21	0	17	27	13	0.0419716770253992	0	0
Chr1D	73541153	A	G	303.46	6	7	10	6	0	0	0
Chr1D	73541606	C	A	58.22	1	4	15	0	0.00742362335686599	0.0346423513406923	0.000257171768549521
Chr1D	74704377	A	G	480.22	0	10	8	5	0.0189553184189165	0	0
Chr1D	74705698	C	T	377.39	0	10	6	6	0.0189553184189165	0	0
Chr1D	74705762	T	G	447.26	0	7	6	7	0.0115058835639088	0	0
Chr1D	74706294	C	T	673.21	0	21	11	6	0.0582114082924767	0	0
Chr1D	74706343	C	T	1659.39	1	31	33	34	0.110814289256376	0	0
Chr1D	74706366	T	G	2342.21	1	31	40	49	0.110814289256376	0	0
Chr1D	74706791	T	C	1744.71	2	34	14	29	0.131699942265891	0	0
Chr1D	75191428	G	A	8357.46	47	203	183	66	0	0	0
Chr1D	75191917	A	G	975.46	6	25	9	11	0	0	0
Chr1D	75192256	G	A	272.46	2	5	25	6	0.0115058835639088	0	0
Chr1D	75193182	C	G	9665.46	36	210	149	99	0	0	0
Chr1D	75193425	G	C	9151.46	52	197	160	89	0	0	0
Chr1D	75193745	C	T	8462.46	40	184	139	72	0	0	0
Chr1D	75317424	G	A	340.46	3	7	19	6	0	0	0
Chr1D	75318617	T	C	552.46	8	14	22	5	0	0	0
Chr1D	75318787	C	G	367.46	5	8	17	5	0	0	0
Chr1D	75318796	C	A	339.46	5	8	16	4	0	0	0
Chr1D	75318838	C	T	1435.46	8	38	16	7	0	0	0
Chr1D	75318889	T	C	1551.46	10	56	26	9	0	0	0
Chr1D	75319070	G	A	882.46	21	22	32	9	0	0	0
Chr1D	75319168	C	A	654.46	20	18	22	5	0	0	0
Chr1D	75319215	C	G	496.46	19	15	26	6	0	0	0
Chr1D	75320223	C	G	68.47	5	1	16	3	0.00937245947443783	0	0
Chr1D	75403713	T	C	4388.21	0	60	62	71	0.260188602498169	0	0
Chr1D	75403828	C	G	4096.46	154	96	202	48	0	0	0
Chr1D	75404278	G	A	9934.46	52	198	150	100	0	0	0
Chr1D	75404920	A	G	1107.46	6	27	17	14	0	0	0
Chr1D	75405050	C	T	423.66	2	13	25	5	0.0346423513406923	0	0
Chr1D	75405229	A	C	338.3	0	8	4	3	0.0138172475575957	0	0
Chr1D	75405912	C	T	9730.46	69	181	142	107	0	0	0
Chr1D	75406058	T	C	10361.46	31	216	144	106	0	0	0
Chr1D	75406222	A	C	9223.46	29	214	170	80	0	0	0
Chr1D	75910825	T	C	1341.46	14	21	55	23	0	0	0
Chr1D	75912410	T	C	1206.46	11	15	106	31	0	0	0
Chr1D	75912726	C	T	3478.46	19	65	130	50	0	0	0
Chr1D	75913008	G	A	1419.21	0	30	51	27	0.100625468825001	0	0
Chr1D	75913045	G	A	1135.21	0	23	25	12	0.067023545010205	0	0
Chr1D	75915380	C	T	2755.21	4	94	55	13	0.441134771608053	0	0
Chr1D	75915483	C	G	785.46	12	14	35	14	0	0	0
Chr1D	75916897	C	T	1303.46	14	20	41	26	0	0	0
Chr1D	75921563	G	C	4462.46	42	104	113	49	0	0	0
Chr1D	75922026	C	T	3345.46	27	93	60	27	0	0	0
Chr1D	75924331	C	T	268.39	0	5	10	3	0.00742362335686599	0	0
Chr1D	75924953	G	A	3233.06	35	79	89	28	0	0	0
Chr1D	75925319	C	T	725.46	4	18	6	5	0	0	0
Chr1D	75948377	G	A	3994.46	13	51	111	87	0	0	0
Chr1D	75951375	G	A	294.46	4	5	5	4	0	0	0
Chr1D	75951483	T	C	499.3	0	6	5	8	0.00937245947443783	0	0
Chr1D	75952383	G	A	176.96	0	5	10	1	0.00742362335686599	0.0217748379746294	0.000161648195780431
Chr1D	75953030	G	A	361.78	1	12	7	3	0.0278981850024447	0	0
Chr1D	75964588	T	C	58.21	11	3	46	0	0	0.185398820818947	0
Chr1D	75964610	G	A	829.22	0	9	25	20	0.0163016702500013	0	0
Chr1D	76208940	G	A	1321.46	16	25	120	31	0	0	0
Chr1D	76209022	G	A	1754.46	108	61	227	23	0	0.812959305928416	0
Chr1D	76209074	G	C	1174.21	164	48	246	4	0	0.812959305928416	0
Chr1D	76209194	G	T	5283.46	112	138	197	53	0	0	0
Chr1D	76209430	C	T	4913.46	120	123	202	48	0	0	0
Chr1D	76209578	T	C	3757.46	132	110	216	30	0	0	0
Chr1D	76209740	A	G	1157.21	185	45	222	7	0	0.784876536312956	0
Chr1D	76209767	C	T	1705.21	163	68	215	14	0	0.784876536312956	0
Chr1D	76209836	G	A	4422.46	123	108	177	52	0	0	0
Chr1D	76210082	T	C	1237.46	184	48	211	18	0	0.784876536312956	0
Chr1D	76210154	G	T	4081.46	112	125	218	32	0	0	0
Chr1D	76210235	C	T	3364.46	70	113	216	34	0	0	0
Chr1D	76210248	C	T	2972.46	63	80	218	32	0	0	0
Chr1D	76210301	T	C	457.26	22	14	149	7	0	0.639035936987105	0
Chr1D	76215324	A	G	485.46	6	8	15	11	0	0	0
Chr1D	76215639	C	T	476.39	1	11	7	7	0.0247569496449315	0	0
Chr1D	76215690	C	T	375.46	2	7	20	6	0.0163016702500013	0	0
Chr1D	76728183	C	T	75.21	6	3	56	0	0	0.239086562096568	0
Chr1D	76729229	C	T	1109.46	10	21	36	21	0	0	0
Chr1D	76729869	A	G	612.6	1	13	22	12	0.0311947306485405	0	0
Chr1D	77344917	G	A	1199.46	14	7	47	39	0	0	0
Chr1D	77792237	A	G	525.85	1	12	28	10	0.0278981850024447	0	0
Chr1D	77792255	C	T	64.21	9	3	37	0	0	0.137001047377514	0
Chr1D	77793081	C	A	156.21	10	10	41	0	0	0.158409476672852	0
Chr1D	77796186	C	G	2033.46	15	54	63	34	0	0	0
Chr1D	77796305	G	T	1130.46	16	25	60	19	0	0	0
Chr1D	77950494	C	T	413.47	1	4	9	11	0.00742362335686599	0	0
Chr1D	78130462	T	C	100.21	11	4	21	0	0	0.0582114082924767	0
Chr1D	78172719	G	C	178.3	6	8	8	0	0	0.0138172475575957	0
Chr1D	78771111	C	A	262.46	2	4	15	5	0.00937245947443783	0	0
Chr1D	78773394	G	T	2583.46	28	81	85	26	0	0	0
Chr1D	78774934	C	T	2833.46	24	45	72	53	0	0	0
Chr1D	79634044	G	C	142.21	123	15	250	0	0	0.812959305928416	0
Chr1D	79634906	T	A	5494.46	26	101	159	90	0	0	0
Chr1D	79635503	C	G	260.46	2	4	6	5	0.00937245947443783	0	0
Chr1D	79661267	T	C	3226.07	6	66	73	50	0.321478481953742	0	0
Chr1D	79688346	T	C	443.56	0	6	4	11	0.00937245947443783	0	0
Chr1D	80030056	A	G	63.21	10	3	39	1	0	0.153033512271343	0
Chr1D	80030182	G	T	185.21	10	8	66	0	0	0.2912488095566	0
Chr1D	80030928	T	G	84.21	6	4	31	1	0	0.110814289256376	0
Chr1D	80030975	T	C	126.49	4	5	19	1	0	0.0539688412847946	0
Chr1D	80120220	C	T	170.21	0	7	7	0	0.0115058835639088	0.0115058835639088	0.000132385356586226
Chr1D	80412994	C	G	1066.46	14	26	23	7	0	0	0
Chr1D	81341461	T	C	1537.46	23	56	23	8	0	0	0
Chr1D	81384827	T	C	443.46	4	2	16	12	0.00937245947443783	0	0
Chr1D	82280988	A	G	479.46	2	13	23	7	0.0346423513406923	0	0
Chr1D	82281788	G	A	483.56	1	11	14	7	0.0247569496449315	0	0
Chr1D	82287444	G	T	144.46	12	3	19	4	0	0	0
Chr1D	82577473	A	T	78.21	21	0	9	6	0.0582114082924767	0	0
Chr1D	82578512	G	A	590.46	6	8	12	10	0	0	0
Chr1D	82718396	G	A	2842.46	28	42	92	62	0	0	0
Chr1D	82720657	C	T	3285.46	23	81	54	31	0	0	0
Chr1D	82909438	G	A	75.22	14	6	11	0	0	0.0217748379746294	0
Chr1D	82909453	C	G	75.22	14	6	12	0	0	0.0247569496449315	0
Chr1D	82909466	T	C	72.21	16	6	20	0	0	0.0539688412847946	0
Chr1D	82911312	T	A	41.21	42	6	70	2	0	0.321478481953742	0
Chr1D	82911505	A	T	108.46	10	4	6	3	0	0	0
Chr1D	83100833	G	C	4292.46	18	113	142	48	0	0	0
Chr1D	83457190	A	G	264.46	2	4	8	6	0.00937245947443783	0	0
Chr1D	83457447	T	C	422.22	0	10	7	3	0.0189553184189165	0	0
Chr1D	83457520	C	T	140.47	8	2	4	5	0.0189553184189165	0	0
Chr1D	83659822	G	A	381.46	2	10	12	5	0.0247569496449315	0	0
Chr1D	83660506	A	G	1803.21	0	24	33	36	0.0715800968304996	0	0
Chr1D	84015060	T	C	353.46	13	10	15	2	0	0.0419716770253992	0
Chr1D	84652013	C	T	68.39	5	3	5	0	0	0.00742362335686599	0
Chr1D	87034412	C	T	692.06	1	14	4	6	0.0346423513406923	0	0
Chr1D	87459407	T	G	72.21	20	4	36	0	0	0.131699942265891	0
Chr1D	87472998	T	C	3344.46	11	48	163	74	0	0	0
Chr1D	87908035	G	A	461.24	0	10	18	10	0.0189553184189165	0	0
Chr1D	87913077	A	T	115.21	45	6	119	0	0	0.523399849812906	0
Chr1D	87913259	A	C	1218.46	14	22	62	19	0	0	0
Chr1D	87913279	A	C	104.21	37	6	68	0	0	0.301423051965832	0
Chr1D	87913315	G	C	79.21	53	6	83	0	0	0.374451784484693	0
Chr1D	87913330	T	C	84.21	57	6	86	0	0.275815106917042	0.388312698240282	0
Chr1D	88363753	T	C	7164.46	20	219	59	38	0.798839289033965	0	0
Chr1D	88363954	T	C	1603.85	3	35	25	17	0.142326034038223	0	0
Chr1D	88364084	C	T	4483.46	13	131	34	19	0.605305806402836	0	0
Chr1D	88380755	C	T	2130.21	0	49	5	22	0.201595797430768	0	0
Chr1D	88380761	G	A	58.21	49	0	24	4	0.201595797430768	0	0
Chr1D	89148946	T	C	93.21	15	4	26	0	0	0.0809618108793666	0
Chr1D	89149419	C	G	93.21	22	5	47	0	0	0.190801667114412	0
Chr1D	89153341	C	T	317.46	3	6	61	8	0	0	0
Chr1D	89155034	C	T	163.21	7	6	92	0	0	0.415252290254597	0
Chr1D	89160231	C	T	349.39	0	6	20	8	0.00937245947443783	0	0
Chr1D	89309142	C	T	1000.46	7	12	52	26	0	0	0
Chr1D	90091135	C	G	30.22	35	5	13	0	0	0.0278981850024447	0
Chr1D	90091298	C	G	860.46	26	18	4	16	0	0	0
Chr1D	91065452	A	G	281.46	4	7	19	5	0	0	0
Chr1D	91066639	G	C	365.46	4	5	10	7	0	0	0
Chr1D	91344575	T	C	9142.46	53	195	148	102	0	0	0
Chr1D	91348658	A	G	33.21	9	4	22	0	0	0.0625651432135269	0
Chr1D	92881583	T	C	2658.46	12	48	38	32	0	0	0
Chr1D	93110463	T	C	192.23	1	6	25	0	0.0115058835639088	0.0762283181645359	0.000877074153073741
Chr1D	93181186	G	A	75.46	4	2	3	2	0.00937245947443783	0.00742362335686599	0
Chr1D	93253590	T	C	130.3	10	5	6	0	0	0.00937245947443783	0
Chr1D	93253818	C	G	585.46	6	10	9	8	0	0	0
Chr1D	94239632	C	T	4317.46	65	79	105	57	0	0	0
Chr1D	94872798	T	C	171.21	155	22	247	0	0	0.809230105625552	0
Chr1D	94875183	C	T	48.21	65	7	83	0	0.321478481953742	0.374451784484693	0
Chr1D	95116628	G	A	315.46	10	2	9	10	0.0247569496449315	0	0
Chr1D	95116684	T	C	1218.46	8	28	7	26	0	0	0
Chr1D	95117586	T	G	60.49	3	2	5	1	0.00742362335686599	0.00937245947443783	0
Chr1D	95119030	G	A	488.21	23	0	22	19	0.067023545010205	0	0
Chr1D	95119216	G	A	103.21	12	4	38	1	0	0.147671312140506	0
Chr1D	95119606	A	T	549.24	0	8	8	7	0.0138172475575957	0	0
Chr1D	95119637	G	A	100.3	6	0	12	4	0.00937245947443783	0	0
Chr1D	95245526	A	G	8281.46	52	190	137	86	0	0	0
Chr1D	95246134	C	T	8330.46	61	183	160	90	0	0	0
Chr1D	95246230	T	C	9845.46	35	207	142	96	0	0	0
Chr1D	95495319	T	C	134.46	3	3	12	3	0	0	0
Chr1D	95495336	G	T	200.46	3	3	12	5	0	0	0
Chr1D	95496173	T	C	3908.46	21	51	158	90	0	0	0
Chr1D	95496636	A	G	190.3	3	6	6	0	0	0.00937245947443783	0
Chr1D	95496689	C	T	192.46	8	4	4	3	0	0	0
Chr1D	96183162	G	A	56.21	44	6	98	0	0	0.441134771608053	0
Chr1D	96194060	A	G	320.46	2	4	4	6	0.00937245947443783	0	0
Chr1D	97141818	T	C	3080.46	16	75	52	33	0	0	0
Chr1D	97141838	T	C	2220.46	11	49	52	27	0	0	0
Chr1D	97142267	C	T	306.46	8	10	19	6	0	0	0
Chr1D	97356571	T	G	2684.21	0	28	27	55	0.0906596619810137	0	0
Chr1D	97359853	T	A	165.21	35	8	52	2	0	0.228436877888262	0
Chr1D	97360507	T	C	5369.21	3	71	80	91	0.331353229357486	0	0
Chr1D	97361738	C	A	2710.44	2	31	27	49	0.115979291877834	0	0
Chr1D	97362142	G	A	192.66	9	6	34	3	0	0.137001047377514	0
Chr1D	97362647	G	C	1239.21	0	12	14	24	0.0247569496449315	0	0
Chr1D	97362721	T	C	1690.46	3	28	21	36	0.105694669908846	0	0
Chr1D	97363518	G	A	399.26	0	7	10	6	0.0115058835639088	0	0
Chr1D	97363871	A	G	554.24	0	8	14	12	0.0138172475575957	0	0
Chr1D	97363917	G	T	436.39	0	10	13	7	0.0189553184189165	0	0
Chr1D	97363923	C	T	326.39	0	10	12	4	0.0189553184189165	0	0
Chr1D	97363930	T	C	478.24	0	13	12	5	0.0278981850024447	0	0
Chr1D	97364163	G	A	374.26	0	14	9	3	0.0311947306485405	0	0
Chr1D	97364643	A	G	142.56	8	0	13	5	0.0138172475575957	0	0
Chr1D	97365084	C	T	80.46	6	2	8	3	0.0138172475575957	0	0
Chr1D	97366284	C	T	217.89	0	6	4	3	0.00937245947443783	0	0
Chr1D	97368656	C	T	71.46	3	2	14	3	0.00742362335686599	0	0
Chr1D	97370651	A	G	700.24	0	11	13	14	0.0217748379746294	0	0
Chr1D	97370935	G	A	625.22	0	9	14	12	0.0163016702500013	0	0
Chr1D	97373377	G	A	8528.46	30	200	50	78	0	0	0
Chr1D	98078328	C	T	9312.46	42	204	145	104	0	0	0
Chr1D	98080113	A	G	9357.46	47	199	170	80	0	0	0
Chr1D	98086108	T	C	161.46	11	7	4	2	0	0.00937245947443783	0
Chr1D	98089018	G	A	332.39	0	8	4	5	0.0138172475575957	0	0
Chr1D	98092455	A	G	44.22	15	0	17	3	0.0346423513406923	0	0
Chr1D	99226972	T	C	122.49	5	1	10	4	0.00937245947443783	0	0
Chr1D	100723837	A	C	2376.46	37	43	55	39	0	0	0
Chr1D	100725931	T	C	35.21	41	4	180	0	0.179994682324373	0.697105127238401	0
Chr1D	100731924	G	A	37.21	18	3	75	0	0	0.33625114600471	0
Chr1D	100732732	C	T	2058.46	11	46	48	28	0	0	0
Chr1D	100734488	G	T	338.46	2	9	2	4	0.0217748379746294	0.00937245947443783	0
Chr1D	101210112	A	G	2746.46	17	52	58	37	0	0	0
Chr1D	101210443	G	A	1572.46	4	26	24	21	0	0	0
Chr1D	102049227	T	G	6952.46	15	178	4	17	0.723986723161031	0	0
Chr1D	102299824	G	T	590.21	0	15	3	3	0.0346423513406923	0	0
Chr1D	102805678	G	C	2119.46	13	29	98	42	0	0	0
Chr1D	102807129	T	C	1303.21	0	24	61	26	0.0715800968304996	0	0
Chr1D	102950827	C	G	325.3	0	7	4	3	0.0115058835639088	0	0
Chr1D	102962361	T	C	735.46	9	12	18	11	0	0	0
Chr1D	103381757	A	C	1470.46	9	42	10	9	0	0	0
Chr1D	103578799	G	A	5100.46	33	102	70	65	0	0	0
Chr1D	103580426	A	C	2112.46	13	38	11	27	0	0	0
Chr1D	103632479	T	C	609.24	0	13	17	12	0.0278981850024447	0	0
Chr1D	104433336	C	T	33.21	27	6	44	0	0	0.174591348378593	0
Chr1D	104444759	A	G	43.21	56	7	83	0	0	0.374451784484693	0
Chr1D	105027143	A	G	32.22	71	9	189	0	0	0.71602610527389	0
Chr1D	105037870	T	A	1896.46	13	53	70	16	0	0	0
Chr1D	105043366	T	C	686.06	1	24	16	8	0.0762283181645359	0	0
Chr1D	105929523	C	A	7872.46	54	196	161	89	0	0	0
Chr1D	105930035	C	T	138.21	17	6	190	6	0	0.72978441059871	0
Chr1D	105930138	G	A	66.21	15	3	84	0	0	0.379100748564158	0
Chr1D	106647541	G	C	178.46	3	4	9	3	0	0	0
Chr1D	107130049	G	A	60.21	14	3	36	0	0	0.131699942265891	0
Chr1D	107147332	T	G	744.21	0	23	11	6	0.067023545010205	0	0
Chr1D	107769344	G	C	87.21	23	4	41	0	0	0.158409476672852	0
Chr1D	107770137	G	A	44.21	17	3	19	0	0	0.0498438696515259	0
Chr1D	108656071	C	T	33.22	14	4	14	0	0	0.0311947306485405	0
Chr1D	108820887	T	C	116.22	6	4	9	0	0	0.0163016702500013	0
Chr1D	109373844	G	C	120.21	15	8	24	0	0	0.0715800968304996	0
Chr1D	109375059	T	C	72.21	7	3	33	0	0	0.115979291877834	0
Chr1D	109376983	T	C	36.21	34	4	49	0	0	0.201595797430768	0
Chr1D	109379344	G	A	1565.33	2	35	28	24	0.137001047377514	0	0
Chr1D	109628808	A	G	4472.46	10	63	140	84	0	0	0
Chr1D	110537106	G	A	1377.21	1	45	42	11	0.185398820818947	0	0
Chr1D	110695450	T	G	5827.46	40	159	53	43	0	0	0
Chr1D	112292342	G	T	744.46	6	6	18	19	0	0	0
Chr1D	112292387	G	C	1692.46	17	16	73	57	0	0	0
Chr1D	112292403	A	G	5512.46	27	96	107	85	0	0	0
Chr1D	112445021	A	G	1597.46	7	37	34	17	0	0	0
Chr1D	112446244	T	C	906.46	6	20	16	12	0	0	0
Chr1D	112446581	G	T	789.39	1	19	17	6	0.0539688412847946	0	0
Chr1D	112480287	A	G	51.22	3	4	12	0	0	0.0247569496449315	0
Chr1D	112481750	T	C	590.26	0	14	6	11	0.0311947306485405	0	0
Chr1D	112527567	T	C	81.24	17	4	9	0	0	0.0163016702500013	0
Chr1D	112528887	G	A	387.46	13	4	28	11	0	0	0
Chr1D	112530298	G	A	257.24	1	13	18	0	0.0311947306485405	0.0458427848789722	0.00143005332647852
Chr1D	112530308	G	A	291.27	1	13	19	0	0.0311947306485405	0.0498438696515259	0.00155486608826031
Chr1D	112530611	A	G	8435.46	65	185	171	79	0	0	0
Chr1D	112806292	C	A	10024.46	53	197	123	127	0	0	0
Chr1D	112806929	T	C	1066.46	5	14	28	26	0	0	0
Chr1D	112807867	C	T	649.56	2	14	22	11	0.0382363686102252	0	0
Chr1D	112808008	G	A	10006.46	44	199	138	112	0	0	0
Chr1D	112808914	C	T	574.46	5	14	12	11	0	0	0
Chr1D	112811045	T	C	62.21	17	4	103	0	0	0.461891293096356	0
Chr1D	112811051	C	T	1724.22	0	14	52	48	0.0311947306485405	0	0
Chr1D	112811181	C	T	3009.56	2	38	87	71	0.153033512271343	0	0
Chr1D	112812667	T	C	6067.46	27	114	131	106	0	0	0
Chr1D	112812855	G	C	1320.46	11	16	33	42	0	0	0
Chr1D	112969086	C	T	36.21	30	3	48	0	0.115979291877834	0.196201266578292	0
Chr1D	112971456	T	A	462.46	3	6	23	11	0	0	0
Chr1D	113033845	G	C	93.3	7	0	19	4	0.0115058835639088	0	0
Chr1D	113072866	A	G	281.56	4	10	5	0	0	0.00742362335686599	0
Chr1D	113072873	T	C	281.56	4	10	5	0	0	0.00742362335686599	0
Chr1D	113072943	C	G	221.46	8	5	7	2	0	0.0163016702500013	0
Chr1D	113072948	G	C	343.46	2	8	7	2	0.0189553184189165	0.0163016702500013	0.000309003350348953
Chr1D	113072951	G	A	346.46	2	8	7	2	0.0189553184189165	0.0163016702500013	0.000309003350348953
Chr1D	113072970	A	C	349.46	2	8	5	2	0.0189553184189165	0.0115058835639088	0.000218097686644869
Chr1D	113129660	A	G	3250.46	24	74	77	45	0	0	0
Chr1D	113130365	C	T	1523.21	2	35	77	21	0.137001047377514	0	0
Chr1D	113130973	C	G	52.21	116	13	134	0	0	0.574518598662543	0
Chr1D	113131216	T	C	2722.46	36	59	111	39	0	0	0
Chr1D	113131239	T	A	2291.46	26	42	93	38	0	0	0
Chr1D	113131259	C	G	2248.46	27	44	100	38	0	0	0
Chr1D	113496710	A	G	67.21	8	3	16	0	0	0.0382363686102252	0
Chr1D	113496975	C	G	743.46	5	13	5	10	0	0	0
Chr1D	113497180	G	T	583.46	3	17	7	2	0	0.0163016702500013	0
Chr1D	113497273	T	C	404.66	8	18	12	1	0	0.0278981850024447	0
Chr1D	113497594	C	T	1023.46	12	29	12	11	0	0	0
Chr1D	113497625	A	G	879.46	11	26	6	6	0	0	0
Chr1D	114042756	G	T	445.56	0	5	3	10	0.00742362335686599	0	0
Chr1D	114042759	G	A	440.56	0	5	3	10	0.00742362335686599	0	0
Chr1D	114043149	A	G	389.46	3	7	3	5	0	0	0
Chr1D	114043186	G	A	310.54	3	10	3	2	0	0.00742362335686599	0
Chr1D	114096748	A	G	120.22	5	4	11	0	0	0.0217748379746294	0
Chr1D	114214165	T	C	380.46	8	8	30	7	0	0	0
Chr1D	114214192	C	T	347.46	8	11	31	6	0	0	0
Chr1D	114214271	A	C	781.46	14	19	27	7	0	0	0
Chr1D	114214304	C	T	761.46	11	24	24	9	0	0	0
Chr1D	114214314	G	A	740.46	12	24	27	9	0	0	0
Chr1D	114214387	C	T	511.46	9	11	25	7	0	0	0
Chr1D	114214411	A	G	721.46	10	21	19	5	0	0	0
Chr1D	114214458	G	A	582.46	10	21	23	4	0	0	0
Chr1D	114214526	G	A	354.46	11	9	34	4	0	0	0
Chr1D	114214536	G	T	147.6	5	5	33	2	0	0.126426537712294	0
Chr1D	114214542	G	A	35.39	5	2	29	2	0.0115058835639088	0.105694669908846	0
Chr1D	114214552	T	G	32.15	5	2	31	2	0.0115058835639088	0.115979291877834	0
Chr1D	114214561	C	T	37.35	5	2	33	2	0.0115058835639088	0.126426537712294	0
Chr1D	114218674	T	A	932.74	1	15	14	14	0.0382363686102252	0	0
Chr1D	114219298	T	A	1179.46	6	32	8	13	0	0	0
Chr1D	114220663	A	G	809.21	0	18	17	15	0.0458427848789722	0	0
Chr1D	114221347	C	T	1247.21	0	20	16	14	0.0539688412847946	0	0
Chr1D	114221351	T	C	1124.21	0	18	13	13	0.0458427848789722	0	0
Chr1D	114449578	A	G	889.46	11	17	26	12	0	0	0
Chr1D	114466164	A	G	1701.46	4	48	53	12	0.217732569938024	0	0
Chr1D	114478726	C	G	4014.21	5	119	23	10	0.54112250571369	0	0
Chr1D	114685651	G	A	1348.28	2	32	48	9	0.121184888711641	0	0
Chr1D	114685657	G	C	1573.22	2	34	59	14	0.131699942265891	0	0
Chr1D	114685911	T	C	3899.21	0	84	77	45	0.379100748564158	0	0
Chr1D	114686709	A	T	522.39	0	6	15	11	0.00937245947443783	0	0
Chr1D	114686745	G	A	360.39	0	10	13	5	0.0189553184189165	0	0
Chr1D	114687027	A	C	358.26	0	9	15	3	0.0163016702500013	0	0
Chr1D	114687221	G	C	4004.46	11	96	71	43	0	0	0
Chr1D	114949686	C	T	7425.46	31	130	148	97	0	0	0
Chr1D	114949890	T	C	382.56	0	6	11	9	0.00937245947443783	0	0
Chr1D	114952060	G	C	10031.46	45	198	154	95	0	0	0
Chr1D	114952071	T	A	7769.46	40	142	149	93	0	0	0
Chr1D	114957597	G	C	537.46	9	16	2	7	0	0.0163016702500013	0
Chr1D	115255739	T	C	2200.46	19	67	45	30	0	0	0
Chr1D	115278130	G	C	540.46	3	12	26	7	0	0	0
Chr1D	115279648	T	C	121.46	6	2	4	5	0.0138172475575957	0	0
Chr1D	116386410	A	G	208.46	12	3	44	12	0	0	0
Chr1D	116386413	A	G	207.46	12	3	43	12	0	0	0
Chr1D	116386425	T	C	223.46	13	3	36	12	0	0	0
Chr1D	116387273	T	C	182.46	8	4	29	5	0	0	0
Chr1D	116387294	A	T	183.46	8	4	26	4	0	0	0
Chr1D	116387303	A	G	197.46	9	4	27	4	0	0	0
Chr1D	116387312	G	C	184.46	8	4	24	4	0	0	0
Chr1D	116387315	A	C	189.46	8	4	22	4	0	0	0
Chr1D	116387348	T	C	324.46	3	4	21	8	0	0	0
Chr1D	116387372	C	T	373.46	2	4	16	11	0.00937245947443783	0	0
Chr1D	116387399	T	C	353.46	5	4	16	10	0	0	0
Chr1D	116387625	G	A	170.21	18	0	25	7	0.0458427848789722	0	0
Chr1D	116387637	C	T	172.21	21	0	28	7	0.0582114082924767	0	0
Chr1D	116387706	T	C	206.22	11	0	17	8	0.0217748379746294	0	0
Chr1D	116387736	G	T	218.3	6	0	11	8	0.00937245947443783	0	0
Chr1D	116388090	A	G	59.22	9	0	30	4	0.0163016702500013	0	0
Chr1D	116389906	G	A	191.39	7	0	44	12	0.0115058835639088	0	0
Chr1D	116389915	T	C	240.22	15	0	60	14	0.0346423513406923	0	0
Chr1D	116389975	C	T	1364.46	25	24	96	31	0	0	0
Chr1D	116390038	C	G	56.21	32	0	51	5	0.110814289256376	0.239086562096568	0
Chr1D	116390194	A	G	494.46	11	5	21	11	0	0	0
Chr1D	116390369	C	A	94.85	23	4	28	2	0	0.100625468825001	0
Chr1D	116390386	G	T	217.46	23	4	23	5	0	0	0
Chr1D	116390396	G	A	351.46	20	6	19	6	0	0	0
Chr1D	116390436	C	T	673.46	18	9	14	13	0	0	0
Chr1D	116390765	A	G	1200.46	14	9	23	32	0	0	0
Chr1D	116390797	G	A	1246.46	13	11	25	32	0	0	0
Chr1D	116390821	A	G	777.46	17	4	19	25	0	0	0
Chr1D	116390869	A	G	405.46	6	6	27	8	0	0	0
Chr1D	116390881	A	G	294.46	6	4	23	7	0	0	0
Chr1D	116390885	C	G	196.46	6	4	23	4	0	0	0
Chr1D	116390896	A	G	209.46	6	4	19	4	0	0	0
Chr1D	116390897	C	T	199.46	6	4	20	4	0	0	0
Chr1D	116390939	C	A	73.6	7	3	15	2	0	0.0419716770253992	0
Chr1D	116507820	G	A	736.85	1	10	10	19	0.0217748379746294	0	0
Chr1D	116511601	C	A	166.21	0	5	5	0	0.00742362335686599	0.00742362335686599	5.51101837446063e-05
Chr1D	116511602	T	G	165.21	0	5	5	0	0.00742362335686599	0.00742362335686599	5.51101837446063e-05
Chr1D	116511603	G	C	165.21	0	5	5	0	0.00742362335686599	0.00742362335686599	5.51101837446063e-05
Chr1D	116511605	A	T	166.21	0	5	5	0	0.00742362335686599	0.00742362335686599	5.51101837446063e-05
Chr1D	116574601	A	G	266.46	8	8	22	3	0	0	0
Chr1D	116681078	G	C	279.46	25	6	2	4	0	0.00937245947443783	0
Chr1D	116681718	A	G	58.26	1	4	8	0	0.00742362335686599	0.0138172475575957	0.000102574041696167
Chr1D	116914953	C	G	1154.21	0	37	9	5	0.137001047377514	0	0
Chr1D	116983013	G	A	83.21	2	3	18	0	0.00742362335686599	0.0458427848789722	0.000340319568571322
Chr1D	117168371	T	C	2086.46	5	34	31	40	0	0	0
Chr1D	117169171	T	C	655.46	10	13	22	10	0	0	0
Chr1D	117169191	T	C	365.46	3	5	11	9	0	0	0
Chr1D	118084466	G	A	1513.99	3	31	2	21	0.121184888711641	0.067023545010205	0
Chr1D	118084492	C	A	1490.86	2	23	1	21	0.0762283181645359	0.0625651432135269	0
Chr1D	118084786	T	G	1373.21	0	15	4	25	0.0346423513406923	0	0
Chr1D	118087198	T	C	610.26	0	8	21	12	0.0138172475575957	0	0
Chr1D	118087447	C	T	1223.46	6	14	73	29	0	0	0
Chr1D	118090714	C	T	1083.46	2	16	16	20	0.0458427848789722	0	0
Chr1D	118093921	T	C	550.46	7	17	24	8	0	0	0
Chr1D	118952284	T	C	763.46	5	19	23	16	0	0	0
Chr1D	118955197	T	C	2595.46	9	38	52	48	0	0	0
Chr1D	118955782	T	C	36.21	11	4	24	0	0	0.0715800968304996	0
Chr1D	119055143	C	A	2121.35	3	45	32	21	0.196201266578292	0	0
Chr1D	119859023	G	A	238.46	3	3	4	6	0	0	0
Chr1D	119859037	C	T	132.46	2	3	7	3	0.00742362335686599	0	0
Chr1D	119859190	C	T	288.47	6	13	3	2	0	0.00742362335686599	0
Chr1D	119859195	C	T	449.66	2	18	3	3	0.0539688412847946	0	0
Chr1D	119859218	G	A	270.47	7	11	5	2	0	0.0115058835639088	0
Chr1D	119859228	C	A	514.86	1	17	5	4	0.0458427848789722	0	0
Chr1D	119859239	G	A	489.89	1	17	5	3	0.0458427848789722	0	0
Chr1D	119925837	A	C	608.21	2	16	6	6	0.0458427848789722	0	0
Chr1D	121726641	C	A	814.46	2	15	20	12	0.0419716770253992	0	0
Chr1D	121727191	C	T	493.46	3	18	31	6	0	0	0
Chr1D	121728338	A	G	472.24	0	8	7	5	0.0138172475575957	0	0
Chr1D	121728343	G	A	624.22	0	10	7	8	0.0189553184189165	0	0
Chr1D	121728729	T	C	1867.46	25	53	66	27	0	0	0
Chr1D	121728848	A	G	431.46	26	11	34	6	0	0	0
Chr1D	121852731	T	C	2455.46	21	68	66	31	0	0	0
Chr1D	121852872	A	C	1712.46	21	44	50	23	0	0	0
Chr1D	121852962	C	G	720.46	2	4	36	24	0.00937245947443783	0	0
Chr1D	121853460	T	C	95.21	37	10	63	0	0	0.275815106917042	0
Chr1D	121853842	T	C	3955.46	30	105	51	26	0	0	0
Chr1D	122146274	C	T	492.51	1	7	8	8	0.0138172475575957	0	0
Chr1D	122146519	G	A	53.22	11	0	17	3	0.0217748379746294	0	0
Chr1D	122147004	A	C	571.24	0	11	4	7	0.0217748379746294	0	0
Chr1D	122147575	A	G	37.3	6	0	19	3	0.00937245947443783	0	0
Chr1D	122245395	C	G	857.35	1	23	35	14	0.0715800968304996	0	0
Chr1D	122245682	G	C	1127.46	18	17	48	25	0	0	0
Chr1D	122247360	G	T	210.46	7	4	3	4	0	0	0
Chr1D	122859228	C	T	1074.46	5	15	41	24	0	0	0
Chr1D	123358088	G	T	349.46	9	5	12	6	0	0	0
Chr1D	123361751	A	G	48.22	11	0	18	4	0.0217748379746294	0	0
Chr1D	123430189	A	C	998.21	0	26	9	7	0.0809618108793666	0	0
Chr1D	124022406	G	T	5770.46	37	94	154	95	0	0	0
Chr1D	124022438	C	T	6476.46	34	105	154	96	0	0	0
Chr1D	124025952	A	G	9960.46	38	206	138	108	0	0	0
Chr1D	124244760	G	A	1356.46	9	33	52	20	0	0	0
Chr1D	124251563	A	G	6443.46	60	187	148	65	0	0	0
Chr1D	124252350	T	G	2953.46	11	48	54	46	0	0	0
Chr1D	124252370	C	T	3711.46	14	67	73	59	0	0	0
Chr1D	124255098	A	G	1599.49	2	27	19	27	0.0956119626864213	0	0
Chr1D	125291916	G	A	65.85	17	3	16	1	0	0.0419716770253992	0
Chr1D	125291922	T	C	63.85	17	3	16	1	0	0.0419716770253992	0
Chr1D	125291946	C	A	206.46	15	5	14	3	0	0	0
Chr1D	125291974	A	C	509.46	11	11	11	6	0	0	0
Chr1D	125292013	G	T	1394.46	10	33	11	12	0	0	0
Chr1D	125292064	C	T	2945.46	12	71	9	31	0	0	0
Chr1D	125292213	C	A	3322.46	17	79	7	35	0	0	0
Chr1D	125412145	T	C	6285.46	28	140	117	64	0	0	0
Chr1D	125412379	T	C	5479.46	10	95	150	90	0.469987441784173	0	0
Chr1D	125413335	C	T	4252.46	24	69	145	80	0	0	0
Chr1D	125601776	G	A	10074.46	41	204	150	94	0	0	0
Chr1D	125603552	C	G	8552.46	57	185	169	74	0	0	0
Chr1D	125603903	A	G	9405.46	55	193	167	83	0	0	0
Chr1D	125671056	C	A	87.21	2	3	31	0	0.00742362335686599	0.105694669908846	0.000784637420231552
Chr1D	125671649	G	C	1038.46	23	12	44	28	0	0	0
Chr1D	125673885	A	G	447.46	11	8	8	6	0	0	0
Chr1D	126051978	A	T	78.21	10	6	23	0	0	0.067023545010205	0
Chr1D	126051983	G	A	1036.21	6	10	0	21	0	0.0582114082924767	0
Chr1D	126051996	A	G	78.65	10	6	16	1	0	0.0419716770253992	0
Chr1D	126052004	G	A	80.44	8	6	14	1	0	0.0346423513406923	0
Chr1D	126052028	C	T	135.89	0	5	4	1	0.00742362335686599	0.00742362335686599	5.51101837446063e-05
Chr1D	126489629	C	T	151.46	2	3	4	2	0.00742362335686599	0.00937245947443783	6.95776090657167e-05
Chr1D	127042507	G	C	431.22	0	11	9	3	0.0217748379746294	0	0
Chr1D	127046484	A	G	104.21	8	4	14	0	0	0.0311947306485405	0
Chr1D	127053615	T	C	216.89	0	6	4	3	0.00937245947443783	0	0
Chr1D	127062242	C	T	376.39	0	5	14	8	0.00742362335686599	0	0
Chr1D	127069249	T	C	938.46	3	20	11	18	0	0	0
Chr1D	127071398	C	T	339.1	1	9	21	2	0.0189553184189165	0.067023545010205	0.00127045263723302
Chr1D	127072963	C	G	720.46	5	13	13	11	0	0	0
Chr1D	127627449	G	C	769.46	5	5	26	20	0	0	0
Chr1D	127796405	C	G	510.22	0	11	3	3	0.0217748379746294	0	0
Chr1D	127816245	C	A	5249.46	26	119	132	104	0	0	0
Chr1D	128159086	G	T	462.22	0	13	4	3	0.0278981850024447	0	0
Chr1D	128571948	T	C	9259.46	50	180	132	114	0	0	0
Chr1D	128605527	C	T	262.46	2	6	9	3	0.0138172475575957	0	0
Chr1D	128605542	C	T	493.22	0	10	5	4	0.0189553184189165	0	0
Chr1D	129694163	G	A	6036.46	16	142	127	94	0	0	0
Chr1D	130512661	A	G	286.51	1	11	12	2	0.0247569496449315	0.0311947306485405	0.000772286375853117
Chr1D	130656002	G	A	734.46	12	32	17	4	0	0	0
Chr1D	130662685	C	A	652.46	6	14	5	10	0	0	0
Chr1D	131290834	G	C	234.39	0	5	10	4	0.00742362335686599	0	0
Chr1D	131290872	T	G	57.66	4	2	12	1	0.00937245947443783	0.0278981850024447	0
Chr1D	132373656	A	G	660.46	6	11	18	10	0	0	0
Chr1D	132373836	G	A	4390.46	9	64	51	96	0	0	0
Chr1D	132373841	G	A	4435.46	9	67	51	97	0	0	0
Chr1D	132374955	T	G	51.89	6	0	17	3	0.00937245947443783	0	0
Chr1D	132375183	A	G	700.46	4	12	75	12	0	0	0
Chr1D	132375189	C	T	603.46	4	11	74	11	0	0	0
Chr1D	132375259	A	G	2215.89	1	13	98	66	0.0311947306485405	0	0
Chr1D	132375566	G	A	1026.21	0	13	26	16	0.0278981850024447	0	0
Chr1D	132375601	C	T	2086.46	10	27	35	33	0	0	0
Chr1D	132375698	G	A	8075.46	54	194	79	86	0	0	0
Chr1D	132376175	G	A	1034.22	0	11	20	21	0.0217748379746294	0	0
Chr1D	132376814	C	T	407.46	3	12	25	9	0	0	0
Chr1D	132376896	G	A	436.46	7	6	51	14	0	0	0
Chr1D	132376929	T	A	459.46	6	9	49	12	0	0	0
Chr1D	132378914	T	A	5633.21	3	54	107	121	0.244388175124133	0	0
Chr1D	132380145	A	G	5892.46	23	106	119	90	0	0	0
Chr1D	132380417	A	C	4462.46	16	39	81	127	0	0	0
Chr1D	132381149	T	C	2269.21	0	31	44	48	0.105694669908846	0	0
Chr1D	132381265	C	G	1001.46	5	18	29	19	0	0	0
[truncated: 49,725 more rows]
