# Supplementary material for: Cloning of the broadly effective wheat leaf rust resistance gene Lr42 transferred from Aegilops tauschii
Source: Nat Commun. 2022 Jun 1;13:3044. doi: 10.1038/s41467-022-30784-9 (PMC9160033; doi:10.1038/s41467-022-30784-9)
Supplement: Supplementary file 13 — Source Data [file 41467_2022_30784_MOESM13_ESM.zip › 08_SourceData/SourceData13_SupplementaryFigure1c_SNP.txt]

CHR	POS	REF	ALT	QUAL	P2R_REF	P2R_ALT	P2S_REF	P2S_ALT
Chr1D	145012	G	C	512.49	0	10	0	3
Chr1D	145050	A	G	490.49	0	10	0	3
Chr1D	145064	T	G	468.49	0	10	0	3
Chr1D	145080	G	A	1536.22	0	22	0	18
Chr1D	145101	G	A	2625.22	0	39	0	33
Chr1D	145102	T	A	2654.22	0	39	0	33
Chr1D	145116	T	C	2746.22	0	40	0	33
Chr1D	145117	A	T	2706.22	0	40	0	33
Chr1D	145199	A	G	5803.22	0	89	0	55
Chr1D	158881	C	T	80.21	25	4	28	0
Chr1D	159859	A	G	430.5	0	11	0	4
Chr1D	181772	G	C	8156.46	46	180	67	52
Chr1D	181948	A	G	46.3	12	3	6	0
Chr1D	192428	T	C	62.78	NA	NA	12	3
Chr1D	193879	T	G	2767.5	3	22	59	75
Chr1D	199315	C	A	420.48	2	15	3	2
Chr1D	199446	C	T	51.26	20	3	8	0
Chr1D	199553	C	G	93.39	14	4	14	1
Chr1D	199895	C	T	618.48	4	14	1	7
Chr1D	200191	T	C	180.49	1	5	6	1
Chr1D	205196	T	C	4176.46	16	115	30	12
Chr1D	205324	A	G	2329.46	7	63	28	14
Chr1D	205519	T	C	3662.46	18	92	30	24
Chr1D	205952	G	A	3641.46	23	108	39	13
Chr1D	221884	T	C	1863.46	4	31	24	29
Chr1D	222525	C	A	48.21	25	6	56	0
Chr1D	307974	A	G	94.21	33	5	101	0
Chr1D	310003	C	A	328.07	1	10	3	3
Chr1D	541825	T	C	766.46	2	10	17	21
Chr1D	541906	A	G	836.46	3	15	15	9
Chr1D	545079	G	C	314.47	5	11	1	4
Chr1D	1164065	A	G	946.29	0	20	0	5
Chr1D	1164081	T	C	863.36	0	19	0	4
Chr1D	1164087	A	G	860.36	0	19	0	4
Chr1D	1164111	A	G	656.49	0	16	0	3
Chr1D	1865167	G	A	339.22	0	14	0	2
Chr1D	1867806	C	T	200.56	0	5	5	2
Chr1D	1868320	C	T	440.26	0	7	2	7
Chr1D	1871996	C	G	413.3	0	9	4	5
Chr1D	1872009	T	G	419.3	0	9	4	5
Chr1D	1872525	G	A	520.22	0	11	4	4
Chr1D	1872632	G	A	538.22	0	11	5	7
Chr1D	1873014	T	C	536.37	0	10	1	8
Chr1D	1873121	C	T	820.46	5	21	3	6
Chr1D	1888387	G	A	1788.23	0	51	1	10
Chr1D	1888453	C	T	995.23	0	22	0	8
Chr1D	1888951	G	A	742.29	0	19	0	7
Chr1D	1889050	G	C	735.74	0	17	0	2
Chr1D	1889206	T	C	841.74	0	20	0	2
Chr1D	1889290	C	T	1328.26	0	27	0	7
Chr1D	1889298	G	T	1440.23	0	31	0	11
Chr1D	1889332	A	G	579.26	0	6	0	11
Chr1D	1889374	C	T	531.3	0	6	0	10
Chr1D	1889381	C	T	520.3	0	6	0	10
Chr1D	1889809	A	G	420.33	0	7	0	6
Chr1D	1889951	G	A	459.29	0	7	0	8
Chr1D	1890117	A	G	387.75	0	8	0	2
Chr1D	1890231	C	T	332.43	0	6	0	5
Chr1D	1890244	A	G	425.5	0	9	0	4
Chr1D	1892158	T	C	860.49	0	19	0	3
Chr1D	1899943	G	C	715.42	0	9	1	10
Chr1D	1899988	A	C	1794.23	0	29	1	28
Chr1D	1899991	G	A	1803.23	0	29	1	28
Chr1D	1899997	A	G	1816.23	0	31	1	28
Chr1D	1900078	G	T	2340.22	0	38	1	29
Chr1D	1900079	T	G	2291.22	0	38	1	29
Chr1D	1900091	C	T	2579.22	0	42	1	31
Chr1D	1900158	G	A	2765.34	2	55	3	27
Chr1D	1900175	A	C	2702.22	2	52	2	26
Chr1D	1900201	T	G	2234.23	2	36	2	24
Chr1D	1900210	G	A	2426.23	2	40	2	25
Chr1D	1900220	G	C	1537.12	2	26	1	16
Chr1D	1900222	G	A	1556.48	2	27	1	16
Chr1D	1900316	G	T	4424.22	0	107	0	31
Chr1D	1900346	A	C	3915.22	0	80	0	23
Chr1D	1900355	A	G	3361.22	0	69	0	20
Chr1D	1900360	A	G	2893.22	0	56	0	19
Chr1D	1900366	A	T	1230.22	0	18	0	15
Chr1D	1911599	T	C	202.92	0	10	NA	NA
Chr1D	1911618	G	T	202.92	0	10	NA	NA
Chr1D	1911634	C	T	202.92	0	10	NA	NA
Chr1D	2537643	A	G	170.47	0	2	4	5
Chr1D	2910312	G	C	323.56	0	7	3	5
Chr1D	3237755	T	A	497.46	7	20	20	3
Chr1D	3238288	A	G	875.47	4	31	13	6
Chr1D	3920967	G	A	1490.46	8	23	13	25
Chr1D	3921215	T	C	2047.46	5	24	35	46
Chr1D	4051270	G	A	564.56	0	7	15	12
Chr1D	4051304	G	C	1952.21	0	20	24	49
Chr1D	4051319	C	T	2159.21	0	28	32	52
Chr1D	4051470	G	A	2099.3	0	6	39	66
Chr1D	4051546	C	T	8700.26	18	198	68	101
Chr1D	4051630	T	G	7151.46	20	182	69	56
Chr1D	4051667	T	C	1211.65	22	35	74	5
Chr1D	4051673	C	G	975.47	20	29	72	5
Chr1D	4051677	G	A	570.21	21	17	74	1
Chr1D	4051679	G	A	555.21	21	17	71	1
Chr1D	4051687	C	T	1573.46	17	42	72	14
Chr1D	4051691	G	C	1791.46	15	49	71	14
Chr1D	4051705	A	G	3552.46	16	84	73	30
Chr1D	4051758	G	A	10615.21	18	232	66	80
Chr1D	4051781	C	T	9636.46	25	217	55	87
Chr1D	4051824	G	A	8249.46	22	224	50	83
Chr1D	4051852	T	C	8062.46	20	205	34	57
Chr1D	4051974	C	T	233.47	1	2	2	6
Chr1D	4063535	T	C	150.48	0	7	3	0
Chr1D	4063664	A	C	169.47	0	2	17	4
Chr1D	4063753	G	C	251.89	0	6	16	5
Chr1D	4063858	C	G	1703.46	14	35	35	19
Chr1D	4063924	T	C	1667.46	16	46	34	24
Chr1D	4064008	C	T	625.46	6	17	24	6
Chr1D	4064127	T	C	1024.46	29	30	56	7
Chr1D	4064130	G	T	866.46	33	29	58	5
Chr1D	4064173	G	C	306.21	34	12	47	1
Chr1D	4064195	T	A	84.21	52	6	43	1
Chr1D	4064211	A	G	83.21	55	6	38	1
Chr1D	4064216	G	A	412.24	46	15	37	2
Chr1D	4064231	T	A	648.23	41	20	40	2
Chr1D	4064232	G	T	564.23	42	18	40	2
Chr1D	4064251	T	C	628.46	38	18	43	4
Chr1D	4064330	A	T	1295.46	31	31	49	17
Chr1D	4064347	A	G	1335.46	26	34	48	15
Chr1D	4064420	G	C	1942.46	11	48	54	13
Chr1D	4064564	T	G	1593.74	3	39	24	6
Chr1D	4200278	G	T	721.46	11	21	118	9
Chr1D	4200285	G	T	1353.46	11	25	116	19
Chr1D	4200302	C	T	1858.46	7	35	109	30
Chr1D	4200326	A	G	3253.46	6	65	124	48
Chr1D	4201639	T	C	4084.46	12	68	184	63
Chr1D	4201766	C	T	3709.46	16	51	147	69
Chr1D	4201769	C	T	3700.46	16	51	148	69
Chr1D	4201793	G	A	3627.46	20	61	149	73
Chr1D	4203354	C	T	8882.46	26	195	109	80
Chr1D	4203397	C	T	4553.46	16	91	49	45
Chr1D	4242388	A	G	936.21	0	32	12	11
Chr1D	4244060	C	T	355.71	7	13	6	2
Chr1D	4244169	C	T	619.46	2	17	27	10
Chr1D	4245275	C	G	785.46	13	10	19	16
Chr1D	4245393	G	A	475.47	1	4	20	14
Chr1D	4245502	G	A	693.49	1	6	23	16
Chr1D	4245697	C	T	1176.46	11	20	22	19
Chr1D	4245703	T	G	859.46	11	12	21	18
Chr1D	4245769	C	T	1473.46	10	32	23	21
Chr1D	4246141	T	C	976.24	1	14	15	16
Chr1D	4246559	C	G	1688.89	3	37	35	20
Chr1D	4246561	A	T	1679.89	3	37	35	20
Chr1D	4246760	T	C	600.46	12	7	30	13
Chr1D	4246938	T	A	1230.46	4	25	43	24
Chr1D	4247094	C	A	1249.22	0	13	20	30
Chr1D	4247143	T	A	565.89	0	3	14	17
Chr1D	4247144	C	G	571.89	0	3	14	17
Chr1D	4247163	C	T	561.44	0	1	16	19
Chr1D	4247274	T	C	1174.21	0	20	14	11
Chr1D	4247983	G	A	1008.22	0	14	26	20
Chr1D	4248051	A	G	1671.21	0	39	30	23
Chr1D	4248081	C	T	1694.21	0	41	32	20
Chr1D	4248154	G	A	843.46	5	11	21	21
Chr1D	4248211	C	G	1223.46	5	17	26	24
Chr1D	4248222	A	G	1346.46	5	19	29	25
Chr1D	4248810	A	G	1766.24	2	41	39	25
Chr1D	4248816	C	T	1778.47	3	41	36	26
Chr1D	4248840	G	A	2440.46	5	49	33	32
Chr1D	4248951	C	T	2823.46	8	44	37	45
Chr1D	4249068	C	T	170.47	0	2	5	6
Chr1D	4249428	C	T	1313.56	1	18	28	26
Chr1D	4249474	C	T	1144.46	4	17	20	20
Chr1D	4249596	G	A	927.46	9	24	11	6
Chr1D	4253062	G	C	128.44	0	2	5	5
Chr1D	4253464	T	C	402.23	0	10	5	1
Chr1D	4254394	A	G	355.48	1	5	2	5
Chr1D	4254424	G	C	355.47	1	5	3	7
Chr1D	4254767	C	T	79.46	1	2	6	2
Chr1D	4254782	T	C	82.47	1	2	5	2
Chr1D	4254785	C	T	81.46	1	2	5	2
Chr1D	4255576	C	T	105.48	0	5	8	0
Chr1D	4273988	T	C	1994.21	0	34	34	30
Chr1D	4276376	C	T	2607.46	12	78	36	22
Chr1D	4276379	A	G	2595.46	13	78	36	22
Chr1D	4276445	A	G	3654.46	23	83	49	24
Chr1D	4276601	C	T	2160.49	3	33	32	39
Chr1D	4276901	A	G	116.78	NA	NA	7	4
Chr1D	4338466	T	C	466.39	7	15	32	2
Chr1D	4406934	C	T	593.47	3	14	0	2
Chr1D	4406936	C	G	680.64	0	14	0	2
Chr1D	4406939	G	C	728.74	0	17	0	2
Chr1D	4418309	G	C	313.78	0	2	0	8
Chr1D	4418310	G	A	85.47	2	0	5	3
Chr1D	4418346	A	G	94.47	2	0	6	6
Chr1D	4418352	G	T	178.47	0	2	6	6
Chr1D	4418583	C	T	455.31	0	5	0	7
Chr1D	4443993	T	C	321.22	0	9	0	2
Chr1D	4444051	T	C	752.49	0	25	0	4
Chr1D	4444627	T	C	419.2	0	10	0	2
Chr1D	4444629	T	G	411.2	0	10	0	2
Chr1D	4444639	A	G	430.2	0	10	0	2
Chr1D	4444645	G	T	439.2	0	10	0	2
Chr1D	4444685	C	T	474.74	0	11	0	2
Chr1D	4550355	G	C	67.49	10	4	9	2
Chr1D	4550361	T	C	55.51	10	2	9	1
Chr1D	4550362	A	T	54.51	10	2	9	1
Chr1D	4550394	A	G	38.26	10	2	13	0
Chr1D	4550396	C	T	39.26	10	2	13	0
Chr1D	4550766	A	G	84.78	NA	NA	7	4
Chr1D	4592372	T	C	158.46	2	4	17	3
Chr1D	4592437	T	A	577.21	0	15	11	4
Chr1D	4592465	T	C	504.22	0	16	9	5
Chr1D	4592541	T	A	232.47	0	2	8	5
Chr1D	4592544	G	C	228.47	0	2	8	5
Chr1D	4592817	A	G	280.39	0	9	13	3
Chr1D	4593321	C	G	87.26	2	3	8	0
Chr1D	4593327	C	G	90.26	2	3	9	0
Chr1D	4593330	A	G	90.3	2	3	8	0
Chr1D	4593334	T	G	90.3	2	3	8	0
Chr1D	4593362	A	G	111.59	2	6	8	1
Chr1D	4593411	A	G	111.1	0	3	14	1
Chr1D	4593414	A	C	111.99	0	3	14	1
Chr1D	4593425	C	T	111.1	0	3	14	1
Chr1D	4593426	G	T	112.1	0	3	14	1
Chr1D	4593891	G	A	209.46	1	2	9	6
Chr1D	4594033	T	C	248.89	0	6	7	4
Chr1D	4594800	C	G	364.56	0	4	3	7
Chr1D	4594839	C	T	392.39	0	5	6	8
Chr1D	4594899	A	G	192.44	0	2	6	6
Chr1D	4594903	G	A	205.44	0	2	6	7
Chr1D	4595115	T	C	111.47	0	3	9	2
Chr1D	4700343	T	C	93.04	0	6	4	0
Chr1D	4700864	A	G	197.58	1	6	4	0
Chr1D	4700882	T	C	202.9	1	6	3	0
Chr1D	4700942	A	T	216.53	6	11	9	1
Chr1D	4700951	G	A	289.46	13	5	6	6
Chr1D	4700986	T	C	301.46	5	7	9	6
Chr1D	4701034	G	C	101.46	5	2	7	2
Chr1D	4701045	A	G	44.39	2	2	6	0
Chr1D	4701046	T	C	34.39	2	2	6	0
Chr1D	4701047	T	C	42.39	2	2	6	0
Chr1D	4701049	C	T	69.47	3	1	4	2
Chr1D	4744277	C	T	391.79	NA	NA	0	12
Chr1D	4744285	A	G	517.19	0	1	0	15
Chr1D	4744310	T	C	621.19	0	1	0	19
Chr1D	4747467	G	C	489.31	0	10	0	6
Chr1D	4747501	G	A	475.31	0	10	0	6
Chr1D	4747543	A	G	1020.29	0	23	0	6
Chr1D	4747589	G	A	1396.22	0	27	0	13
Chr1D	4747619	T	C	1094.23	0	25	0	10
Chr1D	4747641	T	C	811.23	0	17	0	11
Chr1D	4747652	G	T	843.24	0	19	0	9
Chr1D	4747699	T	C	642.29	0	11	0	6
Chr1D	4747746	T	C	385.36	0	5	0	6
Chr1D	4747750	T	G	374.36	0	5	0	6
Chr1D	4747772	C	T	485.31	0	9	0	6
Chr1D	4748091	C	G	392.39	0	6	0	6
Chr1D	4765845	T	C	302.89	0	5	2	8
Chr1D	4765896	G	A	305.89	0	5	5	9
Chr1D	4765904	T	G	45.56	7	0	8	4
Chr1D	4765926	T	C	86.56	7	0	5	5
Chr1D	4778486	A	G	4007.46	51	63	173	77
Chr1D	4778534	C	T	4033.46	66	93	186	62
Chr1D	4778548	T	G	5224.46	71	113	175	74
Chr1D	4778566	C	T	5019.46	42	109	177	73
Chr1D	4778574	T	C	4811.46	32	104	175	71
Chr1D	4778586	G	C	4164.46	25	77	180	66
Chr1D	4778622	G	C	4943.46	36	95	178	72
Chr1D	4778786	G	A	9096.46	30	219	180	70
Chr1D	4778842	G	A	8430.46	48	200	168	78
Chr1D	4778884	A	G	7975.46	58	190	185	65
Chr1D	4778914	G	A	8677.46	36	208	171	79
Chr1D	4779193	C	T	9492.46	28	216	164	83
Chr1D	4779352	T	C	8197.46	51	197	180	70
Chr1D	4779622	A	G	7835.46	46	196	170	74
Chr1D	4779801	G	A	38.44	1	0	12	4
Chr1D	4779808	T	G	38.44	1	0	11	4
Chr1D	4779860	G	A	35.44	2	0	11	2
Chr1D	4779980	T	C	209.46	2	9	3	1
Chr1D	4780020	T	G	205.47	4	9	8	2
Chr1D	4780042	A	G	151.47	4	4	10	2
Chr1D	4780073	G	A	43.47	2	0	7	2
Chr1D	4780076	T	A	43.47	2	0	7	2
Chr1D	4780510	G	A	6380.46	32	147	181	69
Chr1D	4780687	G	A	8638.46	33	206	173	77
Chr1D	4780846	A	G	5430.46	106	137	186	60
Chr1D	4780861	A	G	5414.46	110	132	181	66
Chr1D	4780989	C	T	55.56	35	5	41	3
Chr1D	4780990	G	C	38.35	33	5	37	3
Chr1D	4797925	A	T	849.23	0	12	0	11
Chr1D	4797947	C	T	869.22	0	12	0	12
Chr1D	4797956	C	A	883.22	0	12	0	12
Chr1D	4798049	T	C	874.22	0	12	0	12
Chr1D	4798102	G	A	467.29	0	6	0	6
Chr1D	4798244	G	A	395.39	0	6	0	5
Chr1D	4798252	T	C	427.33	0	6	0	5
Chr1D	4801013	G	A	166.31	1	5	6	0
Chr1D	4801038	C	T	168.57	1	5	5	0
Chr1D	4801043	C	T	162.56	3	5	6	0
Chr1D	4801079	A	G	36.56	6	2	5	0
Chr1D	4801205	A	G	126.39	4	4	6	0
Chr1D	4801224	G	A	135.24	4	7	9	0
Chr1D	4801242	G	C	134.24	4	7	11	0
Chr1D	4801261	A	T	134.22	4	7	11	0
Chr1D	4801457	G	T	57.18	0	2	8	0
Chr1D	4803395	A	G	111.47	0	2	10	2
Chr1D	4803405	C	T	239.56	0	4	7	3
Chr1D	4803563	A	G	214.89	0	6	4	4
Chr1D	4803617	A	G	198.89	0	3	8	4
Chr1D	4896381	A	G	202.92	0	10	NA	NA
Chr1D	4952849	G	C	411.46	3	7	35	8
Chr1D	4952890	C	G	11359.46	38	211	145	105
Chr1D	4954378	C	A	150.5	1	4	5	1
Chr1D	4954524	A	T	313.25	0	8	11	2
Chr1D	4954553	T	G	288.91	0	8	16	2
Chr1D	4954857	T	C	9089.46	48	196	162	88
Chr1D	4955051	A	G	8865.46	62	181	168	78
Chr1D	4955358	A	G	8198.46	49	193	145	101
Chr1D	4955467	G	C	5728.46	34	74	122	122
Chr1D	4955615	G	A	44.22	9	0	16	3
Chr1D	5051781	T	A	12741.22	0	234	0	142
Chr1D	5051995	A	T	9176.22	0	132	0	143
Chr1D	5061840	G	A	2751.46	11	46	38	44
Chr1D	5061842	G	T	2785.46	11	46	38	44
Chr1D	5062165	A	C	8903.46	68	182	154	96
Chr1D	5062229	G	T	11088.46	22	215	145	104
Chr1D	5062309	A	G	2248.46	9	34	129	38
Chr1D	5062315	A	G	1965.46	9	28	121	36
Chr1D	5062316	C	T	1939.46	9	28	121	36
Chr1D	5062320	T	C	1965.46	9	28	119	36
Chr1D	5062357	G	T	72.59	0	2	10	1
Chr1D	5062364	A	C	68.56	0	2	9	1
Chr1D	5597743	A	T	174.57	0	6	6	1
Chr1D	5598108	T	A	183.55	0	7	5	0
Chr1D	5598114	A	T	219.39	0	7	4	1
Chr1D	5598117	G	T	185.17	0	7	4	0
Chr1D	5598391	A	T	82.39	5	0	2	4
Chr1D	5598411	G	T	125.39	5	0	2	4
Chr1D	5600247	G	A	5978.22	0	161	1	54
Chr1D	5600343	G	A	1636.22	1	23	0	20
Chr1D	5600373	G	C	709.23	0	10	0	8
Chr1D	5926612	G	T	231.54	4	2	1	8
Chr1D	5948666	A	G	230.39	0	8	3	2
Chr1D	5948678	T	C	266.39	0	8	3	3
Chr1D	6775928	A	G	415.2	0	17	0	1
Chr1D	6775955	C	G	393.2	0	15	0	1
Chr1D	6780487	G	A	391.95	1	11	41	5
Chr1D	6780533	A	G	286.48	1	5	30	5
Chr1D	6780603	A	G	486.85	1	12	25	6
Chr1D	6780643	T	C	966.46	11	32	21	9
Chr1D	6780700	C	T	709.46	11	25	18	5
Chr1D	6785173	A	G	6169.46	19	202	53	33
Chr1D	6785296	A	G	2940.46	12	66	52	34
Chr1D	6785493	C	T	2141.46	9	39	29	34
Chr1D	6787758	T	C	2955.21	3	63	67	26
Chr1D	6787805	A	G	5034.54	11	132	125	41
Chr1D	6831089	C	T	54.21	19	6	26	0
Chr1D	6834843	A	G	2232.49	8	73	30	19
Chr1D	6835160	A	G	1368.46	12	37	41	9
Chr1D	6835197	G	A	1961.46	10	53	41	12
Chr1D	6835222	A	G	1733.46	7	56	36	8
Chr1D	6835225	T	C	1744.46	7	56	34	8
Chr1D	6835256	T	C	1759.46	8	55	39	11
Chr1D	6835283	A	G	1283.47	2	33	31	10
Chr1D	6835437	A	G	755.46	4	13	22	11
Chr1D	7120714	T	A	359.76	0	2	0	10
Chr1D	7123527	A	G	2385.21	1	54	30	23
Chr1D	7123551	T	C	2138.21	1	56	37	23
Chr1D	7123560	G	T	2119.21	1	54	32	22
Chr1D	7123804	G	A	2037.21	1	66	51	9
Chr1D	7124095	G	C	2025.24	3	47	31	18
Chr1D	7124562	T	A	259.96	0	7	3	0
Chr1D	7129043	A	T	118.51	2	6	9	1
Chr1D	7130404	C	G	8825.46	30	216	177	73
Chr1D	7130410	T	C	8740.46	35	215	190	60
Chr1D	7136024	A	G	202.92	0	10	NA	NA
Chr1D	7136057	A	C	202.92	0	10	NA	NA
Chr1D	7142612	C	T	467.35	1	12	3	2
Chr1D	7182389	G	A	133.22	0	4	12	0
Chr1D	7183139	T	C	225	0	6	4	0
Chr1D	7184054	C	T	223	0	6	4	0
Chr1D	7195624	A	G	90.92	0	3	12	0
Chr1D	7195668	C	T	38.92	0	2	10	0
Chr1D	7196512	A	G	110.44	0	1	9	3
Chr1D	7196662	T	C	108.44	0	1	21	4
Chr1D	7196668	C	G	111.44	0	1	19	4
Chr1D	7196674	G	A	107.44	0	1	20	5
Chr1D	7196681	A	G	103.44	0	1	22	5
Chr1D	7197058	G	A	169.49	1	5	12	3
Chr1D	7453811	G	T	34.78	NA	NA	8	2
Chr1D	7575786	G	C	323.89	0	3	16	8
Chr1D	7575810	A	G	341.89	0	3	20	11
Chr1D	7575912	C	T	200.23	1	6	32	1
Chr1D	7575925	A	G	386.47	2	6	47	11
Chr1D	7575953	C	A	378.46	2	4	54	16
Chr1D	7576055	G	A	5287.21	7	139	204	46
Chr1D	7576998	T	C	11295.21	8	237	156	89
Chr1D	7577129	A	T	311.26	0	7	10	3
Chr1D	7578006	G	A	52.69	0	2	16	1
Chr1D	7589101	A	G	447.22	0	12	3	4
Chr1D	7596590	G	A	511.88	0	24	2	0
Chr1D	7692170	T	A	1873.21	0	45	4	14
Chr1D	7692175	C	G	1913.21	0	45	5	15
Chr1D	7692351	T	C	841.85	2	12	16	17
Chr1D	7692481	A	G	2561.21	1	67	24	18
Chr1D	7692548	T	C	2124.21	2	60	17	17
Chr1D	7692553	C	T	1842.21	2	56	17	16
Chr1D	7692571	G	A	1842.21	1	38	12	14
Chr1D	7692654	T	C	1412.49	3	33	7	10
Chr1D	7692693	T	G	1358.24	2	29	5	17
Chr1D	7692734	C	T	34.07	33	3	27	2
Chr1D	7692762	A	G	1012.46	3	18	18	16
Chr1D	7692776	T	C	1385.21	0	23	13	23
Chr1D	7692816	G	A	103.53	12	4	26	2
Chr1D	7692891	T	A	57.21	13	3	28	0
Chr1D	7692902	A	C	59.21	12	3	29	0
Chr1D	7692911	T	A	57.21	13	3	29	0
Chr1D	7693272	G	A	3640.21	0	81	7	31
Chr1D	7693311	T	G	3825.21	0	91	11	21
Chr1D	7693600	G	C	1189.47	2	14	8	24
Chr1D	7694010	T	G	654.46	2	8	6	12
Chr1D	7694013	C	G	656.46	2	8	6	12
Chr1D	7694015	T	C	659.46	2	8	6	12
Chr1D	7694177	A	G	2531.21	0	57	6	27
Chr1D	7694192	A	G	188.21	46	9	44	0
Chr1D	7694193	A	T	182.21	46	9	45	0
Chr1D	7694443	T	C	2093.21	0	38	11	19
Chr1D	7694567	A	T	985.21	0	14	11	15
Chr1D	7694598	G	A	1011.21	0	18	10	12
Chr1D	7694646	A	G	1214.22	2	28	20	12
Chr1D	7695174	G	C	402.39	0	5	2	6
Chr1D	7695309	G	A	540.19	0	13	0	1
Chr1D	7842024	A	G	323.26	0	14	2	1
Chr1D	8002053	A	G	282.82	0	2	0	8
Chr1D	8002057	C	G	275.82	0	2	0	8
Chr1D	8004003	T	C	308.56	0	4	0	7
Chr1D	8004265	C	T	333.53	0	6	0	4
Chr1D	8005556	G	C	353.76	0	10	0	3
Chr1D	8101056	A	G	274.24	0	1	0	9
Chr1D	8101361	G	C	419.75	0	2	0	15
Chr1D	8126648	C	T	132.9	0	6	7	1
Chr1D	8128982	T	C	248.29	0	7	5	0
Chr1D	8169508	G	T	954.22	0	12	28	17
Chr1D	8169780	C	A	51.21	46	5	120	0
Chr1D	8172185	G	A	901.22	0	11	39	18
Chr1D	8175134	T	C	581.89	1	16	32	9
Chr1D	8175139	T	C	510.6	1	13	35	8
Chr1D	8175148	C	T	208.21	1	5	31	4
Chr1D	8175295	C	T	58.92	0	2	9	0
Chr1D	8175328	A	G	92.47	0	4	9	2
Chr1D	8175385	C	A	86.47	0	2	9	2
Chr1D	8184782	C	T	56.39	10	3	7	0
Chr1D	8185877	G	A	605.22	0	11	9	9
Chr1D	8188187	T	C	166.46	2	2	18	5
Chr1D	8188370	T	C	416.22	0	13	8	3
Chr1D	8188421	T	G	354.23	0	9	3	1
Chr1D	8655212	C	T	1298.46	3	49	41	0
Chr1D	8655254	C	G	239.21	7	9	51	1
Chr1D	8655291	C	T	436.21	5	15	62	2
Chr1D	8657268	C	T	49.78	NA	NA	7	4
Chr1D	8657300	A	G	49.78	NA	NA	7	4
Chr1D	8657713	C	G	77.44	0	1	7	2
Chr1D	8657965	A	G	218.89	0	6	3	3
Chr1D	8657978	T	A	377.56	0	7	3	7
Chr1D	8658586	C	T	913.29	0	19	0	5
Chr1D	8658920	T	G	338.76	0	7	0	3
Chr1D	8659343	C	G	890.3	0	17	1	6
Chr1D	8660657	C	T	605.22	0	12	3	6
Chr1D	8660698	A	G	263.39	0	10	3	3
Chr1D	8701246	C	T	222.46	5	3	32	6
Chr1D	8701253	C	T	241.46	5	4	45	7
Chr1D	8701263	T	C	343.46	5	5	46	8
Chr1D	8701264	G	A	344.46	5	5	46	8
Chr1D	8701478	G	A	2259.21	2	49	53	31
Chr1D	8701582	T	C	1421.21	0	28	43	16
Chr1D	8701765	T	C	178.83	0	5	61	0
Chr1D	8701786	A	G	317.49	0	14	68	2
Chr1D	8701790	C	A	317.49	0	14	68	2
Chr1D	8701795	G	A	313.49	0	14	68	2
Chr1D	8702384	C	A	1043.21	0	28	54	9
Chr1D	8702404	C	G	967.21	0	22	55	7
Chr1D	8702608	G	A	2303.46	8	63	80	18
Chr1D	8702614	A	C	2443.21	2	62	78	18
Chr1D	8702677	T	C	725.21	0	19	57	10
Chr1D	8702682	C	T	727.21	0	18	57	11
Chr1D	8702683	C	T	688.21	0	18	56	10
Chr1D	8702717	G	A	837.74	1	14	66	14
Chr1D	8702736	A	G	569.51	2	9	73	13
Chr1D	8702758	C	T	893.47	2	22	86	16
Chr1D	8702767	A	C	901.44	2	22	82	17
Chr1D	8702770	C	G	945.47	2	22	77	17
Chr1D	8702915	A	G	650.39	0	5	42	18
Chr1D	8702961	A	G	490.26	0	7	26	9
Chr1D	8703225	A	C	1047.21	0	22	66	17
Chr1D	8703228	G	C	1052.21	0	22	68	17
Chr1D	8703395	G	T	1814.95	3	45	58	18
Chr1D	8703448	T	C	2980.3	5	90	55	14
Chr1D	8703466	G	T	2540.86	5	80	63	9
Chr1D	8703516	C	G	882.21	4	26	75	2
Chr1D	8703521	C	G	321.21	5	11	73	2
Chr1D	8703522	G	C	325.21	5	11	74	2
Chr1D	8703932	A	G	673.64	0	19	112	6
Chr1D	8703947	G	C	1338.21	0	33	113	9
Chr1D	8704308	T	C	5423.21	7	183	125	20
Chr1D	8704527	C	G	1686.23	2	43	89	17
Chr1D	8766234	T	G	63.21	124	12	167	3
Chr1D	8766247	A	G	124.21	111	12	149	3
Chr1D	8766261	A	G	156.21	121	13	170	3
Chr1D	8766277	A	G	234.21	128	15	151	3
Chr1D	8766292	G	A	106.21	155	13	155	3
Chr1D	8767102	T	G	157.44	0	1	5	5
Chr1D	8770858	A	G	36.21	16	0	25	4
Chr1D	8771044	G	A	70.21	34	5	16	0
Chr1D	8771047	A	G	79.21	33	5	16	0
Chr1D	8771068	G	A	256.24	35	10	25	1
Chr1D	8771098	T	C	604.46	38	24	28	4
Chr1D	8771138	G	C	879.46	42	35	33	9
Chr1D	8771203	G	T	431.46	31	11	22	12
Chr1D	8771215	T	C	430.46	28	8	22	10
Chr1D	8771236	T	G	119.21	21	0	21	5
Chr1D	8771575	G	A	79.39	10	1	22	5
Chr1D	8771761	A	G	1464.83	0	43	24	2
Chr1D	8792218	A	G	579.46	118	24	153	13
Chr1D	8792260	A	C	512.21	187	28	181	12
Chr1D	8792296	T	C	647.21	215	33	178	11
Chr1D	8792298	G	A	106.21	232	18	183	5
Chr1D	8792305	C	G	243.21	226	24	192	8
Chr1D	8792317	C	G	561.21	198	34	161	8
Chr1D	8792371	T	G	928.46	113	42	122	15
Chr1D	8792400	G	T	318.21	94	18	139	8
Chr1D	8793936	T	A	2286.21	0	62	86	23
Chr1D	8795762	T	C	738.13	0	20	120	7
Chr1D	8796467	G	A	243	0	12	4	0
Chr1D	8796527	C	T	218.84	0	6	6	0
Chr1D	8796957	C	G	2380.21	0	46	77	22
Chr1D	8797049	A	G	5591.21	5	181	145	29
Chr1D	8797616	C	G	58.21	156	13	244	3
Chr1D	8797619	T	C	96.21	186	13	246	3
Chr1D	8797625	A	G	5798.46	40	168	171	68
Chr1D	8797643	G	A	6185.46	41	167	174	71
Chr1D	8797671	G	C	270.21	202	27	246	3
Chr1D	8797709	G	A	330.21	157	27	204	14
Chr1D	8797766	T	A	169.25	71	6	167	19
Chr1D	8797860	G	A	7201.21	7	183	153	55
Chr1D	8797892	A	G	6358.21	8	151	146	44
Chr1D	8798166	G	A	708.21	0	22	63	8
Chr1D	8809695	C	A	3187.21	0	71	102	33
Chr1D	8809737	A	G	4378.21	0	104	147	45
Chr1D	8809753	A	G	6163.21	0	140	151	57
Chr1D	8809788	A	G	5880.21	0	132	147	71
Chr1D	8809792	C	G	5719.21	1	129	153	75
Chr1D	8809798	A	T	5688.21	0	129	156	77
Chr1D	8809860	T	C	6835.21	0	148	151	58
Chr1D	8809913	G	T	6638.21	2	152	139	69
Chr1D	8810097	G	A	3861.21	9	104	198	39
Chr1D	8810117	A	G	782.21	5	22	182	10
Chr1D	8810124	G	A	624.21	6	18	192	10
Chr1D	8810130	A	G	109.21	5	4	184	5
Chr1D	8810133	C	G	109.21	5	4	185	5
Chr1D	8810271	G	T	65.21	5	3	173	3
Chr1D	8810280	G	A	65.21	7	3	179	3
Chr1D	8810282	T	C	220.21	2	8	175	7
Chr1D	8810292	G	A	130.21	10	6	180	4
Chr1D	8810328	T	C	554.21	12	17	167	7
Chr1D	8810343	G	A	624.21	9	20	142	7
Chr1D	8810352	A	G	36.21	32	4	173	4
Chr1D	8810357	A	G	40.21	32	4	177	4
Chr1D	8810383	C	A	810.56	5	29	147	11
Chr1D	8810384	G	A	57.21	30	4	154	4
Chr1D	8810391	C	G	51.21	30	4	161	5
Chr1D	8810424	A	G	43.21	22	3	164	2
Chr1D	8810426	C	T	34.21	22	3	165	2
Chr1D	8810445	T	C	177.21	24	7	181	3
Chr1D	8810451	G	A	423.21	17	14	154	5
Chr1D	8810456	T	G	552.46	17	15	145	14
Chr1D	8810486	G	T	1791.21	1	30	170	39
Chr1D	8810511	C	T	105.21	23	5	190	6
Chr1D	8810517	C	A	107.21	23	5	197	6
Chr1D	8810586	G	T	2590.66	4	50	134	39
Chr1D	8811697	A	T	61.21	134	11	169	0
Chr1D	8813205	A	G	446.22	0	9	21	6
Chr1D	8814281	T	C	127.22	19	5	25	1
Chr1D	8814305	G	A	163.21	27	7	34	1
Chr1D	8814316	C	T	463.27	28	15	38	2
Chr1D	8814317	A	T	467.3	28	15	37	2
Chr1D	8814436	G	A	326.46	32	12	32	4
Chr1D	8814438	C	G	335.46	34	12	30	4
Chr1D	8814457	G	A	92.21	32	5	38	1
Chr1D	8814512	G	C	36.21	34	0	42	4
Chr1D	8814547	T	A	43.21	23	0	37	5
Chr1D	8814553	T	C	38.21	23	0	37	5
Chr1D	8814705	C	T	884.21	0	18	23	12
Chr1D	8814739	A	G	414.46	21	12	36	5
Chr1D	8814784	T	C	474.46	34	14	49	6
Chr1D	8814847	G	A	280.21	78	14	90	2
Chr1D	8814851	T	C	283.21	78	14	90	2
Chr1D	8814856	T	C	287.21	78	14	89	2
Chr1D	8814889	G	A	230.21	84	12	86	0
Chr1D	8815000	G	A	218.46	31	6	31	7
Chr1D	8815057	T	A	283.46	22	8	29	7
Chr1D	8815078	G	T	161.46	33	6	34	5
Chr1D	8815153	T	G	36.59	39	6	44	3
Chr1D	8815156	C	T	33.72	38	6	45	3
Chr1D	8815204	G	A	125.49	23	8	53	3
Chr1D	8815225	T	A	102.21	21	5	45	1
Chr1D	8815464	T	A	193.48	1	4	10	5
Chr1D	8815641	G	C	302.41	0	7	1	4
Chr1D	8830357	C	T	149.47	0	2	14	4
Chr1D	8830389	C	G	132.47	0	2	21	4
Chr1D	8830402	C	A	124.47	0	2	24	4
Chr1D	8830434	A	G	296.3	0	6	26	4
Chr1D	8830442	C	T	380.26	0	7	26	6
Chr1D	8830449	T	C	392.26	0	7	26	6
Chr1D	8830471	G	A	792.21	0	16	26	9
Chr1D	8830493	T	C	817.21	0	16	26	9
Chr1D	8830530	G	A	506.22	0	10	29	5
Chr1D	8830548	G	A	377.22	0	9	29	3
Chr1D	8830615	G	A	1153.21	0	20	50	18
Chr1D	8830618	T	C	1173.21	0	20	49	18
Chr1D	8830636	A	G	1620.21	0	28	50	24
Chr1D	8830651	A	G	1665.21	0	29	55	27
Chr1D	8830672	G	A	1596.35	2	31	59	22
Chr1D	8830775	G	A	1970.49	2	45	51	30
Chr1D	8830878	T	C	3253.21	0	76	43	30
Chr1D	8830880	T	C	3249.21	0	76	44	30
Chr1D	8831492	A	G	3581.46	8	110	35	15
Chr1D	8831516	T	C	3111.46	8	77	31	16
Chr1D	8831519	A	G	3146.46	8	77	29	16
Chr1D	8832375	A	G	2401.46	6	49	27	21
Chr1D	8832426	G	A	1181.46	6	25	28	14
Chr1D	8832815	A	G	1474.46	6	33	34	16
Chr1D	8832854	G	A	1504.46	7	36	29	16
Chr1D	8832881	A	G	1313.22	2	31	28	12
Chr1D	8832884	A	G	1309.22	2	31	28	12
Chr1D	8832932	A	G	616.47	2	19	37	5
Chr1D	8832945	T	C	439.66	1	9	35	6
Chr1D	8832950	T	C	392.66	1	9	35	6
Chr1D	8833007	A	G	654.21	0	13	16	9
Chr1D	8835754	G	T	245.89	0	3	44	8
Chr1D	8835861	G	C	3955.46	6	72	181	69
Chr1D	8835895	A	G	4948.21	7	110	175	75
Chr1D	8836020	C	T	10183.21	7	237	190	60
Chr1D	8836021	G	C	10320.21	7	237	190	60
Chr1D	8836135	C	T	5219.46	18	86	169	81
Chr1D	8836148	A	G	7912.21	11	180	182	68
Chr1D	8836154	G	A	9731.21	8	242	184	66
Chr1D	8836166	A	G	11422.21	8	241	173	77
Chr1D	8836268	C	T	9331.21	4	213	183	67
Chr1D	8836271	G	A	9346.21	4	213	183	67
Chr1D	8837076	C	T	31.79	NA	NA	8	2
Chr1D	8837905	A	G	9337.21	4	230	177	72
Chr1D	8838315	G	C	10029.21	16	228	179	71
Chr1D	8838333	A	G	9191.21	13	234	167	82
Chr1D	8846691	T	C	278.89	0	5	9	5
Chr1D	8846711	A	G	303.89	0	5	13	7
Chr1D	8848096	G	A	830.21	0	22	23	6
Chr1D	8848177	G	A	1959.21	0	60	25	16
Chr1D	8848227	A	G	1390.21	0	26	25	18
Chr1D	8849069	G	A	136.44	0	2	10	6
Chr1D	9510475	T	C	73.62	0	2	13	1
Chr1D	9510570	C	G	34.47	2	0	8	2
Chr1D	9512255	T	A	162.89	0	3	5	2
Chr1D	9521336	C	G	99	0	3	8	0
Chr1D	9535290	A	G	271.37	0	7	10	1
Chr1D	9535324	T	C	667.21	0	20	11	2
Chr1D	9535427	C	A	87.47	0	2	10	2
Chr1D	9535431	A	C	182.56	0	4	10	2
Chr1D	9535447	G	C	189.56	0	4	11	2
Chr1D	9535475	G	A	305.26	0	7	13	3
Chr1D	9535496	A	G	186.69	0	5	11	1
Chr1D	9535692	T	C	689.21	0	22	7	2
Chr1D	9535760	G	C	501.22	0	11	8	3
Chr1D	9535794	G	C	271.28	0	7	9	1
Chr1D	9535914	A	G	515.22	0	12	1	3
Chr1D	9535942	T	C	650.21	0	16	6	5
Chr1D	9536090	A	G	286.26	0	7	6	1
Chr1D	9536131	G	T	92.47	0	2	8	3
Chr1D	9536198	A	G	252.89	0	6	7	5
Chr1D	9610010	A	T	587.74	0	14	0	2
Chr1D	9610148	C	G	417.37	0	9	0	5
Chr1D	9610163	G	C	445.37	0	9	0	5
Chr1D	9610184	A	C	457.37	0	9	0	5
Chr1D	9610199	T	C	466.37	0	9	0	5
Chr1D	9610413	A	G	1570.49	0	37	0	4
Chr1D	9610431	C	G	2383.36	0	57	0	5
Chr1D	9610509	T	C	6276.85	0	164	1	11
Chr1D	9610530	A	C	5155.28	0	129	2	9
Chr1D	9610533	C	T	4465.28	0	129	2	9
Chr1D	9610536	C	G	4959.28	0	129	2	9
Chr1D	9610569	A	T	6394.98	0	201	2	14
Chr1D	9610581	T	C	6618.19	0	180	2	15
Chr1D	9610614	G	A	9306.22	0	233	1	28
Chr1D	9610641	T	C	9024.22	1	235	0	32
Chr1D	9610685	T	C	4974.22	0	125	0	29
Chr1D	9610923	G	A	3550.22	0	81	0	31
Chr1D	9611080	T	G	5301.22	0	133	0	39
Chr1D	9611263	C	A	1988.22	0	37	0	16
Chr1D	9611364	C	T	660.24	0	8	0	11
Chr1D	9611366	T	C	665.24	0	8	0	11
Chr1D	9611400	G	A	665.24	0	8	0	11
Chr1D	9616244	G	C	551.26	0	13	1	6
Chr1D	9616266	T	A	567.25	0	13	1	6
Chr1D	9616593	A	C	905.29	0	22	0	6
Chr1D	9616875	T	C	769.29	0	15	0	6
Chr1D	9881899	T	A	368.3	0	6	19	5
Chr1D	9882671	C	T	427.24	0	8	8	4
Chr1D	9882754	T	C	503.24	0	13	6	6
Chr1D	9883031	C	T	637.24	0	11	16	10
Chr1D	9883042	A	G	558.3	0	9	16	11
Chr1D	9883136	A	T	244.89	0	4	4	4
Chr1D	9883377	G	T	158.89	0	3	6	3
Chr1D	9890219	G	A	32.39	18	3	6	0
Chr1D	9890711	C	T	87.22	21	4	13	0
Chr1D	9989589	T	C	416.22	0	10	3	1
Chr1D	10084256	A	G	242.85	0	11	NA	NA
Chr1D	10084269	A	G	242.85	0	11	NA	NA
Chr1D	10084281	C	G	225.85	0	11	NA	NA
Chr1D	10085244	A	G	514.27	0	6	0	8
Chr1D	10085257	A	G	552.26	0	6	0	9
Chr1D	10085299	A	G	713.24	0	7	0	11
Chr1D	10085314	C	G	716.24	0	7	0	11
Chr1D	10187619	A	T	779.22	0	18	2	3
Chr1D	10187743	G	C	2113.21	0	61	5	4
Chr1D	10187750	C	G	2272.21	0	68	8	4
Chr1D	10187889	C	G	848.21	0	23	7	7
Chr1D	10187890	C	T	854.21	0	23	7	7
Chr1D	10187893	C	T	872.21	0	23	8	7
Chr1D	10188148	C	A	719.21	0	20	4	4
Chr1D	10188179	T	G	876.21	0	23	3	8
Chr1D	10188531	C	T	1137.21	0	28	8	11
Chr1D	10188617	C	G	470.22	0	11	5	5
Chr1D	10188621	G	A	470.22	0	11	4	6
Chr1D	10188890	G	T	432.22	0	10	3	2
Chr1D	10188978	A	T	506.22	0	12	5	4
Chr1D	10188987	T	A	472.22	0	12	5	3
Chr1D	10253252	C	G	438.26	0	7	7	9
Chr1D	10257634	T	A	122.56	2	4	5	0
Chr1D	10258041	G	T	265.56	0	4	10	4
Chr1D	10258250	C	G	231.31	0	8	6	1
Chr1D	10258664	T	A	107.44	0	1	6	4
Chr1D	10531357	A	G	275.46	0	8	2	0
Chr1D	10567765	G	A	446.5	0	4	0	12
Chr1D	10567835	A	C	389.51	0	9	0	4
Chr1D	10567877	G	A	884.23	0	11	0	15
Chr1D	10568042	T	C	361.75	0	2	0	9
Chr1D	10568053	G	C	334.76	0	2	0	8
Chr1D	10568102	C	T	358.5	0	3	0	9
Chr1D	10568136	C	G	530.49	0	5	0	12
Chr1D	10568172	T	C	485.49	0	5	0	9
Chr1D	11108751	T	C	196.4	0	5	4	1
Chr1D	11109249	C	T	300.44	3	9	2	0
Chr1D	11109709	G	A	117.26	9	6	7	0
Chr1D	11111117	G	A	210.84	0	8	9	0
Chr1D	11111196	A	C	163.58	0	4	8	2
Chr1D	11113650	T	C	364.39	0	7	11	6
Chr1D	11113907	C	T	620.21	0	12	8	7
Chr1D	11114160	C	A	244.56	0	4	3	4
Chr1D	11114168	C	A	284.39	0	5	3	4
Chr1D	11114191	A	G	448.24	0	8	2	6
Chr1D	11114197	C	A	454.24	0	8	2	6
Chr1D	11114253	C	T	604.21	0	14	4	6
Chr1D	11114258	G	T	601.21	0	14	4	6
Chr1D	11114276	G	A	491.22	0	9	5	6
Chr1D	11114291	G	C	380.24	0	8	6	3
Chr1D	11114309	G	A	220.56	0	4	9	3
Chr1D	11114368	T	C	60.22	7	3	15	0
Chr1D	11114514	C	T	784.21	0	16	9	7
Chr1D	11114533	G	T	337.56	0	4	9	7
Chr1D	11219098	C	G	162.57	0	4	27	3
Chr1D	11219120	C	A	227.56	0	4	33	6
Chr1D	11219147	A	C	161.47	0	2	30	7
Chr1D	11219163	C	A	166.47	0	2	29	6
Chr1D	11219165	G	T	169.47	0	2	30	6
Chr1D	11219263	T	C	225.56	0	7	16	3
Chr1D	11219351	C	T	1704.21	0	40	17	17
Chr1D	11219424	A	G	332.24	0	9	7	3
Chr1D	11219427	T	C	375.22	0	9	9	3
Chr1D	11219429	G	C	387.22	0	9	9	3
Chr1D	11219459	G	A	108.94	0	3	9	1
Chr1D	11219465	C	A	141.57	0	4	6	1
Chr1D	11219512	C	T	911.46	3	20	14	10
Chr1D	11219514	G	T	902.46	3	20	13	10
Chr1D	11219688	A	G	1329.46	13	31	25	13
Chr1D	11219689	A	T	1110.46	13	31	26	13
Chr1D	11219716	C	G	2627.46	16	69	27	19
Chr1D	11219766	T	G	3066.46	17	89	32	24
Chr1D	11219774	A	T	3200.5	16	89	32	23
Chr1D	11219964	A	G	3008.21	3	101	17	13
Chr1D	11230776	G	C	1272.46	8	37	5	4
Chr1D	11230896	C	T	2490.21	4	56	41	23
Chr1D	11231012	G	C	884.25	1	20	48	8
Chr1D	11231435	A	T	279.89	0	4	6	6
Chr1D	11231614	T	C	260.47	0	2	5	6
Chr1D	11231623	G	A	185.78	NA	NA	5	6
Chr1D	11231720	A	C	488.24	0	10	6	6
Chr1D	11232287	A	C	1547.46	6	29	103	28
Chr1D	11232293	G	A	1447.46	6	26	105	24
Chr1D	11232296	T	G	1412.46	3	26	105	24
Chr1D	11232300	C	T	1439.46	3	26	102	24
Chr1D	11232329	A	G	1383.46	6	38	89	15
Chr1D	11232341	A	G	1966.46	6	50	88	19
Chr1D	11232350	T	A	2587.21	5	70	93	26
Chr1D	11232362	T	G	3474.21	5	91	90	29
Chr1D	11232365	G	T	3458.21	5	90	91	29
Chr1D	11234107	A	G	5183.21	3	95	86	77
Chr1D	11234349	A	G	4226.46	12	82	75	49
Chr1D	11234471	A	G	1582.21	0	32	24	12
Chr1D	11677088	A	G	2633.21	0	48	45	29
Chr1D	11681401	A	G	84.21	14	4	103	0
Chr1D	11684090	C	A	109.21	22	5	52	0
Chr1D	11717917	C	T	108.48	0	6	6	0
Chr1D	11750079	A	T	41.45	0	1	8	1
Chr1D	11750214	G	A	9875.21	11	235	154	94
Chr1D	11774643	A	G	37.47	0	1	13	2
Chr1D	11774675	A	G	149.89	0	4	16	3
Chr1D	11774764	C	T	834.21	0	26	33	10
Chr1D	11775246	G	C	2243.46	8	50	49	26
Chr1D	11776350	T	C	2067.21	0	40	42	29
Chr1D	11776353	G	A	1997.21	0	40	42	29
Chr1D	11776384	C	T	2098.26	2	36	46	36
Chr1D	11776401	A	G	1877.56	2	29	38	34
Chr1D	11776437	T	G	1822.46	3	30	38	36
Chr1D	11776627	G	T	1570.46	7	30	26	24
Chr1D	11776641	G	A	47.21	38	7	54	0
Chr1D	11776834	A	G	112.46	2	3	8	2
Chr1D	11843828	T	C	1937.21	1	27	91	41
Chr1D	11844413	T	A	64.78	NA	NA	9	3
Chr1D	11844770	T	G	6150.46	21	118	167	82
Chr1D	11845703	C	G	5262.21	4	111	145	71
Chr1D	11845981	C	T	375.8	1	5	1	6
Chr1D	11889596	C	T	467.46	2	20	1	3
Chr1D	11889605	C	G	57.46	18	2	3	1
Chr1D	11891690	G	A	287.56	0	5	0	5
Chr1D	11991845	T	C	356.43	0	5	0	6
Chr1D	12010675	C	T	316.89	0	3	18	8
Chr1D	12010690	A	G	191.89	0	3	22	5
Chr1D	12010724	C	T	76.56	2	3	25	1
Chr1D	12010795	A	G	95.46	2	2	23	3
Chr1D	12010798	T	C	98.46	2	2	23	3
Chr1D	12010812	C	T	276.39	0	5	21	4
Chr1D	12011342	T	C	57.88	0	2	16	0
Chr1D	12011343	T	C	58.88	0	2	16	0
Chr1D	12011356	T	C	55.88	0	2	18	0
Chr1D	12011372	A	G	140.92	0	5	18	1
Chr1D	12011396	C	T	406.39	0	6	18	7
Chr1D	12011423	A	G	690.22	0	11	13	9
Chr1D	12011447	A	G	1097.21	0	18	14	16
Chr1D	12011537	C	A	1079.21	0	25	25	10
Chr1D	12011567	A	G	865.21	0	19	24	4
Chr1D	12011708	C	T	335.26	0	7	16	3
Chr1D	12012038	T	C	1530.21	0	43	12	7
Chr1D	12012800	C	T	1186.95	4	39	13	11
Chr1D	12027925	A	G	77.8	1	6	NA	NA
Chr1D	12028018	C	T	205.56	0	4	7	3
Chr1D	12029228	G	T	328.24	0	9	4	1
Chr1D	12032537	T	C	202.46	2	4	13	4
Chr1D	12033203	G	A	408.46	2	13	14	4
Chr1D	12033395	C	T	548.39	1	16	13	6
Chr1D	12033624	A	G	206.44	1	0	14	7
Chr1D	12243149	C	T	263.5	1	6	3	2
Chr1D	12245861	C	T	1415.46	4	34	18	11
Chr1D	12246338	A	G	1762.46	10	51	29	27
Chr1D	12246417	G	A	44.21	26	4	20	0
Chr1D	12247893	C	A	246.3	0	7	3	2
Chr1D	12247902	A	C	252.3	0	7	3	1
Chr1D	12248250	T	C	304.26	0	11	2	1
Chr1D	12248372	C	T	334.26	0	11	3	2
Chr1D	12248414	G	A	420.22	0	9	4	3
Chr1D	12248465	C	T	101.47	0	2	7	3
Chr1D	12248476	G	A	53.9	0	2	12	0
Chr1D	12510493	C	T	287.56	0	6	0	4
Chr1D	12510508	G	A	383.19	1	8	0	3
Chr1D	12510509	C	A	382.19	1	8	0	3
Chr1D	12510511	C	T	454.49	0	9	0	3
Chr1D	12510514	T	C	387.13	1	8	0	3
Chr1D	12510646	A	T	623.24	0	10	0	9
Chr1D	12510729	G	C	1071.22	0	17	0	13
Chr1D	12513008	C	T	262.82	0	8	0	2
Chr1D	12513025	C	A	331.01	1	9	0	3
Chr1D	12513057	G	T	340.96	1	9	0	4
Chr1D	12513989	C	G	584.36	0	4	0	12
Chr1D	12514003	A	G	586.36	0	4	0	12
Chr1D	12514132	C	A	350.79	NA	NA	0	11
Chr1D	12514623	G	A	1083.22	0	15	0	14
Chr1D	12514667	C	T	1155.22	0	18	0	15
Chr1D	12514818	G	C	499.3	0	5	0	8
Chr1D	12593089	T	C	109.04	0	6	5	0
Chr1D	12607739	G	A	126.78	NA	NA	16	5
Chr1D	12607763	G	C	140.78	NA	NA	14	5
Chr1D	12607765	C	T	54.78	NA	NA	15	3
Chr1D	12607774	C	T	59.78	NA	NA	13	3
Chr1D	12607823	T	G	30.61	0	1	11	1
Chr1D	12607827	A	T	30.7	0	1	13	1
Chr1D	12616807	T	C	49.21	13	4	90	0
Chr1D	12616824	A	T	73.21	12	5	87	0
Chr1D	12616904	T	A	322.39	18	12	42	3
Chr1D	12616950	T	C	245.21	3	8	34	1
Chr1D	12617003	C	G	489.21	13	18	67	2
Chr1D	12617032	A	C	364.21	10	15	72	2
Chr1D	12617039	C	G	355.21	12	14	77	2
Chr1D	12617051	C	T	267.21	12	10	82	1
Chr1D	12708054	T	A	760.49	1	7	15	17
Chr1D	12708097	G	A	373.89	0	3	8	8
Chr1D	12708108	A	T	188.44	0	1	9	5
Chr1D	12709026	G	T	87.83	0	3	16	0
Chr1D	12709027	C	T	89.83	0	3	16	0
Chr1D	12709032	A	T	95.83	0	3	18	0
Chr1D	12709033	T	C	98.83	0	3	18	0
Chr1D	12709036	T	G	98.83	0	3	18	0
Chr1D	12709162	T	G	189.78	NA	NA	11	8
Chr1D	12709183	T	A	179.78	NA	NA	9	8
Chr1D	12709216	C	T	548.56	0	4	14	15
Chr1D	12709243	T	C	577.56	0	5	15	16
Chr1D	12709367	T	C	617.89	0	3	9	17
Chr1D	12710574	A	G	432.78	NA	NA	16	15
Chr1D	12710592	G	C	337.78	NA	NA	16	12
Chr1D	12710639	C	T	322.46	2	2	13	9
Chr1D	12710721	T	A	378.46	2	6	9	7
Chr1D	12710739	A	C	401.46	2	6	7	7
Chr1D	12710889	A	G	200.89	0	4	20	5
Chr1D	12710915	T	C	169.46	2	4	18	5
Chr1D	12711109	C	A	108.44	0	1	20	5
Chr1D	12711123	C	A	78.44	0	1	23	4
Chr1D	12711135	T	G	83.44	0	1	22	4
Chr1D	12711153	T	A	174.47	0	2	16	5
Chr1D	12711409	G	A	450.26	0	10	17	8
Chr1D	12711525	G	A	179.47	0	2	14	5
Chr1D	12711527	C	T	178.47	0	2	14	5
Chr1D	12711592	A	G	732.22	0	10	15	13
Chr1D	12711804	A	G	223.89	0	4	1	5
Chr1D	12879995	G	C	72.53	0	2	11	1
Chr1D	12880245	G	C	9776.46	34	216	169	79
Chr1D	12882098	T	C	6501.46	34	149	188	60
Chr1D	12883742	C	T	243.39	0	5	7	3
Chr1D	12885690	C	G	1752.46	4	39	84	27
Chr1D	12885691	A	G	1777.46	4	39	83	27
Chr1D	12885760	A	G	903.46	4	30	9	6
Chr1D	12885794	T	C	834.46	4	18	5	6
Chr1D	12913465	T	C	552.36	0	4	0	12
Chr1D	12913480	G	A	544.36	0	4	0	11
Chr1D	12913482	A	G	534.36	0	4	0	11
Chr1D	12913485	C	T	530.36	0	4	0	11
Chr1D	13015558	C	T	5817.46	66	150	208	42
Chr1D	13015588	T	A	1440.21	87	46	244	4
Chr1D	13015649	A	G	1816.46	45	36	187	36
Chr1D	13126595	A	T	412.22	10	20	30	1
Chr1D	13230489	T	G	33.79	NA	NA	19	3
Chr1D	13277740	A	C	48.44	0	1	7	2
Chr1D	13325608	C	T	639.21	0	14	4	8
Chr1D	13325648	C	A	561.46	4	8	3	13
Chr1D	13325649	A	G	561.46	4	8	3	13
Chr1D	13325752	G	C	262.89	0	3	10	5
Chr1D	13325754	A	G	260.89	0	3	10	5
Chr1D	13325806	C	T	261.56	0	4	7	5
Chr1D	13325818	G	C	301.56	0	4	8	5
Chr1D	13325829	A	G	273.89	0	3	7	5
Chr1D	13325839	C	T	224.47	0	2	6	5
Chr1D	13325856	C	T	166.47	0	2	5	3
Chr1D	13325884	A	G	38.47	2	0	7	3
Chr1D	13326040	T	C	46.47	4	0	6	2
Chr1D	13326046	T	C	42.47	2	0	7	2
Chr1D	13326286	C	T	197.47	0	2	6	4
Chr1D	13326289	A	G	198.47	0	2	6	4
Chr1D	13326316	C	T	160.44	0	1	6	4
Chr1D	13326348	A	G	202.47	0	2	4	5
Chr1D	13326370	A	G	124.44	0	1	6	4
Chr1D	13326376	A	G	120.44	0	1	6	3
Chr1D	13326394	G	T	167.47	0	2	7	5
Chr1D	13326459	G	C	278.39	0	8	9	3
Chr1D	13327211	G	T	184.89	3	0	5	9
Chr1D	13327242	C	T	273.89	6	0	6	11
Chr1D	13327299	C	T	315.47	3	1	10	9
Chr1D	13327424	A	G	489.78	NA	NA	5	17
Chr1D	13327485	G	C	570.89	0	6	9	16
Chr1D	13327922	T	C	3233.06	8	72	74	46
Chr1D	13328512	G	A	4327.21	4	90	47	37
Chr1D	13329952	G	A	2140.21	4	56	38	15
Chr1D	13329967	C	G	1851.35	3	43	33	15
Chr1D	13329970	G	C	1751.6	3	43	33	15
Chr1D	13329973	G	C	1885.35	3	43	32	15
Chr1D	13330051	G	C	271.46	2	5	46	8
Chr1D	13330079	T	C	225.89	0	3	47	8
Chr1D	13330116	A	C	31.46	0	1	44	3
Chr1D	13331384	C	G	256.56	0	4	4	5
Chr1D	13333475	C	T	242.46	2	3	10	5
Chr1D	13333489	G	C	302.47	2	4	9	6
Chr1D	13333526	T	C	138.46	2	1	9	4
Chr1D	13333559	C	A	107.47	2	1	6	4
Chr1D	13333846	T	A	385.56	0	4	12	10
Chr1D	13336803	A	G	221.44	0	1	21	7
Chr1D	13336805	C	G	225.44	0	1	21	7
Chr1D	13336863	C	G	43.05	2	2	16	1
Chr1D	13337652	G	A	7138.46	17	159	166	84
Chr1D	13337876	A	G	9283.46	29	217	185	65
Chr1D	13337877	T	C	9309.46	29	217	185	65
Chr1D	13338924	G	T	7663.46	57	175	165	84
Chr1D	13339005	T	C	5933.21	5	88	158	92
Chr1D	13522965	T	A	234	0	10	3	0
Chr1D	13523961	A	G	242.57	0	6	1	3
Chr1D	13748218	G	A	214.46	6	2	5	5
Chr1D	13748230	A	G	213.46	6	2	6	5
Chr1D	13988184	G	A	3319.46	7	92	98	34
Chr1D	13988187	G	T	2992.46	7	92	94	33
Chr1D	13988189	C	T	3312.47	7	92	96	33
Chr1D	13988855	T	A	297.69	0	8	8	0
Chr1D	13989448	A	G	6133.46	20	150	170	70
Chr1D	13990437	A	T	289.51	1	10	12	3
Chr1D	13990479	T	A	168.31	1	5	11	0
Chr1D	13990504	G	A	120.24	0	4	10	0
Chr1D	13991001	T	C	8341.46	39	207	158	57
Chr1D	13991238	T	G	1354.21	1	16	67	38
Chr1D	13991307	G	T	103.44	0	1	12	4
Chr1D	14000151	G	T	5458.46	38	156	185	62
Chr1D	14000155	G	C	5708.46	37	151	181	62
Chr1D	14000705	G	C	7537.46	42	203	188	62
Chr1D	14001094	T	C	7335.46	22	209	194	56
Chr1D	14001341	C	T	6763.46	30	174	196	54
Chr1D	14001940	A	G	303.88	0	8	21	1
Chr1D	14001972	G	T	227.03	0	10	8	0
Chr1D	14002012	G	T	224.38	0	6	5	0
Chr1D	14130520	G	T	710.21	0	17	7	5
Chr1D	14143892	C	T	247.85	0	12	NA	NA
Chr1D	14145950	T	C	514.3	0	9	0	5
Chr1D	14146029	T	G	480.49	0	3	0	11
Chr1D	14146104	C	A	109.24	5	4	13	0
Chr1D	14154480	T	C	374.38	0	9	0	6
Chr1D	14995605	G	A	40.44	8	2	1	0
Chr1D	14995616	G	C	44.44	8	3	1	0
Chr1D	14995635	G	T	169.44	3	8	0	1
Chr1D	14995650	T	C	50.44	8	4	1	0
Chr1D	15454826	C	T	649.44	1	14	3	5
Chr1D	15455094	C	G	1917.21	2	56	9	7
Chr1D	15456146	A	G	2468.46	7	56	25	19
Chr1D	15456187	C	A	3519.46	16	85	39	23
Chr1D	15456424	C	T	5459.21	13	157	26	23
Chr1D	15456450	G	T	6195.21	15	230	30	20
Chr1D	15456580	T	C	2108.46	10	49	53	27
Chr1D	15456715	C	T	3331.46	8	66	53	37
Chr1D	15456785	A	G	3155.21	2	82	55	34
Chr1D	15456792	G	C	3012.21	2	75	52	32
Chr1D	15456866	T	C	2118.21	1	43	41	20
Chr1D	15457276	T	C	567.46	2	12	8	9
Chr1D	15457303	T	C	609.46	2	12	10	10
Chr1D	15457375	G	A	257.14	4	10	25	2
Chr1D	15457773	A	G	6966.46	14	151	142	84
Chr1D	15458115	G	A	310.78	NA	NA	6	10
Chr1D	15458962	A	G	4650.46	6	66	162	85
Chr1D	15459107	C	T	291.54	0	2	1	7
Chr1D	15459299	G	T	282.44	0	1	4	8
Chr1D	15459528	G	A	389.47	3	9	0	3
Chr1D	15459532	C	T	391.47	3	9	0	3
Chr1D	15459765	A	C	3125.46	22	63	111	47
Chr1D	15460370	T	C	280.24	0	1	0	9
Chr1D	15461499	G	A	242.78	0	6	0	4
Chr1D	15461504	T	C	241.78	0	6	0	4
Chr1D	15461549	T	A	3536.46	19	52	142	60
Chr1D	15462447	T	C	279.82	0	10	NA	NA
Chr1D	15463210	T	C	3729.46	13	51	151	69
Chr1D	15464261	G	A	504.84	0	23	6	0
Chr1D	15464794	A	G	195.46	14	5	73	7
Chr1D	15464807	T	G	134.46	14	3	53	6
Chr1D	16451527	C	G	313.75	0	9	15	1
Chr1D	16451703	T	C	216.46	4	5	4	2
Chr1D	16451858	G	T	222.46	2	7	4	3
Chr1D	16451904	C	G	286.56	0	4	4	4
Chr1D	16476052	G	A	294.44	0	1	2	10
Chr1D	16476060	T	C	35.44	1	0	10	2
Chr1D	16476331	T	G	31.44	2	0	11	2
Chr1D	16476344	A	C	30.44	2	0	11	2
Chr1D	16476351	A	G	32.44	2	0	11	2
Chr1D	16634326	C	T	513.19	0	1	0	14
Chr1D	16648303	A	G	33.26	6	2	8	0
Chr1D	16663458	C	T	68.46	1	1	8	3
Chr1D	16663693	A	G	261.36	1	8	12	0
Chr1D	16664178	G	T	65.98	0	4	6	0
Chr1D	16664388	C	G	515.22	0	12	2	4
Chr1D	16664502	G	C	472.22	0	12	6	4
Chr1D	16664532	G	A	107.47	1	2	7	2
Chr1D	16664953	C	G	249.31	0	6	6	1
Chr1D	16665249	C	G	345.3	0	6	2	4
Chr1D	16665256	G	A	386.37	0	6	1	5
Chr1D	16665651	G	A	297.3	0	8	2	3
Chr1D	16665680	C	G	284.3	0	7	4	3
Chr1D	16665683	G	A	272.3	0	7	3	3
Chr1D	16680630	G	A	848.28	1	20	2	6
Chr1D	16684551	T	C	641.36	0	17	0	6
Chr1D	16684572	A	G	643.36	0	21	0	5
Chr1D	16688637	A	G	1386.22	0	23	0	12
Chr1D	16688647	G	A	2401.22	0	52	0	16
Chr1D	16688648	A	C	2467.22	1	51	0	16
Chr1D	16688697	T	C	132.89	62	11	15	1
Chr1D	16688732	T	C	1880.22	0	48	2	3
Chr1D	16688833	G	A	104.17	0	5	9	0
Chr1D	16688894	G	C	630.22	0	17	6	8
Chr1D	16691793	G	T	1046.21	68	34	127	7
Chr1D	16691816	G	A	2342.46	62	98	137	18
Chr1D	16691953	C	G	8042.21	7	182	105	83
Chr1D	16691990	C	T	3065.46	71	71	146	27
Chr1D	16697847	G	C	233	0	9	4	0
Chr1D	16698981	G	C	3671.21	125	113	203	8
Chr1D	16698985	G	A	6091.46	88	150	166	45
Chr1D	16698999	A	G	5340.46	91	147	182	29
Chr1D	16699043	G	A	5437.46	78	160	180	31
Chr1D	16699092	G	A	5893.46	85	151	175	36
Chr1D	16699105	A	G	6429.46	67	171	178	33
Chr1D	16699109	G	A	7176.46	31	207	177	34
Chr1D	16699133	C	T	3175.46	137	98	192	18
Chr1D	16699253	G	A	56.88	0	2	29	1
Chr1D	16699262	G	A	58.89	0	2	29	1
Chr1D	16699319	A	G	121.47	3	5	39	3
Chr1D	16699528	G	C	286.46	4	5	23	6
Chr1D	16699910	T	C	55.21	11	3	71	0
Chr1D	16699924	G	T	58.21	11	3	74	0
Chr1D	16699958	C	G	60.21	16	3	105	0
Chr1D	16700015	T	G	513.51	1	9	80	13
Chr1D	16700030	T	C	188.51	1	7	93	7
Chr1D	16700245	A	G	355.78	NA	NA	50	14
Chr1D	16700256	A	G	505.47	0	2	54	17
Chr1D	16700260	G	A	550.47	0	2	54	17
Chr1D	16700305	T	C	1208.46	2	16	51	26
Chr1D	16700370	C	G	1467.48	4	31	60	26
Chr1D	16700632	G	A	47.21	2	2	58	0
Chr1D	16700808	A	C	1692.21	3	64	40	9
Chr1D	16700858	T	C	976.48	1	27	40	2
Chr1D	16701105	C	G	7862.46	54	196	197	53
Chr1D	17107726	G	A	216.47	1	8	4	4
Chr1D	17108617	T	C	138.89	0	4	4	2
Chr1D	17108619	C	G	132.89	0	4	6	2
Chr1D	17373605	A	G	524.22	0	14	1	1
Chr1D	17373664	T	C	1617.21	0	45	3	9
Chr1D	17373668	G	A	1599.21	0	46	3	9
Chr1D	17373884	A	G	410.24	0	11	3	4
Chr1D	17374386	G	T	1173.21	0	30	9	7
Chr1D	17466835	G	C	968.46	5	19	12	10
Chr1D	17466952	T	C	1991.46	10	57	25	11
Chr1D	17468244	T	C	1560.47	4	30	74	19
Chr1D	17468283	C	T	2114.21	0	43	61	24
Chr1D	17468373	A	T	4552.46	15	115	60	36
Chr1D	17468657	C	T	3764.21	6	105	52	25
Chr1D	17469021	A	G	1910.46	5	38	71	29
Chr1D	17469118	G	A	3224.61	9	101	53	30
Chr1D	17469208	T	G	772.21	0	12	13	11
Chr1D	17469275	A	G	1006.59	4	38	8	5
Chr1D	17469507	G	T	156.66	0	4	14	1
Chr1D	17934150	G	A	1537.46	12	12	59	45
Chr1D	17934647	T	C	1584.46	7	22	43	35
Chr1D	17934992	A	T	1875.46	16	38	44	26
Chr1D	18148503	T	C	568.22	0	12	12	7
Chr1D	18148729	C	T	1396.46	8	40	19	9
Chr1D	18148861	T	C	875.46	18	34	18	2
Chr1D	18148879	T	C	1086.59	21	44	21	3
Chr1D	18148882	T	C	1163.46	21	44	22	3
Chr1D	18148888	T	C	1303.46	20	48	22	3
Chr1D	18149170	C	G	644.46	6	16	13	4
Chr1D	18149185	C	T	915.46	6	31	12	3
Chr1D	18149270	A	C	1691.46	7	52	23	10
Chr1D	18149287	G	C	1780.46	8	59	27	9
Chr1D	18149337	C	A	1404.46	9	46	32	7
Chr1D	18149422	C	G	2377.46	10	64	36	13
Chr1D	18149443	C	T	2316.46	7	63	34	11
Chr1D	18149452	C	G	2481.48	7	69	35	9
Chr1D	18149506	G	T	5883.21	11	191	28	12
Chr1D	18149544	T	G	7100.21	9	238	36	14
Chr1D	18149554	G	T	7325.21	10	239	35	13
Chr1D	18149672	T	C	3444.21	6	98	44	13
Chr1D	18150209	C	A	617.85	5	21	13	1
Chr1D	18150509	T	C	365.6	4	11	17	1
Chr1D	18388769	A	T	523.14	1	11	18	5
Chr1D	18388787	A	G	1159.21	1	27	25	5
Chr1D	18388934	C	A	1518.21	3	49	14	4
Chr1D	18389295	C	G	2289.21	0	69	28	9
Chr1D	18389415	A	T	972.44	1	16	14	16
Chr1D	18389716	C	T	1454.46	10	33	12	9
Chr1D	19031248	T	C	646.26	0	10	0	7
Chr1D	19031259	A	G	649.26	0	11	0	8
Chr1D	19188901	C	A	376.2	0	9	0	1
Chr1D	19249853	A	G	271.56	0	6	23	7
Chr1D	19250556	T	C	216.56	0	4	2	4
Chr1D	19250997	A	G	7472.46	51	197	185	63
Chr1D	19252886	C	T	4991.21	7	107	187	62
Chr1D	19253067	G	A	6205.46	46	172	217	32
Chr1D	19253082	T	G	3182.46	40	86	221	29
Chr1D	19253084	T	G	3324.46	30	92	223	27
Chr1D	19253086	A	T	2808.46	44	86	231	19
Chr1D	19253137	G	A	1657.46	26	36	201	48
Chr1D	19253138	T	C	1992.46	24	36	199	47
Chr1D	19253139	A	C	1988.46	24	36	199	47
Chr1D	19253219	T	A	3376.46	42	78	178	53
Chr1D	19253228	T	C	3203.28	42	70	187	50
Chr1D	19253230	G	C	3197.49	42	70	190	50
Chr1D	19253278	T	C	3054.46	27	62	181	46
Chr1D	19253302	C	T	2782.46	12	60	187	52
Chr1D	19265726	T	C	5232.46	45	133	184	65
Chr1D	19266433	T	C	5292.46	38	115	170	74
Chr1D	19266867	A	G	223.58	2	9	12	1
Chr1D	19267397	G	A	4189.95	7	89	198	50
Chr1D	19267420	T	C	2128.46	5	34	184	44
Chr1D	19267429	G	A	1648.46	4	26	171	36
Chr1D	19267534	T	A	1341.21	0	33	6	9
Chr1D	19267561	A	T	1354.21	0	35	2	9
Chr1D	19267565	A	G	1346.21	0	35	2	9
Chr1D	19267574	C	T	1340.85	0	35	1	9
Chr1D	19394526	C	T	124.97	0	6	4	1
Chr1D	19435969	C	T	45.26	9	0	6	4
Chr1D	19872864	A	G	462.37	0	5	0	8
Chr1D	19872889	C	T	469.37	0	7	0	8
Chr1D	19888352	A	T	620.23	0	7	1	10
Chr1D	19888379	G	C	907.23	0	9	3	16
Chr1D	19888407	G	A	952.2	0	10	2	22
Chr1D	19888412	C	G	937.23	0	10	3	22
Chr1D	19888485	G	C	1232.24	0	11	9	31
Chr1D	19888508	G	C	1874.21	0	17	19	43
Chr1D	19888570	C	G	1205.24	0	11	12	33
Chr1D	19888629	A	T	2541.21	0	60	17	30
Chr1D	19888650	G	A	3821.21	0	93	19	42
Chr1D	19888677	G	C	4048.21	0	88	22	50
Chr1D	19888745	G	A	3335.21	0	76	10	32
Chr1D	19888796	G	A	2490.21	2	57	8	28
Chr1D	19889083	G	C	140.76	6	5	19	1
Chr1D	19889085	T	A	128.24	6	5	19	1
Chr1D	19889402	T	C	1272.44	1	16	21	25
Chr1D	19889516	A	G	37.47	13	2	17	2
Chr1D	20087865	G	C	63.21	31	5	26	1
Chr1D	20088135	T	C	1292.46	15	34	24	7
Chr1D	20209514	T	C	33.57	9	4	5	0
Chr1D	20209530	G	A	30.57	11	4	5	0
Chr1D	20209662	A	G	43.24	15	3	10	0
Chr1D	20209929	C	G	40.47	20	3	3	1
Chr1D	20209951	G	A	443.47	6	17	3	0
Chr1D	20360364	T	C	3455.46	10	90	24	30
Chr1D	20360681	G	A	2905.46	9	67	34	24
Chr1D	20361029	T	G	1950.46	9	41	26	24
Chr1D	20361047	G	T	2254.46	11	47	27	29
Chr1D	20361194	G	A	5940.71	13	171	21	33
Chr1D	20361925	A	C	238.78	0	7	0	3
Chr1D	20442921	T	C	42.21	6	2	17	0
Chr1D	20453287	A	G	575.21	0	17	15	5
Chr1D	20453586	C	T	44.45	0	1	16	2
Chr1D	20455109	T	C	365.24	0	13	13	2
Chr1D	20461343	T	C	212.89	0	3	4	5
Chr1D	20467687	C	T	305.56	0	7	2	7
Chr1D	20467861	C	A	367.24	0	10	10	3
Chr1D	20468338	A	G	299.39	0	9	3	4
Chr1D	20468391	G	T	130.46	2	5	2	2
Chr1D	20492752	T	C	821.21	0	21	4	11
Chr1D	20492881	G	T	53.89	12	3	4	0
Chr1D	20492886	A	G	310.46	5	8	1	3
Chr1D	20492896	A	G	309.46	8	8	2	3
Chr1D	20492918	G	T	346.46	8	11	2	1
Chr1D	20492951	C	T	462.49	4	15	8	1
Chr1D	20493021	A	G	1063.21	0	24	10	7
Chr1D	20493085	A	G	1155.22	2	32	4	7
Chr1D	20550301	C	T	114.47	0	2	21	3
Chr1D	20550319	A	T	325.46	3	8	25	3
Chr1D	20551203	C	A	158.46	3	5	15	3
Chr1D	20551587	C	G	98.44	0	1	13	3
Chr1D	20552804	G	A	199.44	0	2	14	8
Chr1D	20569754	T	C	229.47	0	2	8	6
Chr1D	20569767	T	C	231.47	0	2	8	6
Chr1D	20569784	T	C	230.47	0	2	8	6
Chr1D	20569989	T	A	130.55	0	4	23	1
Chr1D	20570166	G	A	249.44	0	2	22	12
Chr1D	20570189	T	A	341.47	0	3	16	13
Chr1D	20570190	C	A	345.47	0	3	16	13
Chr1D	20570203	A	G	354.47	0	3	21	11
Chr1D	20570561	G	A	137.47	0	4	16	4
Chr1D	20570989	C	T	7960.46	60	188	197	53
Chr1D	20571117	T	C	358.46	2	7	7	4
Chr1D	20571206	T	C	8131.46	43	204	196	54
Chr1D	20571454	T	G	6907.46	42	172	182	68
Chr1D	20571588	T	C	2295.46	3	22	117	67
Chr1D	20571679	C	T	420.46	2	6	11	7
Chr1D	20571686	T	C	219.47	2	6	5	1
Chr1D	20572178	G	C	6496.46	31	121	144	106
Chr1D	20572182	T	C	6394.46	21	122	144	106
Chr1D	20572188	A	G	6279.46	22	129	139	108
Chr1D	20572803	A	C	7091.46	18	162	178	56
Chr1D	20572856	A	G	158.4	1	5	8	0
Chr1D	20572860	C	T	156.4	1	5	8	0
Chr1D	20572976	A	T	178.52	1	5	12	2
Chr1D	20573024	A	G	153.47	1	3	8	2
Chr1D	20573041	C	T	328.56	1	8	8	2
Chr1D	20573084	A	G	369.24	0	9	6	2
Chr1D	20573189	C	G	281.26	0	7	4	1
Chr1D	20573205	T	C	300.26	0	7	3	1
Chr1D	20573210	C	A	289.26	0	7	3	1
Chr1D	20573599	G	A	8360.46	31	203	178	72
Chr1D	20573638	C	A	7311.46	50	193	193	57
Chr1D	20573663	C	T	5332.46	52	153	209	41
Chr1D	20573672	G	A	5288.46	52	153	210	39
Chr1D	20573718	T	A	1307.21	50	42	229	16
Chr1D	20573723	G	A	1028.21	48	31	237	13
Chr1D	20573744	A	C	152.21	39	7	247	0
Chr1D	20573845	A	G	854.21	53	28	236	12
Chr1D	20573847	C	G	854.21	49	28	237	12
Chr1D	20573868	T	C	889.21	43	28	215	11
Chr1D	20573894	G	C	905.06	35	28	157	12
Chr1D	20573915	T	C	589.21	40	20	148	9
Chr1D	20574523	G	A	8637.21	13	205	101	42
Chr1D	20654706	A	G	154.78	NA	NA	7	7
Chr1D	20655977	C	G	219.56	0	4	6	3
Chr1D	20754534	A	T	95	0	3	8	0
Chr1D	20760849	T	C	557.74	0	17	0	2
Chr1D	21124713	A	G	39.24	4	2	8	0
Chr1D	21194892	A	T	626.22	8	10	0	9
Chr1D	21197186	G	A	9376.46	28	219	156	92
Chr1D	21198142	T	A	3509.46	8	84	89	59
Chr1D	21301880	C	T	76.78	NA	NA	7	4
Chr1D	21302226	T	C	756.24	0	8	19	19
Chr1D	21303182	T	C	67.21	10	3	24	0
Chr1D	21303215	G	A	64.21	10	3	22	0
Chr1D	21316144	G	A	679.85	1	14	28	12
Chr1D	21318770	A	T	529.46	3	4	19	12
Chr1D	21319846	G	A	816.46	9	16	28	12
Chr1D	21484371	A	G	310.46	6	4	6	7
Chr1D	21484838	C	G	8697.46	38	198	168	81
Chr1D	21485672	A	G	7343.46	40	171	190	59
Chr1D	21487876	A	G	5031.46	63	140	212	36
Chr1D	21487971	T	C	5883.46	57	154	214	36
Chr1D	21488122	A	G	8621.46	46	199	182	68
Chr1D	21490649	C	T	1325.46	16	31	54	17
Chr1D	21491878	T	C	1669.46	5	29	47	26
Chr1D	21493486	C	G	814.46	8	15	12	9
Chr1D	21495699	T	C	87.44	0	1	6	3
Chr1D	21496742	A	G	526.22	0	18	3	3
Chr1D	21496770	G	A	515.22	0	17	5	3
Chr1D	21496814	C	T	238.46	2	10	3	1
Chr1D	21497015	A	C	79.78	NA	NA	10	5
Chr1D	21497293	A	G	451.46	10	12	8	8
Chr1D	21497354	G	A	123.21	3	4	14	0
Chr1D	21857848	C	G	347.21	0	9	0	1
Chr1D	22044477	T	C	524.36	0	9	0	5
Chr1D	22044480	A	G	518.36	0	9	0	5
Chr1D	22045082	A	T	562.3	0	9	0	5
Chr1D	22046499	A	G	583.27	0	14	0	8
Chr1D	22046566	A	G	352.53	0	6	0	4
Chr1D	22046748	T	A	348.43	0	4	0	6
Chr1D	22046750	A	G	350.43	0	4	0	6
Chr1D	22046827	G	A	497.37	0	12	0	6
Chr1D	22046865	C	T	362.43	0	6	0	7
Chr1D	22046886	A	C	313.5	0	6	0	6
Chr1D	22047029	A	G	41.3	8	0	5	2
Chr1D	22047111	A	G	893.26	0	18	0	8
Chr1D	22047141	T	C	850.29	0	20	0	6
Chr1D	22047151	G	A	829.26	0	22	0	7
Chr1D	22047180	C	G	772.29	0	23	0	6
Chr1D	22047197	A	G	816.29	0	19	0	7
Chr1D	22048475	G	C	450.29	0	6	0	6
Chr1D	22048516	G	A	886.29	0	18	0	5
Chr1D	22048524	T	C	881.29	0	18	0	5
Chr1D	22048536	C	T	876.29	0	20	0	6
Chr1D	22048583	T	A	398.23	0	12	0	2
Chr1D	22048586	G	T	429.23	0	12	0	2
Chr1D	22076293	T	C	3287.46	10	84	42	25
Chr1D	22076295	T	G	3255.46	10	84	45	25
Chr1D	22076311	G	C	1358.46	9	30	40	12
Chr1D	22076395	T	C	53.21	5	3	25	0
Chr1D	22076398	A	C	50.21	5	3	25	0
Chr1D	22076428	T	C	1970.44	4	46	21	11
Chr1D	22076452	A	G	4393.21	3	98	16	25
Chr1D	22076455	C	G	4370.21	4	98	16	25
Chr1D	22076473	G	C	6367.21	2	145	18	34
Chr1D	22076542	C	G	8939.21	15	225	40	67
Chr1D	22076545	C	G	9098.21	15	225	39	67
Chr1D	22076599	G	C	10004.21	4	231	32	52
Chr1D	22076603	G	A	9796.21	3	228	24	52
Chr1D	22076623	A	G	8926.21	5	215	25	38
Chr1D	22076665	G	C	405.21	3	13	31	1
Chr1D	22076668	C	A	418.22	3	13	27	1
Chr1D	22076731	G	C	876.89	1	16	24	13
Chr1D	22076734	G	C	923.27	1	16	27	13
Chr1D	22076764	G	C	3311.21	3	57	35	48
Chr1D	22076815	C	G	4981.21	2	81	28	63
Chr1D	22076827	T	C	5221.21	2	98	30	68
Chr1D	22076836	G	A	4659.21	2	96	27	60
Chr1D	22076884	C	G	6203.21	2	141	29	70
Chr1D	22076962	A	G	6580.21	4	145	28	49
Chr1D	22077985	A	T	2143.28	3	53	29	15
Chr1D	22077988	A	G	2116.28	3	53	29	15
Chr1D	22078016	G	A	394.39	0	5	15	9
Chr1D	22078027	A	G	423.39	0	5	14	8
Chr1D	22157096	C	T	662.74	0	17	0	2
Chr1D	22158537	G	C	2035.24	0	56	0	8
Chr1D	22158616	A	G	1805.36	0	49	0	4
Chr1D	22158635	G	T	972.49	0	28	0	3
Chr1D	22158639	G	T	937.49	0	27	0	3
Chr1D	22158648	T	G	768.49	0	21	0	3
Chr1D	22163872	T	C	1994.46	10	50	74	19
Chr1D	22165688	A	G	1173.46	12	18	59	25
Chr1D	22166634	A	G	297.46	2	5	4	5
Chr1D	22166853	T	C	78.44	0	1	6	4
Chr1D	22167707	G	A	248.31	0	6	4	1
Chr1D	22168446	C	G	120.47	2	5	8	1
Chr1D	22168454	C	T	127.47	2	6	8	1
Chr1D	22169692	C	G	77.21	4	3	30	0
Chr1D	22169824	T	C	532.46	6	7	26	13
Chr1D	22169878	G	C	160.46	3	4	27	4
Chr1D	22169911	A	G	127.19	0	4	20	0
Chr1D	23605805	T	C	357.76	0	3	0	8
Chr1D	23717305	T	C	320.26	0	12	1	1
Chr1D	23717392	G	A	215.89	0	4	4	5
Chr1D	23720625	A	T	169.78	NA	NA	3	7
Chr1D	23721663	G	C	467.3	3	14	6	0
Chr1D	23722748	C	T	284.56	0	5	6	4
Chr1D	23879778	T	C	327.39	0	5	5	5
Chr1D	23879873	G	T	134.89	0	5	4	1
Chr1D	23881585	T	A	102.78	8	4	NA	NA
Chr1D	24453761	C	G	315.47	8	11	1	1
Chr1D	24982085	T	C	73.47	1	1	5	3
Chr1D	24983507	C	T	38.39	5	0	4	2
Chr1D	25038505	A	C	1319.46	3	15	17	31
Chr1D	25410615	T	C	628.21	68	32	193	5
Chr1D	25410616	C	T	815.21	68	33	192	5
Chr1D	25466961	T	A	70.21	7	3	16	0
Chr1D	25476847	T	C	254.47	0	2	8	7
Chr1D	25477027	G	A	186.47	1	4	4	3
Chr1D	25479376	C	G	346.39	0	5	13	8
Chr1D	25483691	C	T	114.21	12	8	30	0
Chr1D	25496556	A	C	194.69	0	9	2	0
Chr1D	25906030	G	A	1003.22	0	22	0	15
Chr1D	25906050	G	C	1235.22	0	30	0	12
Chr1D	25906132	G	A	1428.23	0	35	0	11
Chr1D	25908561	T	C	1064.22	0	11	0	22
Chr1D	25908576	T	C	1037.22	0	11	0	22
Chr1D	25908578	G	C	1060.22	0	11	0	22
Chr1D	25960855	G	A	77.46	2	1	8	4
Chr1D	25962932	C	G	61.46	3	1	12	2
Chr1D	26526965	C	G	43.21	19	3	15	0
Chr1D	26527184	C	T	368.56	1	8	7	4
Chr1D	26540153	C	G	66.47	28	4	2	0
Chr1D	26540188	A	G	87.56	13	4	4	0
Chr1D	26540331	T	C	83.56	4	4	5	0
Chr1D	26540424	A	G	33.26	8	2	7	0
Chr1D	26540559	T	C	76.56	10	5	5	0
Chr1D	26654135	T	C	513.39	0	6	2	12
Chr1D	26745821	G	T	32.89	5	2	4	0
Chr1D	26745894	G	A	58.56	2	4	8	0
Chr1D	26756553	G	C	36.56	8	0	6	2
Chr1D	26756866	A	T	44.44	1	0	23	3
Chr1D	26756920	C	A	1568.46	8	21	31	24
Chr1D	26890877	T	C	605.74	0	2	0	15
Chr1D	26891521	T	C	317.56	0	4	0	7
Chr1D	26893059	A	G	3318.22	0	51	0	42
Chr1D	26893907	C	T	2315.22	0	45	0	20
Chr1D	26894234	T	C	2365.22	0	55	0	19
Chr1D	26894254	T	C	1928.22	0	36	0	19
Chr1D	26894308	G	C	1269.22	0	18	0	18
Chr1D	26894353	A	G	1658.22	0	25	0	21
Chr1D	26894552	T	C	411.39	0	7	0	9
Chr1D	27065004	T	C	3869.46	35	70	110	65
Chr1D	27065160	T	C	71.21	48	6	135	0
Chr1D	27121436	C	A	881.46	8	11	34	21
Chr1D	27123606	G	C	44.3	7	3	8	0
Chr1D	27123693	T	C	1268.46	3	19	38	31
Chr1D	27315252	T	C	880.24	0	9	22	22
Chr1D	27315711	C	T	301.44	0	1	15	12
Chr1D	27452210	T	G	42.26	6	4	9	0
Chr1D	27452345	T	C	463.3	0	6	11	9
Chr1D	27457705	C	G	48.56	4	4	4	0
Chr1D	28452675	T	A	39.22	1	2	14	0
Chr1D	28452678	T	A	48.21	1	2	15	0
Chr1D	28677432	G	A	6334.46	99	151	185	65
Chr1D	28677444	G	A	7176.46	77	168	181	68
Chr1D	28677509	T	G	7261.46	66	181	193	57
Chr1D	28677546	T	C	7215.46	71	179	196	54
Chr1D	28677570	G	A	8342.46	45	194	182	68
Chr1D	28677594	C	G	8567.46	39	211	183	67
Chr1D	28678178	G	C	264.56	0	8	3	4
Chr1D	28678223	A	G	522.62	1	7	7	12
Chr1D	28678273	G	A	866.56	1	23	14	11
Chr1D	28678559	C	A	392.47	0	2	15	11
Chr1D	28678574	A	G	316.47	0	2	18	9
Chr1D	28678832	A	G	422.46	3	10	27	6
Chr1D	28678848	C	T	552.46	3	11	23	8
Chr1D	28679191	T	C	5179.46	47	141	167	55
Chr1D	28679309	A	G	369.21	23	13	127	5
Chr1D	28681009	T	C	278.44	0	2	3	9
Chr1D	28681408	A	G	9361.46	51	198	173	77
Chr1D	28681795	C	G	8092.46	78	172	168	82
Chr1D	28681849	G	A	6681.46	99	150	190	60
Chr1D	28685145	T	C	159.17	0	5	5	0
Chr1D	29449556	G	A	200.78	NA	NA	16	7
Chr1D	30011902	T	C	1099.26	0	7	18	23
Chr1D	30011906	G	A	1205.24	0	8	20	25
Chr1D	30011935	T	C	2375.46	4	14	35	64
Chr1D	30011970	G	A	2156.46	140	59	196	25
Chr1D	30011991	G	A	6863.46	105	122	108	135
Chr1D	30011994	C	G	10912.56	18	210	77	169
Chr1D	30012011	G	A	11895.21	13	235	70	171
Chr1D	30012098	G	A	9992.46	74	173	103	143
Chr1D	30012132	T	C	2302.46	188	58	202	43
Chr1D	30012139	G	A	9427.46	91	158	110	139
Chr1D	30012142	G	T	9325.46	90	158	109	139
Chr1D	30012153	C	T	8572.46	88	156	111	135
Chr1D	30012284	A	G	2749.46	72	21	176	70
Chr1D	30012289	T	G	2759.46	64	23	181	69
Chr1D	30012309	T	C	557.21	45	1	204	30
Chr1D	30012359	C	T	4755.46	51	47	152	98
Chr1D	30012390	G	C	6187.46	50	69	118	131
Chr1D	30012544	G	A	888.46	219	29	219	31
Chr1D	30012560	T	C	11000.46	46	200	94	155
Chr1D	30012566	C	T	9250.46	115	134	99	151
Chr1D	30012584	C	T	10649.46	85	164	87	162
Chr1D	30012725	C	A	9419.46	86	156	109	135
Chr1D	30012850	A	G	1044.46	9	14	26	18
Chr1D	30012897	G	C	314.46	8	2	25	9
Chr1D	30012910	G	A	173.47	8	1	26	6
Chr1D	30013043	C	G	68.21	41	1	40	5
Chr1D	30013132	T	G	1383.47	1	4	12	42
Chr1D	30013167	G	A	1372.46	3	7	17	46
Chr1D	30013184	G	A	1284.46	3	7	14	38
Chr1D	30013370	A	G	591.87	0	1	1	16
Chr1D	30013377	G	A	763.64	0	3	1	20
Chr1D	30013428	G	T	481.49	0	3	0	11
Chr1D	30018144	T	C	445.47	0	6	1	6
Chr1D	30018297	A	G	11605.46	40	207	85	146
Chr1D	30018312	A	T	11010.46	54	190	91	145
Chr1D	30018329	T	C	547.46	218	29	211	23
Chr1D	30018407	G	A	11215.46	40	207	95	153
Chr1D	30018415	G	T	10737.46	59	188	101	149
Chr1D	30018429	T	A	10222.46	72	176	106	142
Chr1D	30018540	A	G	6936.46	132	99	127	121
Chr1D	30018562	C	A	8439.46	110	132	106	142
Chr1D	30018600	C	T	7583.46	96	121	99	148
Chr1D	30018657	A	G	6491.46	24	65	105	124
Chr1D	30018821	G	A	211.46	2	8	2	2
Chr1D	30018833	G	T	203.46	2	8	2	2
Chr1D	30027442	C	T	140.44	1	0	6	5
Chr1D	30027448	T	A	5956.46	25	57	114	123
Chr1D	30027492	C	T	5255.46	28	68	121	124
Chr1D	30027496	G	C	5525.46	28	69	119	130
Chr1D	30027508	T	C	6285.46	31	75	113	129
Chr1D	30027574	A	G	6018.46	33	69	108	133
Chr1D	30027586	A	G	5601.46	36	65	115	127
Chr1D	30027614	T	G	2997.46	51	30	126	74
Chr1D	30027617	C	T	3014.46	49	30	125	74
Chr1D	30027661	C	T	183.46	43	5	119	15
Chr1D	30027665	A	G	121.46	40	4	103	10
Chr1D	30027669	G	C	87.46	48	5	113	10
Chr1D	30027673	T	C	103.46	52	5	105	10
Chr1D	30027798	G	C	225.46	9	2	59	11
Chr1D	30027816	T	C	350.46	8	2	56	14
Chr1D	30027841	T	C	875.46	8	8	61	28
Chr1D	30027865	C	A	1003.46	6	12	72	30
Chr1D	30027912	C	G	1022.46	17	11	148	36
Chr1D	30027978	T	G	2285.46	136	60	203	47
Chr1D	30027982	C	T	2251.46	143	59	203	47
Chr1D	30028017	C	T	8168.46	66	183	130	120
Chr1D	30128041	T	C	2552.53	4	46	53	30
Chr1D	30134619	T	C	2123.46	21	55	77	21
Chr1D	30134624	C	T	39.21	63	10	86	0
Chr1D	30141132	A	G	5923.46	15	81	141	105
Chr1D	30302807	C	T	34.47	3	0	8	2
Chr1D	30302829	A	C	79.46	1	2	8	3
Chr1D	30310696	A	C	101.44	0	2	4	4
Chr1D	30348063	T	C	8011.46	56	189	130	105
Chr1D	30348651	T	G	190.44	0	1	4	5
Chr1D	30348831	A	G	5381.46	30	102	97	86
Chr1D	30348846	G	C	5677.46	31	108	99	92
Chr1D	30349164	G	A	2626.46	10	34	84	60
Chr1D	30350005	C	T	6175.46	34	93	100	115
Chr1D	30350083	T	C	10159.46	44	203	128	112
Chr1D	30350099	C	G	9820.46	34	211	125	93
Chr1D	30350122	T	A	9557.46	32	218	112	109
Chr1D	30350128	G	A	9573.46	30	218	115	114
Chr1D	30350227	T	C	9209.46	51	177	107	105
Chr1D	30351372	C	T	4527.46	17	65	104	89
Chr1D	30351384	G	A	5158.46	18	77	119	105
Chr1D	30351412	T	C	5474.46	29	73	112	114
Chr1D	30351471	G	A	4526.46	37	52	117	103
Chr1D	30351738	G	A	5650.46	26	99	54	81
Chr1D	30352518	C	G	1910.46	9	38	34	28
Chr1D	30352602	T	C	951.46	14	11	36	27
Chr1D	30352739	C	G	1349.46	11	21	37	34
Chr1D	30352821	C	G	619.46	36	17	64	8
Chr1D	30352852	G	A	1842.46	42	45	55	21
Chr1D	30352874	C	G	2448.46	40	55	57	28
Chr1D	30353041	G	C	2301.46	6	32	75	50
Chr1D	30716984	G	A	91.46	2	2	9	2
Chr1D	30721318	C	T	765.21	0	28	16	6
Chr1D	30721810	G	A	70.3	9	0	4	3
Chr1D	30733740	A	C	824.46	7	24	8	9
Chr1D	30733758	C	G	880.46	7	26	5	10
Chr1D	30733813	C	T	4488.46	36	83	45	62
Chr1D	30734197	G	A	478.46	6	4	7	12
Chr1D	31071114	C	T	613.24	0	7	0	9
Chr1D	31071164	G	A	768.23	0	9	0	16
Chr1D	31092940	T	G	231.39	0	5	7	2
Chr1D	31121668	G	A	2527.46	14	88	33	10
Chr1D	31450250	C	G	79.46	4	2	4	1
Chr1D	31450417	G	A	127.47	1	4	4	2
Chr1D	31460813	G	A	198.47	2	5	3	2
Chr1D	31461190	C	T	135.46	7	3	3	2
Chr1D	31861143	A	T	423.33	0	6	0	6
Chr1D	31861182	T	C	644.26	0	8	0	13
Chr1D	31861218	A	G	611.26	0	8	0	11
Chr1D	31861368	G	C	7575.22	0	225	0	49
Chr1D	31861404	A	G	5669.22	0	133	0	40
Chr1D	31861480	C	T	3614.22	0	99	0	22
Chr1D	31861562	C	T	5324.22	0	128	0	37
Chr1D	31861617	C	G	5820.22	0	148	0	46
Chr1D	31861684	C	A	4872.22	0	103	0	25
Chr1D	31861711	A	C	4584.22	0	109	0	31
Chr1D	31861817	C	T	3100.22	0	68	0	29
Chr1D	31861825	C	G	3335.22	0	67	0	27
Chr1D	31861847	C	T	2686.22	0	55	0	22
Chr1D	31861898	G	A	2933.22	0	58	0	26
Chr1D	31861928	A	G	2620.22	0	59	0	21
Chr1D	31861953	T	C	1810.22	0	39	0	19
Chr1D	31862010	G	A	701.74	0	17	0	2
Chr1D	31862021	G	A	684.74	0	17	0	2
Chr1D	31862026	G	T	658.74	0	17	0	2
Chr1D	31862056	C	G	747.74	0	17	0	2
Chr1D	31862277	G	C	312.22	0	9	0	1
Chr1D	32319313	A	T	438.33	0	5	0	11
Chr1D	32319344	C	T	49.03	0	2	8	0
Chr1D	32319478	C	T	432.33	0	5	0	7
Chr1D	32319623	G	A	780.23	0	12	0	11
Chr1D	32319695	T	C	1236.22	0	24	0	12
Chr1D	32319771	G	C	1451.22	0	36	0	16
Chr1D	32367371	G	T	637.26	0	17	0	8
Chr1D	32367442	G	A	744.23	0	13	0	13
Chr1D	32369421	C	T	367.21	0	1	0	13
Chr1D	32369736	G	A	396.75	0	3	0	9
Chr1D	32370083	T	G	580.49	0	14	0	3
Chr1D	32868352	T	C	507.46	35	18	28	5
Chr1D	32868390	G	T	964.46	43	26	37	13
Chr1D	33063783	C	T	36.21	10	2	39	0
Chr1D	33581880	G	A	430.47	0	2	3	12
Chr1D	33581897	C	T	342.47	0	2	2	8
Chr1D	33733867	T	G	377.24	0	11	2	3
Chr1D	33735919	G	T	45.21	2	2	18	0
Chr1D	33736731	G	A	222.46	5	5	20	5
Chr1D	33753023	T	C	345.71	4	2	2	8
Chr1D	33753148	A	G	1155.25	2	1	2	33
Chr1D	33753198	T	G	31.47	2	0	9	2
Chr1D	33753199	G	T	34.47	2	0	8	2
Chr1D	33753202	T	C	79.47	2	0	6	3
Chr1D	33753254	G	A	607.85	NA	NA	1	17
Chr1D	33753263	G	T	719.78	NA	NA	0	19
Chr1D	33753297	A	G	667.39	7	0	7	19
Chr1D	33753434	A	G	474.56	0	4	9	10
Chr1D	33753533	A	G	353.87	1	2	2	12
Chr1D	33753555	A	G	339.82	0	2	1	9
Chr1D	34403871	C	A	55.21	4	4	40	0
Chr1D	34404091	A	G	55.21	14	3	45	1
Chr1D	35475095	T	C	110.89	7	4	3	0
Chr1D	35482977	C	T	43.47	6	2	3	0
Chr1D	35633226	C	T	36.89	4	0	8	4
Chr1D	35887899	G	A	63.21	34	4	27	0
Chr1D	35896828	A	G	87.78	NA	NA	17	4
Chr1D	36501426	C	A	37.21	8	3	13	0
Chr1D	36501512	T	C	245.49	1	6	10	2
Chr1D	36828756	A	C	1023.46	172	75	131	119
Chr1D	36829231	C	T	5032.46	36	80	94	84
Chr1D	36829384	A	C	92.21	171	0	157	17
Chr1D	37515307	G	A	3516.46	25	49	145	74
Chr1D	37524490	A	G	190.21	7	8	21	0
Chr1D	37524785	A	C	429.46	6	7	12	8
Chr1D	37525065	T	C	30.22	10	2	21	0
Chr1D	38417128	A	C	43.21	17	3	22	0
Chr1D	38440671	G	A	76.46	5	2	2	1
Chr1D	38598728	C	T	504.85	1	12	1	3
Chr1D	38599054	A	G	1041.46	14	18	23	21
Chr1D	38599396	A	G	623.46	2	14	11	6
Chr1D	38599532	C	G	1474.46	16	41	14	11
Chr1D	38601264	G	A	40.21	2	2	18	0
Chr1D	38601590	T	C	70.21	2	3	34	0
Chr1D	38604740	C	T	594.22	0	11	11	9
Chr1D	38604743	A	G	663.22	0	11	11	9
Chr1D	38608715	A	G	524.56	0	4	11	14
Chr1D	38906963	C	T	7192.46	78	151	146	100
Chr1D	38910774	C	G	676.29	0	5	0	13
Chr1D	38917024	G	A	162.59	0	5	12	2
Chr1D	39218489	G	C	67.21	8	3	128	0
Chr1D	40337180	C	A	1607.21	1	36	19	11
Chr1D	40337902	C	T	84.21	28	8	34	0
Chr1D	40461494	C	A	66.21	6	3	56	0
Chr1D	40523215	G	A	120.78	NA	NA	5	5
Chr1D	40523567	C	T	39.3	10	2	7	0
Chr1D	40599837	G	C	255.46	9	4	3	6
Chr1D	40599848	C	T	258.46	10	4	3	6
Chr1D	40599898	C	T	250.47	18	8	2	5
Chr1D	40599989	G	A	48.22	15	0	3	2
Chr1D	40599992	G	C	48.22	11	0	3	2
Chr1D	40600007	T	A	82.22	11	0	3	3
Chr1D	40600656	G	A	146.44	2	0	3	7
Chr1D	40600680	C	G	111.44	0	2	6	3
Chr1D	41012033	T	C	316.39	0	5	5	4
Chr1D	41012471	G	A	132.44	0	1	12	5
Chr1D	41012725	T	C	31.79	NA	NA	9	2
Chr1D	41398244	T	G	580.24	0	10	27	11
Chr1D	41404084	C	G	1117.46	11	22	20	20
Chr1D	41404608	G	T	49.22	1	2	11	0
Chr1D	41404812	G	A	69.47	7	3	3	0
Chr1D	41406743	G	C	1520.46	12	29	41	29
Chr1D	41457619	T	G	66.21	23	0	10	3
Chr1D	41494208	C	A	91.26	2	5	7	0
Chr1D	41500950	T	C	376.47	1	1	25	11
Chr1D	41515282	G	C	693.71	10	24	22	2
Chr1D	41927973	A	G	39.22	5	2	11	0
Chr1D	41927974	G	A	39.26	5	2	8	0
Chr1D	41927975	A	T	42.3	4	2	7	0
Chr1D	41927977	G	T	41.39	3	2	6	0
Chr1D	42234426	C	T	116.78	NA	NA	6	5
Chr1D	42236915	T	C	48.22	1	2	15	0
Chr1D	42237249	C	A	33.31	8	2	10	0
Chr1D	42237252	T	C	39.3	5	2	10	0
Chr1D	42237264	G	T	50.26	1	2	8	0
Chr1D	42237402	G	A	45.39	3	2	7	0
Chr1D	42237432	C	T	48.3	3	2	8	0
Chr1D	42278581	T	G	71.89	3	3	5	0
Chr1D	42279024	G	A	786.21	0	19	2	4
Chr1D	42279097	A	C	655.09	2	20	0	6
Chr1D	42750454	G	A	9468.46	40	203	148	101
Chr1D	42751537	T	A	6544.46	48	149	117	101
Chr1D	42752200	G	T	6782.46	67	161	161	89
Chr1D	42752367	G	C	248.46	6	2	16	9
Chr1D	42928204	T	C	149.46	2	2	5	4
Chr1D	43017349	G	A	39.21	39	0	19	6
Chr1D	43815981	C	T	270.44	1	0	23	11
Chr1D	44068015	T	C	334.76	0	3	0	7
Chr1D	44068024	G	C	336.76	0	3	0	7
Chr1D	44363453	T	C	50.21	13	3	17	0
Chr1D	44364345	G	A	33.39	5	2	7	0
Chr1D	44365820	A	G	36.89	3	0	6	2
Chr1D	44369121	G	A	2084.46	8	69	70	18
Chr1D	44746734	G	T	224.53	1	8	6	3
Chr1D	44991315	G	C	308.39	0	7	3	6
Chr1D	44992714	T	C	7666.46	68	178	175	70
Chr1D	44992953	C	T	3686.46	157	90	187	63
Chr1D	45372412	G	T	5402.46	48	133	90	87
Chr1D	45372782	T	A	7105.46	51	191	55	40
Chr1D	45372783	C	A	6951.46	51	191	55	40
Chr1D	45372807	C	G	6551.46	44	191	61	42
Chr1D	45374101	A	G	217.89	0	6	3	3
Chr1D	45375341	C	G	6180.46	42	171	98	52
Chr1D	45375389	T	C	7455.46	16	148	86	73
Chr1D	46695759	T	A	821.46	9	27	11	7
Chr1D	46697290	T	C	282.46	4	2	6	7
Chr1D	46726367	A	C	2546.46	15	77	76	25
Chr1D	47217453	C	T	268.4	0	9	1	2
Chr1D	48108826	C	T	1748.46	3	27	57	31
Chr1D	48109116	C	T	519.46	3	12	12	5
Chr1D	48112414	A	G	3894.46	22	111	86	37
Chr1D	48112954	G	A	182.46	2	3	11	4
Chr1D	48113214	G	A	279.89	0	3	4	5
Chr1D	48113667	C	T	58.22	30	4	11	0
Chr1D	48114058	C	G	5331.46	24	125	133	42
Chr1D	48114339	C	T	370.47	1	4	26	11
Chr1D	48798074	T	C	1784.46	5	37	43	16
Chr1D	48799760	C	T	1665.46	14	44	42	11
Chr1D	48800500	C	A	831.46	14	26	54	11
Chr1D	48800501	C	G	838.46	14	26	54	11
Chr1D	48800551	A	G	818.46	7	19	64	15
Chr1D	48800781	G	C	2645.46	9	73	108	30
Chr1D	48800839	A	G	2957.46	29	93	81	28
Chr1D	48800882	A	G	2067.46	38	57	39	13
Chr1D	48873954	T	C	834.46	4	19	56	23
Chr1D	48874100	T	C	141.21	37	7	53	0
Chr1D	48874150	A	G	116.21	44	7	50	0
Chr1D	48876440	C	T	708.46	2	9	18	13
Chr1D	49046488	A	G	118.44	0	1	9	4
Chr1D	49918362	G	C	109.98	0	6	4	0
Chr1D	50288244	G	T	75.21	21	4	30	0
Chr1D	50431467	A	G	121.47	1	3	14	2
Chr1D	50432196	T	C	8710.46	50	198	162	87
Chr1D	50479890	T	C	731.21	0	19	4	7
Chr1D	50483728	C	G	109.46	3	3	6	4
Chr1D	50484840	T	C	38.3	3	2	7	0
Chr1D	50821901	A	C	274.96	0	4	1	5
Chr1D	50830316	T	G	30.22	44	4	58	0
Chr1D	50833405	C	T	1008.21	0	13	24	18
Chr1D	50834378	A	G	1407.46	3	18	36	28
Chr1D	50919925	C	G	174.47	2	6	1	2
Chr1D	51207567	C	G	31.79	NA	NA	10	2
Chr1D	51331189	G	C	36.56	6	2	4	0
Chr1D	51797433	C	T	857.46	2	9	38	21
Chr1D	51798248	G	C	322.47	0	4	10	11
Chr1D	51801145	A	G	9960.46	36	210	159	90
Chr1D	51931672	G	A	93.56	8	0	3	5
Chr1D	51975428	A	G	184.47	0	5	2	5
Chr1D	51987394	T	C	701.22	0	10	12	13
Chr1D	51987677	G	A	743.21	0	15	14	7
Chr1D	51987768	G	A	835.21	0	18	7	6
Chr1D	51987793	A	T	685.21	0	18	9	6
Chr1D	51988444	T	C	286.46	2	2	6	8
Chr1D	51988457	T	C	170.46	3	2	6	5
Chr1D	51988474	T	C	145.47	3	1	6	4
Chr1D	51989094	G	A	206.47	0	4	5	5
Chr1D	51991184	A	G	5407.46	24	117	115	78
Chr1D	51991578	T	C	420.39	0	7	2	9
Chr1D	51994431	T	C	132.9	0	6	8	2
Chr1D	52001631	T	C	6621.46	53	196	102	59
Chr1D	52005117	T	C	8959.46	54	196	166	84
Chr1D	52028067	C	T	784.46	4	28	19	9
Chr1D	52028179	T	C	421.46	2	11	12	9
Chr1D	52028342	A	G	691.21	1	15	11	13
Chr1D	52029107	G	A	213.46	2	5	7	2
Chr1D	52029131	C	A	124.48	2	4	7	1
Chr1D	52029370	G	A	558.66	2	15	11	10
Chr1D	52029381	C	A	614.85	2	17	12	10
Chr1D	52029480	C	T	397.71	1	9	9	4
Chr1D	52029563	C	T	478.46	5	13	19	5
Chr1D	52029569	C	T	484.46	4	13	18	6
Chr1D	52029586	A	G	401.46	5	10	22	5
Chr1D	52029613	A	G	190.46	6	4	26	5
Chr1D	52030167	C	T	620.21	0	16	12	6
Chr1D	52030169	T	C	607.21	0	16	12	6
Chr1D	52319875	G	A	533.24	0	8	5	8
Chr1D	52320823	A	G	136.78	NA	NA	5	5
Chr1D	52423610	C	T	42.21	4	2	33	0
Chr1D	52426850	C	A	41.21	5	3	91	1
Chr1D	52426852	C	A	33.21	5	3	89	1
Chr1D	52528295	A	G	648.44	16	20	32	2
Chr1D	52535286	C	T	282.47	1	2	31	8
Chr1D	52535354	G	A	865.46	4	8	55	31
Chr1D	52537113	T	C	2643.46	24	69	52	14
Chr1D	52608685	G	A	1454.46	8	37	52	26
Chr1D	52609087	T	C	3670.21	5	88	50	35
Chr1D	52609332	A	T	3341.46	30	87	88	41
Chr1D	52609547	T	C	2333.46	20	45	86	34
Chr1D	52610669	T	C	1558.24	1	22	40	31
Chr1D	52611394	A	C	1190.46	9	25	45	23
Chr1D	52612911	G	A	782.46	10	11	19	17
Chr1D	52615954	A	G	590.46	16	14	9	7
Chr1D	52616044	T	C	259.46	11	6	11	4
Chr1D	52616953	G	A	895.21	0	25	3	5
Chr1D	53015993	G	A	381.21	0	16	0	1
Chr1D	53260213	A	G	31.79	NA	NA	11	2
Chr1D	53261729	C	T	886.46	12	27	16	7
Chr1D	53261929	C	T	181.46	7	4	7	4
Chr1D	53293096	G	A	158.47	33	7	3	0
Chr1D	53293252	C	G	389.47	11	17	3	0
Chr1D	53339537	A	G	167.44	0	1	4	5
Chr1D	53339570	T	C	36.24	8	0	11	4
Chr1D	53339576	T	C	478.24	0	8	9	6
Chr1D	53340306	C	G	131.9	0	6	3	1
Chr1D	53340547	G	A	147.46	2	1	4	4
Chr1D	53340961	A	G	1018.21	0	23	7	9
Chr1D	53341397	G	C	1752.46	11	42	52	23
Chr1D	53341661	A	G	819.26	0	8	29	20
Chr1D	54187793	G	A	425.39	0	7	0	12
Chr1D	54187831	A	C	429.38	0	4	0	7
Chr1D	54190276	T	C	1842.27	1	18	1	29
Chr1D	54190342	A	G	221.3	1	3	1	6
Chr1D	54190478	A	G	401.75	0	14	0	2
Chr1D	54190489	G	A	120.39	10	8	6	0
Chr1D	54190574	C	T	42.22	9	0	2	2
Chr1D	54201930	A	G	347.53	0	7	0	4
Chr1D	54203855	G	A	75.24	8	0	6	4
Chr1D	54203890	C	T	278.46	2	5	6	4
Chr1D	54203961	T	G	556.3	0	5	0	9
Chr1D	54204039	A	T	1134.22	0	17	0	12
Chr1D	54204056	T	C	1210.22	0	17	0	15
Chr1D	54204200	C	G	3468.22	0	64	0	21
Chr1D	54204230	C	G	884.21	0	21	2	4
Chr1D	54204268	A	G	386.51	0	3	0	7
Chr1D	54204273	T	G	384.51	0	3	0	7
Chr1D	54204295	A	G	435.38	0	4	0	8
Chr1D	54204307	T	G	386.39	0	4	1	7
Chr1D	54207853	A	C	1098.24	0	7	0	20
Chr1D	54207878	C	T	857.29	0	6	0	17
Chr1D	54207955	A	G	1335.22	2	12	1	23
Chr1D	54207975	T	C	1258.14	1	12	3	23
Chr1D	54208159	T	A	1010.24	0	7	0	18
Chr1D	54208162	T	G	1011.24	0	7	0	18
Chr1D	54237032	G	C	3278.22	0	25	2	56
Chr1D	54237113	T	G	3513.22	0	27	1	67
Chr1D	54237133	T	C	3744.22	0	26	3	68
Chr1D	54237167	A	G	507.42	NA	NA	1	15
Chr1D	54237186	A	T	164.44	1	0	5	6
Chr1D	54239138	T	C	434.79	NA	NA	0	11
Chr1D	54239144	A	T	437.79	NA	NA	0	13
Chr1D	54239153	G	A	551.78	NA	NA	0	16
Chr1D	54239249	A	G	2862.22	0	33	0	56
Chr1D	54239264	A	G	2928.22	0	33	0	56
Chr1D	54239345	T	C	380.75	0	2	0	8
Chr1D	54239364	A	G	468.49	0	3	0	9
Chr1D	54239369	T	C	477.86	0	3	1	10
Chr1D	54239469	A	G	365.61	0	3	2	8
Chr1D	54239477	A	G	430.74	1	2	0	9
Chr1D	54239765	T	C	1003.19	0	2	0	27
Chr1D	54239846	C	T	484.98	NA	NA	2	14
Chr1D	54239908	A	G	3643.22	1	44	2	53
Chr1D	54239928	T	G	4059.22	0	54	0	62
Chr1D	54239955	A	G	2688.46	148	16	163	82
Chr1D	54240081	C	A	12666.22	1	167	5	174
Chr1D	54240457	A	G	6731.22	0	73	0	113
Chr1D	54240579	T	C	2998.43	4	31	2	47
Chr1D	54240778	G	A	749.27	0	7	1	13
Chr1D	54240837	T	C	551.36	0	11	0	4
Chr1D	54240908	G	C	1492.26	0	6	0	31
Chr1D	54240916	A	T	1565.24	0	7	0	34
Chr1D	54241034	A	C	564.64	0	2	0	14
Chr1D	54241066	A	G	532.49	0	3	0	11
Chr1D	54244591	A	G	1789.19	0	1	0	45
Chr1D	54251025	A	G	806.23	0	8	0	13
Chr1D	54251040	A	G	795.23	0	8	0	13
Chr1D	54251802	A	G	469.49	0	3	0	9
Chr1D	54251924	T	C	791.36	0	17	0	4
Chr1D	54251959	A	G	713.36	0	16	0	4
Chr1D	54252009	T	C	770.49	0	16	0	3
Chr1D	54265321	C	T	261.3	0	7	4	1
Chr1D	54459560	C	T	7666.21	8	209	12	35
Chr1D	54665368	C	G	106.47	1	2	7	3
Chr1D	54672003	T	C	35.21	8	2	16	0
Chr1D	54672226	C	T	113.78	NA	NA	7	4
Chr1D	54876340	A	G	58.89	2	4	4	0
Chr1D	54878974	A	G	271.47	5	6	1	3
Chr1D	54953064	A	T	170.46	2	4	8	2
Chr1D	54954465	C	G	168.47	0	2	6	5
Chr1D	54955358	A	C	36.47	2	0	6	2
Chr1D	54955633	G	A	394.46	10	5	15	11
Chr1D	54960007	C	G	442.46	3	6	6	8
Chr1D	55031712	T	C	240.46	1	1	7	9
Chr1D	55031866	T	C	4823.46	24	83	91	77
Chr1D	55031905	C	A	6908.46	37	123	138	112
Chr1D	55032295	C	A	35.78	NA	NA	7	3
Chr1D	55155389	G	A	314.78	0	4	0	7
Chr1D	55155393	C	T	312.78	0	4	0	7
Chr1D	55156623	T	C	873.24	0	21	0	7
Chr1D	55528574	A	G	341.24	0	8	25	4
Chr1D	55666632	T	C	8752.46	72	174	140	110
Chr1D	55667033	G	A	9520.46	44	190	152	98
Chr1D	56161796	A	G	310.3	0	12	6	3
Chr1D	56247446	G	C	3136.46	12	82	9	21
Chr1D	56247836	T	C	3241.46	17	76	41	39
Chr1D	56248911	G	A	2805.46	9	58	32	39
Chr1D	56439018	G	A	918.24	0	17	0	9
Chr1D	56439219	G	A	111.21	13	8	13	0
Chr1D	56439386	C	A	1390.29	0	46	0	7
Chr1D	56439878	C	T	878.36	0	19	0	6
Chr1D	57210191	T	C	478.26	0	9	9	8
Chr1D	57213694	T	C	392.41	0	10	2	6
Chr1D	57217648	C	G	238.46	7	6	5	4
Chr1D	57222798	C	T	330.79	0	11	NA	NA
Chr1D	57509953	T	C	1588.46	11	26	45	28
Chr1D	57510035	C	T	3813.46	38	120	39	45
Chr1D	57511874	T	C	45.39	2	2	6	0
Chr1D	57884542	T	C	3798.46	13	88	54	45
Chr1D	57885201	T	A	6580.46	12	89	143	105
Chr1D	57943711	A	G	8407.46	40	196	161	89
Chr1D	57944514	T	A	332.3	0	6	6	6
Chr1D	57944515	A	T	323.3	0	6	6	6
Chr1D	57946688	A	G	723.46	2	11	26	13
Chr1D	57947736	T	C	33.39	5	0	6	2
Chr1D	57948403	G	T	2010.74	2	23	85	41
Chr1D	57948479	A	G	1614.44	2	29	67	36
Chr1D	58201308	G	C	662.46	10	8	34	15
Chr1D	58668391	A	C	473.67	2	19	3	0
Chr1D	58668685	A	G	4064.21	5	93	49	48
Chr1D	58669629	T	G	833.21	0	16	10	7
Chr1D	58669873	T	C	8796.46	27	198	136	111
Chr1D	58670380	T	C	667.3	0	7	18	19
Chr1D	59009977	A	G	1345.22	0	28	0	12
Chr1D	59010160	G	T	1858.22	1	44	0	14
Chr1D	59010286	T	C	1272.22	0	21	0	18
Chr1D	59010475	C	T	1674.22	0	21	0	30
Chr1D	59010785	C	T	1863.22	0	31	0	25
Chr1D	59010795	G	A	2270.22	0	39	0	25
Chr1D	59010831	A	T	1769.22	0	27	0	25
Chr1D	59010880	T	C	1154.22	0	23	0	14
Chr1D	59011143	A	G	2424.22	0	49	0	23
Chr1D	59011263	A	G	2245.24	0	40	1	21
Chr1D	59011460	T	C	5989.22	0	174	1	53
Chr1D	59011474	G	A	5877.22	0	164	0	48
Chr1D	59012103	T	G	280.82	0	8	0	2
Chr1D	59012644	A	C	6644.22	0	117	3	68
Chr1D	59012652	G	C	7141.22	0	138	3	65
Chr1D	59012667	G	A	6698.22	0	148	3	71
Chr1D	59012784	G	A	4929.23	1	78	4	68
Chr1D	59715120	T	G	5163.46	40	110	56	38
Chr1D	59715232	C	G	9312.46	65	180	142	103
Chr1D	59715258	C	G	9687.46	40	205	142	102
Chr1D	59715300	G	A	8521.46	46	201	136	68
Chr1D	59715641	C	T	8555.46	56	192	142	103
Chr1D	59715658	C	A	7880.46	48	194	134	91
Chr1D	59715777	A	G	6808.46	44	156	112	68
Chr1D	59716115	G	A	5158.46	8	66	125	102
Chr1D	59716325	G	C	1345.53	2	28	52	26
Chr1D	60339405	C	T	658.46	7	20	19	5
Chr1D	60339406	T	C	666.46	7	20	19	5
Chr1D	60339428	T	C	818.78	11	30	44	5
Chr1D	60339457	T	C	1035.46	22	44	62	9
Chr1D	60339475	A	G	1246.62	23	42	64	5
Chr1D	60339536	T	C	1205.46	21	43	69	10
Chr1D	60339671	A	C	1532.46	41	38	73	26
Chr1D	60339710	C	T	1721.46	38	46	69	19
Chr1D	60339725	C	T	1336.46	37	40	80	17
Chr1D	60339741	G	A	1467.46	37	42	87	18
Chr1D	60340007	A	G	441.46	16	12	43	6
Chr1D	60340064	T	C	1027.46	25	14	76	23
Chr1D	60340661	C	T	1574.46	11	17	76	33
Chr1D	60340857	C	G	3307.46	23	85	144	42
Chr1D	60340879	T	C	3253.46	29	87	151	44
Chr1D	60341029	A	G	873.46	2	2	78	32
Chr1D	60341211	T	A	2560.46	12	68	83	27
Chr1D	60341220	A	G	2440.46	15	61	79	25
Chr1D	60341245	A	G	2843.46	28	91	83	20
Chr1D	60341483	A	C	198.46	8	3	83	10
Chr1D	60341604	T	C	263.46	1	2	27	8
Chr1D	60341663	C	T	199.46	1	2	16	5
Chr1D	60341758	A	G	106.78	NA	NA	34	6
Chr1D	60341807	T	C	371.56	0	4	64	10
[truncated: 72,207 more rows]
