# Supplementary material for: Cloning of the broadly effective wheat leaf rust resistance gene Lr42 transferred from Aegilops tauschii
Source: Nat Commun. 2022 Jun 1;13:3044. doi: 10.1038/s41467-022-30784-9 (PMC9160033; doi:10.1038/s41467-022-30784-9)
Supplement: Supplementary file 13 — Source Data [file 41467_2022_30784_MOESM13_ESM.zip › 08_SourceData/SourceData14_SupplementaryFigure7_and_8.qPCR.cn.txt]

Sample	CNmean0309	CNsd0309
933-1-1	2.2	0.424264068711929
933-1-2	1.6	0.565685424949238
933-1-3	2	0.14142135623731
968-3-1	4.5	0.282842712474619
968-3-2	6.2	0.282842712474619
968-3-3	3.05	0.212132034355964
968-3-4	4.75	0.353553390593274
968-3-9	8.45	1.76776695296637
Bobwhite	0	0
Thatcher	0	0
ThatcherLr42	1	0
UbipLr42-3-1	3	0.707106781186548
UbipLr42-3-2	1.55	0.353553390593274
UbipLr42-3-3	1.2	0.141421356237309
