# Supplementary material for: Cloning of the broadly effective wheat leaf rust resistance gene Lr42 transferred from Aegilops tauschii
Source: Nat Commun. 2022 Jun 1;13:3044. doi: 10.1038/s41467-022-30784-9 (PMC9160033; doi:10.1038/s41467-022-30784-9)
Supplement: Supplementary file 13 — Source Data [file 41467_2022_30784_MOESM13_ESM.zip › 08_SourceData/SourceData15_SupplementaryFigure9b.txt]

Well	Target	Content	Sample	Group	Cq
1	RL1	LIC-1	LIC-1_1	LIC	26.86
2	RL1	LIC-1	LIC-1_2	LIC	27.02
3	RL1	LIC-1	LIC-1_3	LIC	27.03
4	RL1	LIC-2	LIC-2_1	LIC	25.98
5	RL1	LIC-2	LIC-2_2	LIC	26.2
6	RL1	LIC-2	LIC-2_3	LIC	26.22
7	RL1	LIC-3	LIC-3_1	LIC	25.17
8	RL1	LIC-3	LIC-3_2	LIC	25.77
9	RL1	LIC-3	LIC-3_3	LIC	25.48
10	RL1	Lr42-1	Lr42-1_1	Lr42	25.9
11	RL1	Lr42-1	Lr42-1_2	Lr42	25.69
12	RL1	Lr42-1	Lr42-1_3	Lr42	25.64
13	RL1	Lr42-2	Lr42-2_1	Lr42	25.23
14	RL1	Lr42-2	Lr42-2_2	Lr42	25.5
15	RL1	Lr42-2	Lr42-2_3	Lr42	25.42
16	RL1	Lr42-3	Lr42-3_1	Lr42	24.54
17	RL1	Lr42-3	Lr42-3_2	Lr42	24.57
18	RL1	Lr42-3	Lr42-3_3	Lr42	24.52
19	Lr42	LIC-1	LIC-1_1	LIC	28.61
20	Lr42	LIC-1	LIC-1_2	LIC	28.51
21	Lr42	LIC-1	LIC-1_3	LIC	28.67
22	Lr42	LIC-2	LIC-2_1	LIC	27.92
23	Lr42	LIC-2	LIC-2_2	LIC	27.58
24	Lr42	LIC-2	LIC-2_3	LIC	27.81
25	Lr42	LIC-3	LIC-3_1	LIC	27.01
26	Lr42	LIC-3	LIC-3_2	LIC	26.84
27	Lr42	LIC-3	LIC-3_3	LIC	26.91
28	Lr42	Lr42-1	Lr42-1_1	Lr42	27.86
29	Lr42	Lr42-1	Lr42-1_2	Lr42	28.29
30	Lr42	Lr42-1	Lr42-1_3	Lr42	28.45
31	Lr42	Lr42-2	Lr42-2_1	Lr42	28.09
32	Lr42	Lr42-2	Lr42-2_2	Lr42	28.19
33	Lr42	Lr42-2	Lr42-2_3	Lr42	28.16
34	Lr42	Lr42-3	Lr42-3_1	Lr42	28.18
35	Lr42	Lr42-3	Lr42-3_2	Lr42	28.27
36	Lr42	Lr42-3	Lr42-3_3	Lr42	28.24
