# Supplementary material for: Cloning of the broadly effective wheat leaf rust resistance gene Lr42 transferred from Aegilops tauschii
Source: Nat Commun. 2022 Jun 1;13:3044. doi: 10.1038/s41467-022-30784-9 (PMC9160033; doi:10.1038/s41467-022-30784-9)
Supplement: Supplementary file 13 — Source Data [file 41467_2022_30784_MOESM13_ESM.zip › 08_SourceData/SourceData1_Figure1c_BSR.txt]

CHR	POS	REF	ALT	QUAL	P1R_REF	P1R_ALT	P1S_REF	P1S_ALT	ppmt	ppwt	ppp
Chr1D	145222	T	A	161.95	22	7	13	1	0	0.0258000036180432	0
Chr1D	147094	G	C	8935.46	185	65	37	211	0	0	0
Chr1D	147154	C	A	8839.46	176	74	42	205	0	0	0
Chr1D	147208	G	A	8171.46	193	53	51	192	0	0	0
Chr1D	147214	G	A	7947.46	190	52	49	187	0	0	0
Chr1D	147269	T	C	1407.21	110	4	37	43	0.414300638188395	0	0
Chr1D	157100	T	C	1097.21	29	19	0	23	0	0.0521841067570644	0
Chr1D	157390	C	G	8900.46	183	67	40	208	0	0	0
Chr1D	157479	C	T	9834.46	160	90	44	206	0	0	0
Chr1D	157482	G	A	9615.46	166	84	46	204	0	0	0
Chr1D	157494	G	A	8764.46	168	80	50	200	0	0	0
Chr1D	157542	C	T	8881.46	167	81	45	205	0	0	0
Chr1D	157610	A	G	9859.46	156	93	51	197	0	0	0
Chr1D	157895	A	G	430.46	6	4	5	12	0	0	0
Chr1D	158137	T	G	9579.46	146	95	42	198	0	0	0
Chr1D	158167	C	A	7028.46	207	43	65	183	0	0	0
Chr1D	158270	A	G	7067.46	194	55	54	179	0	0	0
Chr1D	161672	T	C	1291.46	46	8	7	35	0	0	0
Chr1D	161965	G	A	1389.46	45	6	11	44	0	0	0
Chr1D	164642	C	T	749.21	142	12	15	26	0.533948863896731	0	0
Chr1D	167836	G	C	523.14	26	2	14	18	0.0693802515157552	0	0
Chr1D	167870	C	T	1073.86	23	2	13	32	0.0588732152542746	0	0
Chr1D	167871	A	C	1076.21	23	2	13	32	0.0588732152542746	0	0
Chr1D	167876	T	G	1096.71	24	2	13	32	0.0623150225981247	0	0
Chr1D	168818	T	A	573.46	39	9	7	14	0	0	0
Chr1D	168846	G	A	236.46	30	4	10	7	0	0	0
Chr1D	168919	T	G	206.21	30	1	18	7	0.0803939268055939	0	0
Chr1D	168931	C	T	345.21	28	1	19	11	0.0729985572084928	0	0
Chr1D	168937	G	A	498.48	33	3	18	14	0.0996942836750208	0	0
Chr1D	168939	G	C	464.48	33	3	19	13	0.0996942836750208	0	0
Chr1D	168988	G	A	1130.46	32	14	4	30	0	0	0
Chr1D	169831	G	A	2640.46	38	20	13	58	0	0	0
Chr1D	171221	A	G	1476.46	43	16	21	36	0	0	0
Chr1D	171377	C	T	911.46	19	18	11	16	0	0	0
Chr1D	181772	G	C	13920.31	1	241	9	125	0.706510002537457	0.478212689300996	0
Chr1D	181838	T	C	4281.46	206	36	129	116	0	0	0
Chr1D	181918	A	C	8647.46	169	68	47	192	0	0	0
Chr1D	182543	A	G	487.46	3	8	7	9	0	0	0
Chr1D	182620	C	G	753.21	14	7	0	18	0	0.0367163202713	0
Chr1D	182644	A	G	657.21	13	5	0	17	0	0.0338582987455008	0
Chr1D	182767	C	A	472.46	10	6	3	11	0	0	0
Chr1D	182776	A	T	466.46	6	6	3	11	0	0	0
Chr1D	183415	A	G	8104.46	179	69	47	200	0	0	0
Chr1D	183530	A	C	5452.46	138	60	25	120	0	0	0
Chr1D	188895	C	T	129.21	22	10	29	0	0	0.0729985572084928	0
Chr1D	189084	T	A	134.47	44	4	10	4	0.149307168673717	0	0
Chr1D	189085	C	T	124.49	46	4	10	4	0.157853137828995	0	0
Chr1D	189086	C	G	128.48	46	4	10	4	0.157853137828995	0	0
Chr1D	189087	A	C	127.49	46	4	8	4	0.157853137828995	0	0
Chr1D	189088	G	C	128.48	46	4	8	4	0.157853137828995	0	0
Chr1D	193279	A	G	1948.46	60	17	30	63	0	0	0
Chr1D	193413	T	A	2096.46	56	19	12	64	0	0	0
Chr1D	193443	C	A	644.46	46	8	13	14	0	0	0
Chr1D	193444	C	T	641.46	47	8	13	14	0	0	0
Chr1D	193619	C	T	331.21	37	0	19	12	0.103674673716219	0	0
Chr1D	193631	G	A	322.21	38	0	23	12	0.10768989726908	0	0
Chr1D	193637	T	C	307.21	39	0	25	12	0.111737790169572	0	0
Chr1D	193643	A	G	361.21	38	0	26	15	0.10768989726908	0	0
Chr1D	193649	G	A	350.21	42	0	22	14	0.124056600497881	0	0
Chr1D	193780	A	G	123.21	24	0	24	5	0.0554953812214544	0	0
Chr1D	193789	C	T	122.21	22	0	22	5	0.0489419785657168	0	0
Chr1D	193792	A	G	123.21	22	0	22	5	0.0489419785657168	0	0
Chr1D	193824	A	G	389.47	18	2	14	12	0.0426754714205919	0	0
Chr1D	193837	T	C	496.46	14	2	15	14	0.0310846143769852	0	0
Chr1D	193840	T	C	491.46	14	2	15	14	0.0310846143769852	0	0
Chr1D	193849	C	A	60.21	15	6	32	0	0	0.0841660264072912	0
Chr1D	193876	C	T	1205.46	17	7	11	28	0	0	0
Chr1D	193912	C	T	1631.46	16	11	8	41	0	0	0
Chr1D	194051	C	A	2336.46	41	16	16	63	0	0	0
Chr1D	194090	T	C	3835.46	50	34	12	109	0	0.437649009372761	0
Chr1D	194177	G	T	2868.46	25	17	11	75	0	0	0
Chr1D	194218	A	G	2224.46	19	8	9	68	0	0	0
Chr1D	194285	C	T	816.46	14	6	3	22	0	0	0
Chr1D	195062	A	G	1760.46	21	8	8	46	0	0	0
Chr1D	195143	C	T	2126.46	45	9	11	84	0	0	0
Chr1D	205015	A	G	509.21	9	3	2	16	0	0.0367163202713	0
Chr1D	205020	G	A	116.21	13	0	17	5	0.0232939201839106	0	0
Chr1D	205058	T	C	39.21	46	1	43	6	0.145054177459829	0	0
Chr1D	205227	G	A	697.46	21	15	10	6	0	0	0
Chr1D	205236	G	A	635.46	19	15	9	6	0	0	0
Chr1D	205278	G	C	495.46	12	18	7	5	0	0	0
Chr1D	205668	A	G	1096.46	46	23	7	22	0	0	0
Chr1D	205952	G	A	1790.46	19	52	6	15	0	0	0
Chr1D	206071	A	G	700.46	49	14	8	11	0	0	0
Chr1D	219188	A	G	1019.06	31	2	5	32	0.0879844830186436	0	0
Chr1D	219195	T	C	1207.46	42	4	6	38	0.140816694805895	0	0
Chr1D	219197	T	C	1220.47	51	4	6	39	0.179380270974712	0	0
Chr1D	219245	A	G	2162.46	86	11	19	71	0	0	0
Chr1D	219251	C	T	3199.48	93	16	19	99	0	0	0
Chr1D	219327	G	C	3253.46	56	21	16	104	0	0	0
Chr1D	219372	A	G	3558.46	27	21	17	80	0	0	0
Chr1D	219765	T	C	1553.48	11	16	3	30	0	0.0879844830186436	0
Chr1D	219783	G	A	1655.14	11	20	2	33	0	0.0957509403406082	0
Chr1D	219822	C	G	1977.21	7	29	0	32	0	0.0841660264072912	0
Chr1D	219843	G	A	1821.21	11	33	1	33	0	0.0918469045389663	0
Chr1D	219858	C	T	1654.47	15	28	3	34	0	0.103674673716219	0
Chr1D	219870	C	T	1728.46	20	24	6	39	0	0	0
Chr1D	219938	T	G	2203.46	53	29	10	55	0	0	0
Chr1D	220145	C	T	1959.46	68	12	8	49	0	0	0
Chr1D	220160	G	A	1680.46	71	10	11	43	0	0	0
Chr1D	220196	T	C	445.46	62	6	9	12	0.235437902872008	0	0
Chr1D	220216	A	G	139.21	47	3	7	5	0.157853137828995	0	0
Chr1D	220241	G	A	349.46	31	8	5	5	0	0	0
Chr1D	221884	T	C	827.21	4	25	44	2	0	0.140816694805895	0
Chr1D	222516	G	A	1462.46	25	23	5	28	0	0	0
Chr1D	222531	C	T	1344.46	27	23	5	30	0	0	0
Chr1D	222699	G	T	617.46	20	9	6	13	0	0	0
Chr1D	222759	C	T	32.74	36	4	18	1	0.115816238403188	0.0396562104641869	0
Chr1D	222790	T	C	910.46	73	7	29	26	0.28586197797659	0	0
Chr1D	222800	T	G	1602.46	75	15	29	37	0	0	0
Chr1D	222855	A	G	2651.46	81	30	15	66	0	0	0
Chr1D	222864	G	C	2744.46	76	31	12	70	0	0	0
Chr1D	222939	G	A	1330.46	41	13	15	40	0	0	0
Chr1D	222963	G	C	1385.46	34	10	14	37	0	0	0
Chr1D	222975	C	G	1103.46	27	13	10	25	0	0	0
Chr1D	223017	A	G	810.22	21	8	1	20	0	0.0457715773599075	0
Chr1D	223044	C	T	738.46	15	10	2	16	0	0.0367163202713	0
Chr1D	223062	G	C	454.46	28	7	5	8	0	0	0
Chr1D	223074	G	A	325.46	27	4	5	8	0	0	0
Chr1D	223095	A	G	302.46	26	4	4	7	0	0	0
Chr1D	223116	A	G	88.22	38	2	9	4	0.115816238403188	0	0
Chr1D	223206	G	A	207.28	37	2	11	7	0.111737790169572	0	0
Chr1D	223999	C	G	1265.46	21	12	8	43	0	0	0
Chr1D	224465	A	C	2522.46	46	23	14	72	0	0	0
Chr1D	224498	G	T	2464.46	46	24	12	69	0	0	0
Chr1D	224597	G	A	1650.46	58	16	24	50	0	0	0
Chr1D	224600	T	C	1612.46	53	16	24	50	0	0	0
Chr1D	224814	C	T	250.07	13	1	3	8	0.0258000036180432	0	0
Chr1D	309094	A	C	257.21	24	9	39	0	0	0.111737790169572	0
Chr1D	309126	C	T	140.21	49	9	51	0	0	0.162142972464008	0
Chr1D	309139	A	G	163.21	43	9	46	0	0	0.140816694805895	0
Chr1D	309142	G	T	173.21	41	9	46	0	0	0.140816694805895	0
Chr1D	309468	C	T	63.21	22	4	63	2	0	0.22257249170296	0
Chr1D	309530	C	T	53.21	25	4	31	1	0	0.0841660264072912	0
Chr1D	309531	C	T	56.21	25	4	36	1	0	0.103674673716219	0
Chr1D	309532	C	G	52.21	26	4	36	1	0	0.103674673716219	0
Chr1D	309535	C	G	43.21	26	4	35	1	0	0.0996942836750208	0
Chr1D	1900078	G	T	194.85	7	6	9	1	0	0.016350361893345	0
Chr1D	3920920	C	T	1294.27	19	0	4	42	0.0396562104641869	0.140816694805895	0.00558425648609376
Chr1D	3920967	G	A	809.21	4	23	55	1	0	0.183702198407154	0
Chr1D	3921177	G	A	827.44	15	0	0	24	0.0283977085298044	0.0554953812214544	0.00157594166067724
Chr1D	3921215	T	C	1280.21	7	38	40	0	0	0.115816238403188	0
Chr1D	3921312	T	C	2971.56	168	33	6	78	0	0.302181511938459	0
Chr1D	3921324	C	T	2936.59	135	29	5	73	0	0.277600588389797	0
Chr1D	3925067	T	G	3612.21	62	19	4	116	0	0.434379082103701	0
Chr1D	4051544	C	T	5010.46	127	19	26	163	0	0	0
Chr1D	4051546	C	T	3710.46	25	126	221	23	0	0.709412989043163	0
Chr1D	4051630	T	G	4097.21	42	135	238	8	0	0.712281307646169	0
Chr1D	4051667	T	C	375.21	34	13	234	5	0	0.702089296765572	0
Chr1D	4051673	C	G	337.21	34	12	232	5	0	0.699097174735135	0
Chr1D	4051677	G	A	82.21	35	5	236	5	0	0.705045334876186	0
Chr1D	4051679	G	A	75.21	35	5	236	5	0	0.705045334876186	0
Chr1D	4051687	C	T	824.21	39	31	228	5	0	0.693002322094951	0
Chr1D	4051691	G	C	1085.21	38	36	235	6	0	0.705045334876186	0
Chr1D	4051705	A	G	2010.21	32	62	218	6	0	0.678727221281574	0
Chr1D	4051758	G	A	5625.21	32	158	239	11	0	0.717916118597167	0
Chr1D	4051781	C	T	6234.21	28	194	239	11	0	0.717916118597167	0
Chr1D	4051824	G	A	4993.21	23	212	230	14	0.696068382495226	0.709412989043163	0.493799951804377
Chr1D	4051852	T	C	4409.21	22	148	228	9	0	0.699097174735135	0
Chr1D	4063664	A	C	131.22	3	7	11	0	0	0.0185664926272557	0
Chr1D	4064008	C	T	1079.21	38	42	41	0	0	0.119923178966804	0
Chr1D	4064087	A	G	42.21	111	10	122	6	0.437649009372761	0.45993513204263	0
Chr1D	4064114	A	G	93.21	83	9	125	4	0.333926342690621	0.463033642430458	0
Chr1D	4064127	T	C	1252.21	45	42	129	5	0	0.478212689300996	0
Chr1D	4064130	G	T	867.21	55	33	132	1	0	0.475218338804168	0
Chr1D	4064173	G	C	177.21	38	9	120	2	0	0.440897239418199	0
Chr1D	4064195	T	A	66.21	37	5	112	2	0	0.414300638188395	0
Chr1D	4064204	C	T	67.21	38	6	112	2	0	0.414300638188395	0
Chr1D	4064211	A	G	56.21	39	5	119	2	0	0.437649009372761	0
Chr1D	4064216	G	A	124.21	37	7	123	0	0	0.444123841105713	0
Chr1D	4064218	T	G	86.21	39	6	118	2	0	0.434379082103701	0
Chr1D	4064231	T	A	599.21	24	19	120	2	0	0.440897239418199	0
Chr1D	4064232	G	T	285.21	32	11	122	0	0	0.440897239418199	0
Chr1D	4064251	T	C	728.21	20	25	123	2	0	0.450512456780847	0
Chr1D	4064330	A	T	1829.21	53	64	139	0	0	0.492878960241313	0
Chr1D	4064347	A	G	1688.21	57	65	138	0	0	0.489986057010553	0
Chr1D	4064420	G	C	1626.21	73	58	112	1	0	0.410877324683505	0
Chr1D	4064564	T	G	1209.21	16	34	38	0	0	0.10768989726908	0
Chr1D	4200278	G	T	168.21	12	6	119	0	0	0.431087393403902	0
Chr1D	4200285	G	T	442.21	12	13	111	0	0	0.403964502333766	0
Chr1D	4200302	C	T	522.21	10	15	69	0	0	0.239708432177102	0
Chr1D	4200326	A	G	891.21	8	36	60	1	0	0.205324855142818	0
Chr1D	4201025	C	T	8264.85	188	62	19	231	0	0.717916118597167	0
Chr1D	4201639	T	C	1637.21	38	54	141	1	0	0.501438504176006	0
Chr1D	4201766	C	T	1493.21	29	43	128	0	0	0.45993513204263	0
Chr1D	4201769	C	T	1491.21	27	43	135	0	0	0.48118652434483	0
Chr1D	4201793	G	A	1619.21	25	51	146	2	0	0.518032402266586	0
Chr1D	4203354	C	T	5759.21	22	175	223	15	0	0.700597782612451	0
Chr1D	4203397	C	T	2810.24	11	92	98	7	0	0.382696145236422	0
Chr1D	4242388	A	G	610.44	1	24	42	3	0.0588732152542746	0.136596419378756	0.0080418704010487
Chr1D	4242395	C	A	1084.44	31	1	2	40	0.0841660264072912	0.124056600497881	0.0104413511135035
Chr1D	4244060	C	T	518.46	3	10	12	9	0	0	0
Chr1D	4244169	C	T	806.21	6	32	49	2	0	0.162142972464008	0
Chr1D	4245274	C	T	476.46	8	3	3	14	0	0	0
Chr1D	4245379	T	G	383.05	17	1	3	12	0.0367163202713	0	0
Chr1D	4245502	G	A	414.89	0	11	18	1	0.0185664926272557	0.0396562104641869	0.000736276739208226
Chr1D	4245516	T	C	315.21	15	0	3	11	0.0283977085298044	0	0
Chr1D	4245697	C	T	1189.22	4	38	80	4	0.124056600497881	0.302181511938459	0.0374876111043952
Chr1D	4245703	T	G	1072.21	4	35	79	4	0	0.298128059028071	0
Chr1D	4245769	C	T	1297.51	7	46	113	7	0	0.434379082103701	0
Chr1D	4245838	C	G	1156.21	83	3	17	47	0.310233358247829	0	0
Chr1D	4246559	C	G	544.22	0	17	45	10	0.0338582987455008	0	0
Chr1D	4246561	A	T	538.22	0	17	45	10	0.0338582987455008	0	0
Chr1D	4246627	G	C	1393.21	6	6	1	33	0	0.0918469045389663	0
Chr1D	4246760	T	C	603.76	11	23	40	3	0	0.128214543693616	0
Chr1D	4246938	T	A	645.76	14	22	54	5	0	0.19667784427439	0
Chr1D	4248051	A	G	544.21	6	18	35	2	0	0.103674673716219	0
Chr1D	4248081	C	T	636.21	6	21	45	2	0	0.145054177459829	0
Chr1D	4248154	G	A	512.05	2	16	49	1	0.0367163202713	0.157853137828995	0.00579578636435903
Chr1D	4248211	C	G	1078.21	4	36	58	0	0.115816238403188	0.192352181020492	0.0222775060544425
Chr1D	4248222	A	G	1342.21	4	43	60	0	0.145054177459829	0.201002432364591	0.0291562424940708
Chr1D	4248810	A	G	1820.21	22	61	93	3	0	0.349316329735214	0
Chr1D	4248816	C	T	1852.21	23	63	88	3	0	0.330027267477755	0
Chr1D	4248840	G	A	2077.21	21	57	109	3	0	0.407431951930232	0
Chr1D	4248951	C	T	1708.21	20	53	102	4	0	0.386296003144159	0
Chr1D	4249547	G	A	3750.21	53	7	3	147	0	0.523411786050685	0
Chr1D	4249596	G	A	736.21	5	21	104	1	0	0.382696145236422	0
Chr1D	4273988	T	C	1236.49	9	44	32	3	0	0.0957509403406082	0
Chr1D	4276098	C	G	1127.21	33	6	1	31	0	0.0841660264072912	0
Chr1D	4276376	C	T	4269.23	6	65	4	72	0.248217976654222	0.269276256640392	0
Chr1D	4276379	A	G	4224.23	6	65	5	71	0.248217976654222	0.269276256640392	0
Chr1D	4276445	A	G	5015.23	0	61	5	80	0.205324855142818	0.306216725130393	0
Chr1D	4276487	T	C	3984.21	69	27	6	116	0	0.440897239418199	0
Chr1D	4276601	C	T	2953.21	0	56	10	35	0.183702198407154	0	0
Chr1D	4276694	G	A	1537.46	24	4	4	43	0	0.145054177459829	0
Chr1D	4276826	G	A	577.39	12	0	1	16	0.0208819072833034	0.0338582987455008	0.000707025855173937
Chr1D	4276828	G	C	582.39	12	0	1	16	0.0208819072833034	0.0338582987455008	0.000707025855173937
Chr1D	4338179	T	C	1538.46	86	17	5	35	0	0	0
Chr1D	4338182	G	A	1375.46	87	16	5	35	0	0	0
Chr1D	4338288	C	A	1372.46	57	18	5	36	0	0	0
Chr1D	4338332	A	G	1504.46	54	19	7	29	0	0	0
Chr1D	4338452	C	A	1303.24	63	13	2	32	0	0.0918469045389663	0
Chr1D	4338562	C	T	1466.21	31	18	1	28	0	0.0729985572084928	0
Chr1D	4338596	C	T	1899.21	41	29	2	50	0	0.166442027748398	0
Chr1D	4778445	G	A	1550.46	31	8	6	46	0	0	0
Chr1D	4778486	A	G	1756.21	78	72	249	1	0	0.717916118597167	0
Chr1D	4778534	C	T	2227.21	98	87	249	1	0	0.717916118597167	0
Chr1D	4778548	T	G	3130.21	99	115	249	1	0	0.717916118597167	0
Chr1D	4778566	C	T	2949.21	53	96	202	3	0	0.645800095579334	0
Chr1D	4778574	T	C	12030.22	0	130	9	191	0.466111118467603	0.636445442411339	0
Chr1D	4778586	G	C	2321.21	38	72	207	2	0	0.653068276649729	0
Chr1D	4778622	G	C	15792.22	0	214	7	238	0.661894400382046	0.710851447387247	0
Chr1D	4778686	C	T	11353.21	118	131	5	240	0	0.710851447387247	0
Chr1D	4778842	G	A	5438.21	72	175	244	4	0	0.715115505398919	0
Chr1D	4778884	A	G	5762.21	68	181	249	1	0	0.717916118597167	0
Chr1D	4778914	G	A	6225.21	53	196	248	2	0	0.717916118597167	0
Chr1D	4778953	G	A	8319.46	201	46	23	224	0	0.713702637860599	0
Chr1D	4779024	G	T	9342.46	183	67	24	225	0	0.716519976963531	0
Chr1D	4779132	C	T	9340.21	177	62	16	216	0	0.691455126237805	0
Chr1D	4779193	C	T	6238.21	61	187	247	3	0	0.717916118597167	0
Chr1D	4779352	T	C	15822.21	1	244	24	226	0.710851447387247	0.717916118597167	0
Chr1D	4779419	G	A	7804.46	195	55	27	219	0	0	0
Chr1D	4779547	C	A	9547.21	181	69	12	236	0	0.715115505398919	0
Chr1D	4779622	A	G	16797.22	0	245	6	237	0.710851447387247	0.707965863894634	0
Chr1D	4780507	C	T	5791.46	105	36	18	153	0	0	0
Chr1D	4780510	G	A	9872.21	2	136	19	157	0.489986057010553	0	0
Chr1D	4780687	G	A	16282.22	0	240	12	234	0.703571790117833	0.712281307646169	0
Chr1D	4780846	A	G	14346.21	2	197	42	202	0.634537572192268	0	0
Chr1D	4780861	A	G	14010.21	0	199	45	203	0.634537572192268	0	0
Chr1D	4780883	G	A	9761.46	141	107	37	213	0	0	0
Chr1D	4780989	C	T	139.21	40	8	113	0	0	0.410877324683505	0
Chr1D	4780990	G	C	140.21	38	8	111	0	0	0.403964502333766	0
Chr1D	4952890	C	G	19258.22	0	250	11	239	0.717916118597167	0.717916118597167	0
Chr1D	4954857	T	C	17717.22	1	246	6	240	0.713702637860599	0.712281307646169	0
Chr1D	4955051	A	G	17764.22	2	237	17	222	0.702089296765572	0.702089296765572	0
Chr1D	4955358	A	G	13555.21	0	227	19	227	0.683574373380471	0.712281307646169	0
Chr1D	4955467	G	C	8847.22	0	109	9	131	0.396963338195842	0.495751922297144	0
Chr1D	5062090	G	A	8496.46	209	40	28	217	0	0	0
Chr1D	5062165	A	C	16095.21	0	243	31	219	0.707965863894634	0	0
Chr1D	5062229	G	T	17946.22	0	236	12	222	0.697587399487662	0.694540048647992	0
Chr1D	5062309	A	G	3424.21	0	38	16	60	0.10768989726908	0	0
Chr1D	5062315	A	G	3140.21	0	35	16	55	0.0957509403406082	0	0
Chr1D	5062316	C	T	3094.21	0	35	16	55	0.0957509403406082	0	0
Chr1D	5062320	T	C	3121.21	0	35	17	54	0.0957509403406082	0	0
Chr1D	6677081	A	G	464.5	10	0	0	16	0.016350361893345	0.0310846143769852	0.000508244694378784
Chr1D	6677623	G	A	1838.46	22	10	9	47	0	0	0
Chr1D	6677897	T	C	1630.21	21	6	1	39	0	0.115816238403188	0
Chr1D	6678185	G	T	1047.47	15	1	3	29	0.0310846143769852	0.0841660264072912	0.0026162684745138
Chr1D	6678717	G	A	2401.21	27	19	2	57	0	0.19667784427439	0
Chr1D	6678977	C	T	2264.21	44	18	4	62	0	0.22686912390618	0
Chr1D	6678992	G	A	2243.21	51	18	4	71	0	0.265091751091526	0
Chr1D	6679000	A	G	1931.21	52	16	4	62	0	0.22686912390618	0
Chr1D	6679019	A	T	1280.56	29	11	2	28	0	0.0766706149914479	0
Chr1D	6679028	T	C	815.71	31	7	2	20	0	0.0489419785657168	0
Chr1D	6681020	T	C	743.49	9	3	2	19	0	0.0457715773599075	0
Chr1D	6681030	T	G	602.47	11	3	2	16	0	0.0367163202713	0
Chr1D	6681042	C	A	504.24	10	0	2	15	0.016350361893345	0.0338582987455008	0.000553595437581928
Chr1D	6681044	G	A	509.24	11	0	2	15	0.0185664926272557	0.0338582987455008	0.000628629854029761
Chr1D	6681051	C	T	314.21	18	0	2	10	0.0367163202713	0.0208819072833034	0.000766706795689361
Chr1D	6681115	A	G	489.46	14	4	2	11	0	0.0232939201839106	0
Chr1D	6681118	C	G	475.46	18	4	2	11	0	0.0232939201839106	0
Chr1D	6681120	A	G	491.46	18	4	2	11	0	0.0232939201839106	0
Chr1D	6681167	C	A	542.22	11	4	0	11	0	0.0185664926272557	0
Chr1D	6779932	C	T	1665.46	32	20	5	47	0	0.166442027748398	0
Chr1D	6779966	G	C	1458.46	41	18	6	42	0	0	0
Chr1D	6780603	A	G	926.23	2	25	27	1	0.0658182236797879	0.0693802515157552	0.00456648491322392
Chr1D	6780643	T	C	1166.21	6	43	50	0	0	0.157853137828995	0
Chr1D	6780700	C	T	1057.21	4	34	31	0	0	0.0803939268055939	0
Chr1D	6785013	G	T	2094.22	23	15	3	52	0	0.179380270974712	0
Chr1D	6785302	A	T	2909.21	91	13	4	93	0	0.353111367174847	0
Chr1D	6785365	C	G	3191.22	75	26	6	88	0	0.34166297324128	0
Chr1D	6785493	C	T	1500.21	13	42	76	1	0	0.273446043917814	0
Chr1D	6785942	T	C	1375.21	28	12	1	40	0	0.119923178966804	0
Chr1D	6787805	A	G	4005.21	48	136	238	5	0	0.707965863894634	0
Chr1D	6829253	G	C	465.44	15	0	0	13	0.0283977085298044	0.0232939201839106	0.000661493955899221
Chr1D	6829350	C	T	758.26	15	3	1	26	0	0.0658182236797879	0
Chr1D	6830037	G	A	865.48	18	9	3	28	0	0.0803939268055939	0
Chr1D	6835160	A	G	756.21	10	25	43	0	0	0.128214543693616	0
Chr1D	6835197	G	A	742.21	12	25	42	0	0	0.124056600497881	0
Chr1D	6835222	A	G	498.21	14	22	46	0	0	0.140816694805895	0
Chr1D	6835225	T	C	488.21	16	22	41	0	0	0.119923178966804	0
Chr1D	6835283	A	G	569.21	6	16	23	0	0	0.0521841067570644	0
Chr1D	7123527	A	G	2439.44	2	73	30	1	0.265091751091526	0.0803939268055939	0.0213117668340189
Chr1D	7123551	T	C	2359.44	1	75	24	1	0.269276256640392	0.0588732152542746	0.0158531590200551
Chr1D	7123560	G	T	2328.44	1	77	23	1	0.277600588389797	0.0554953812214544	0.0154055504799918
Chr1D	7124095	G	C	1851.24	14	64	44	2	0	0.140816694805895	0
Chr1D	7125032	C	A	645.47	24	1	0	19	0.0588732152542746	0.0396562104641869	0.00233468861482689
Chr1D	7125394	T	A	317.47	17	0	0	10	0.0338582987455008	0.016350361893345	0.000553595437581928
Chr1D	7129188	G	T	543.21	6	6	2	16	0	0.0367163202713	0
Chr1D	7130160	A	G	3940.46	78	13	15	114	0	0	0
Chr1D	7130404	C	G	15431.21	0	247	25	222	0.713702637860599	0	0
Chr1D	7130410	T	C	6982.21	29	218	243	7	0	0.717916118597167	0
Chr1D	7130476	C	T	6877.21	216	13	33	209	0.686755945522488	0	0
Chr1D	7142210	G	C	1898.46	111	11	31	60	0.440897239418199	0	0
Chr1D	7142211	G	T	1870.46	107	11	30	60	0.427773883964469	0	0
Chr1D	7142220	T	G	1982.46	92	9	25	58	0.368077436803773	0	0
Chr1D	7142243	G	C	2015.47	92	8	22	60	0.364368262259225	0	0
Chr1D	7183139	T	C	3605.46	3	16	10	84	0	0	0
Chr1D	7195624	A	G	3521.46	4	15	85	102	0	0	0
Chr1D	7195668	C	T	2736.49	4	25	70	81	0	0	0
Chr1D	7195705	G	T	2734.53	2	25	31	66	0.0658182236797879	0	0
Chr1D	7195758	T	G	1661.21	0	15	23	41	0.0283977085298044	0	0
Chr1D	7195784	T	C	1053.24	0	11	22	26	0.0185664926272557	0	0
Chr1D	7576055	G	A	9985.21	0	187	13	130	0.610632900586995	0.504252368070784	0
Chr1D	7576961	G	A	8329.46	211	39	24	225	0	0.716519976963531	0
Chr1D	7576998	T	C	18204.22	0	246	7	237	0.712281307646169	0.709412989043163	0
Chr1D	7692481	A	G	985.21	6	35	62	1	0	0.213959046295584	0
Chr1D	7692548	T	C	678.21	4	23	61	2	0	0.213959046295584	0
Chr1D	7692553	C	T	562.21	5	23	57	2	0	0.19667784427439	0
Chr1D	7692571	G	A	651.21	6	19	46	1	0	0.145054177459829	0
Chr1D	7692576	A	G	1663.21	21	6	1	39	0	0.115816238403188	0
Chr1D	7692725	T	C	72.22	13	0	34	7	0.0232939201839106	0	0
Chr1D	7692734	C	T	190.39	13	1	34	10	0.0258000036180432	0	0
Chr1D	7692816	G	A	201.06	14	1	18	10	0.0283977085298044	0	0
Chr1D	7692891	T	A	220.33	21	1	20	14	0.0489419785657168	0	0
Chr1D	7692902	A	C	210.3	19	1	19	11	0.0426754714205919	0	0
Chr1D	7692911	T	A	205.3	19	1	19	11	0.0426754714205919	0	0
Chr1D	7693094	C	A	1567.21	12	6	0	44	0	0.132395101541171	0
Chr1D	7693222	A	G	1976.22	51	2	10	59	0.17074885516998	0	0
Chr1D	7693272	G	A	1562.21	9	51	96	2	0	0.356885118235431	0
Chr1D	7694443	T	C	501.35	1	14	55	3	0.0283977085298044	0.192352181020492	0.00546236117169209
Chr1D	7694528	C	T	2023.21	32	0	7	75	0.0841660264072912	0.294056727313313	0.0247495862762939
Chr1D	7694567	A	T	419.46	2	13	18	2	0.0283977085298044	0.0426754714205919	0.00121188559877397
Chr1D	8169659	A	G	534.21	18	0	3	15	0.0367163202713	0	0
Chr1D	8169673	A	G	576.44	25	0	0	17	0.0588732152542746	0.0338582987455008	0.00199334691018741
Chr1D	8171752	G	A	557.89	36	2	1	17	0.10768989726908	0.0367163202713	0.00395397675811495
Chr1D	8173966	G	A	1199.45	41	3	1	38	0.132395101541171	0.111737790169572	0.0147935360754865
Chr1D	8175079	G	A	759.6	36	0	1	32	0.0996942836750208	0.0879844830186436	0.00877155000906071
Chr1D	8175085	C	T	759.64	41	0	1	32	0.119923178966804	0.0879844830186436	0.0105513789033465
Chr1D	8175134	T	C	1050.48	0	35	24	1	0.0957509403406082	0.0588732152542746	0.00563716572147184
Chr1D	8175139	T	C	1072.13	0	36	19	1	0.0996942836750208	0.0426754714205919	0.00425450055376973
Chr1D	8175148	C	T	750.88	0	22	12	1	0.0489419785657168	0.0232939201839106	0.00114005054235247
Chr1D	8185877	G	A	465.44	0	14	21	0	0.0258000036180432	0.0457715773599075	0.00118090686148916
Chr1D	8187430	C	G	721.44	22	0	0	20	0.0489419785657168	0.0426754714205919	0.00208862200754847
Chr1D	8187478	G	A	559.21	25	0	2	16	0.0588732152542746	0.0367163202713	0.00216160782667713
Chr1D	8188089	C	T	107.21	33	0	14	8	0.0879844830186436	0	0
Chr1D	8188371	G	A	282.64	13	0	0	13	0.0232939201839106	0.0232939201839106	0.000542606717534398
Chr1D	8654814	C	A	205.21	33	0	7	10	0.0879844830186436	0	0
Chr1D	8655212	C	T	1112.22	0	31	15	2	0.0803939268055939	0.0338582987455008	0.00272200159110772
Chr1D	8655254	C	G	693.83	0	20	23	2	0.0426754714205919	0.0588732152542746	0.00251244221502215
Chr1D	8655291	C	T	782.44	0	30	20	0	0.0766706149914479	0.0426754714205919	0.00327195463886674
Chr1D	8701414	G	A	429.86	24	2	1	12	0.0623150225981247	0.0232939201839106	0.0014515611626593
Chr1D	8701579	C	T	690.49	12	1	0	23	0.0232939201839106	0.0521841067570644	0.00121557241766773
Chr1D	8701582	T	C	359.49	1	12	23	0	0.0232939201839106	0.0521841067570644	0.00121557241766773
Chr1D	8702529	T	A	592.44	62	0	0	17	0.209644063076682	0.0338582987455008	0.00709819131787089
Chr1D	8702605	A	G	488.21	63	0	2	18	0.213959046295584	0.0426754714205919	0.0091308031653643
Chr1D	8702608	G	A	1724.21	8	55	20	0	0	0.0426754714205919	0
Chr1D	8702617	A	G	468.21	60	0	2	13	0.201002432364591	0.0283977085298044	0.00570800848807138
Chr1D	8702634	A	G	385.21	48	0	4	11	0.149307168673717	0	0
Chr1D	8702641	T	A	376.21	53	0	4	11	0.17074885516998	0	0
Chr1D	8702682	C	T	445.47	0	16	12	0	0.0310846143769852	0.0208819072833034	0.000649106035357447
Chr1D	8702717	G	A	674.21	0	16	11	2	0.0310846143769852	0.0232939201839106	0.000724082526245134
Chr1D	8702744	G	C	184.21	14	0	7	6	0.0258000036180432	0	0
Chr1D	8704308	T	C	3191.5	0	117	16	0	0.424438499622592	0.0310846143769852	0.0131935070875144
Chr1D	8704527	C	G	1679.21	0	50	9	2	0.157853137828995	0.0185664926272557	0.0029307791196912
Chr1D	8712011	A	G	1839.44	12	0	2	49	0.0208819072833034	0.162142972464008	0.00338585451763263
Chr1D	8712040	G	A	4756.21	21	5	3	160	0	0.556614804087172	0
Chr1D	8712069	T	C	5048.21	18	5	2	161	0	0.556614804087172	0
Chr1D	8712079	T	C	5261.21	18	5	2	165	0	0.566244531464358	0
Chr1D	8713490	A	C	440.21	33	0	4	18	0.0879844830186436	0	0
Chr1D	8713538	G	A	538.21	50	0	3	24	0.157853137828995	0	0
Chr1D	8713543	G	A	530.21	47	0	3	24	0.145054177459829	0	0
Chr1D	8765884	C	T	272.21	149	0	4	9	0.520731439427191	0	0
Chr1D	8765987	A	G	5251.44	224	16	11	205	0.703571790117833	0.665346674893665	0.468119151103884
Chr1D	8766086	G	A	585.21	74	2	8	17	0.269276256640392	0	0
Chr1D	8766128	A	G	534.21	123	0	10	16	0.444123841105713	0	0
Chr1D	8766232	C	T	1206.21	216	5	28	35	0.673788324673596	0	0
Chr1D	8766234	T	G	1231.21	208	13	28	35	0.673788324673596	0	0
Chr1D	8766247	A	G	1378.21	199	12	29	39	0.656632697543556	0	0
Chr1D	8766261	A	G	2010.21	225	12	29	67	0.699097174735135	0	0
Chr1D	8766277	A	G	2202.76	234	16	32	82	0.717916118597167	0	0
Chr1D	8766321	T	A	1989.21	123	4	18	73	0.456815491888454	0	0
Chr1D	8766340	A	G	2097.21	125	4	16	73	0.463033642430458	0	0
Chr1D	8766409	G	C	560.21	107	1	2	20	0.393429625401652	0.0489419785657168	0.0192552242935257
Chr1D	8766466	G	A	376.21	185	1	5	19	0.608553306383829	0	0
Chr1D	8766475	C	T	365.21	199	1	9	19	0.636445442411339	0	0
Chr1D	8766492	A	T	334.21	181	0	10	10	0.597943016266893	0	0
Chr1D	8766497	C	T	117.21	210	0	19	5	0.654856212233223	0	0
Chr1D	8766499	C	T	99.21	221	0	25	5	0.673788324673596	0	0
Chr1D	8766523	G	A	401.21	231	0	13	12	0.689898383724906	0	0
Chr1D	8766525	C	T	400.21	237	0	14	12	0.699097174735135	0	0
Chr1D	8766529	G	C	403.21	239	0	14	12	0.702089296765572	0	0
Chr1D	8766538	A	T	587.23	238	12	18	18	0.717916118597167	0	0
Chr1D	8766562	A	G	1746.46	178	16	24	47	0.624807754440891	0	0
Chr1D	8766610	T	G	1138.46	165	14	25	50	0.593597604192566	0	0
Chr1D	8766613	A	G	1153.46	165	14	25	50	0.593597604192566	0	0
Chr1D	8766615	C	T	119.46	160	14	70	5	0.582472359831885	0.265091751091526	0
Chr1D	8766632	A	G	940.21	151	4	23	46	0.536537708661249	0	0
Chr1D	8766658	A	G	625.21	80	0	14	18	0.28586197797659	0	0
Chr1D	8769111	A	G	185.21	26	0	4	6	0.0623150225981247	0	0
Chr1D	8769157	T	C	287.22	44	1	2	12	0.136596419378756	0.0258000036180432	0.00352418811418366
Chr1D	8769193	T	A	377.22	31	1	2	15	0.0841660264072912	0.0338582987455008	0.00284971846631977
Chr1D	8771044	G	A	403.46	37	5	2	12	0	0.0258000036180432	0
Chr1D	8771047	A	G	66.22	36	5	14	0	0	0.0258000036180432	0
Chr1D	8771068	G	A	1055.22	26	8	1	25	0	0.0623150225981247	0
Chr1D	8771098	T	C	1954.21	26	17	2	45	0	0.145054177459829	0
Chr1D	8771138	G	C	2422.21	40	34	2	63	0	0.22257249170296	0
Chr1D	8771198	C	T	92.21	52	12	30	0	0	0.0766706149914479	0
Chr1D	8771203	G	T	1703.21	32	31	0	26	0	0.0623150225981247	0
Chr1D	8771215	T	C	1677.21	30	23	0	22	0	0.0489419785657168	0
Chr1D	8771371	A	G	644.46	27	13	3	7	0	0	0
Chr1D	8771390	T	C	687.46	19	13	6	7	0	0	0
Chr1D	8771392	G	C	673.46	18	13	6	7	0	0	0
Chr1D	8771398	A	C	685.46	10	13	6	7	0	0	0
Chr1D	8771429	T	C	481.46	17	9	6	6	0	0	0
Chr1D	8771473	C	A	758.46	23	14	3	11	0	0	0
Chr1D	8771476	A	G	766.46	22	14	3	11	0	0	0
Chr1D	8771477	T	C	773.46	22	14	3	11	0	0	0
Chr1D	8771483	A	G	786.46	21	14	3	11	0	0	0
Chr1D	8771488	A	G	776.46	25	14	3	11	0	0	0
Chr1D	8791709	C	A	248.21	189	8	7	8	0.630684058331014	0	0
Chr1D	8791731	A	T	154.21	216	7	14	6	0.677091228505827	0	0
Chr1D	8791772	T	C	269.78	138	14	12	9	0.528716926193849	0	0
Chr1D	8791802	A	G	116.21	163	4	6	4	0.566244531464358	0	0
Chr1D	8792218	A	G	3527.21	106	48	3	58	0	0.205324855142818	0
Chr1D	8792233	G	A	3075.21	225	16	15	95	0.705045334876186	0	0
Chr1D	8792242	C	T	3205.5	226	20	15	106	0.712281307646169	0	0
Chr1D	8792260	A	C	4994.46	190	60	14	112	0	0	0
Chr1D	8792296	T	C	851.21	213	37	248	2	0	0.717916118597167	0
Chr1D	8792298	G	A	794.21	215	35	249	1	0	0.717916118597167	0
Chr1D	8792305	C	G	1298.21	191	58	249	1	0	0.717916118597167	0
Chr1D	8792317	C	G	8971.21	163	83	12	236	0	0.715115505398919	0
Chr1D	8792371	T	G	9339.21	126	102	7	191	0	0.632617146086399	0
Chr1D	8792392	G	A	5256.44	187	8	9	162	0.626779470452237	0.575612803500917	0.360782288163832
Chr1D	8792400	G	T	1231.21	163	46	174	2	0	0.586967937228389	0
Chr1D	8792434	A	C	2544.46	155	17	8	67	0.577914981867272	0	0
Chr1D	8792500	T	G	1550.21	124	1	5	45	0.450512456780847	0.157853137828995	0.071114804933906
Chr1D	8792537	C	T	6327.13	129	7	10	191	0.484139954945047	0.638340861630871	0.309046315989552
Chr1D	8792545	A	G	6734.21	134	9	10	208	0.504252368070784	0.668755382895624	0.337221485485202
Chr1D	8792548	A	T	6182.3	132	9	10	206	0.498605063147063	0.665346674893665	0.331745220850044
Chr1D	8792564	A	C	6456.21	116	11	15	235	0.456815491888454	0.717916118597167	0.327955204851614
Chr1D	8792643	C	T	113.21	98	11	96	1	0	0.353111367174847	0
Chr1D	8793749	T	G	265.21	146	3	3	8	0.520731439427191	0	0
Chr1D	8793751	G	C	259.21	149	0	3	8	0.520731439427191	0	0
Chr1D	8793754	G	C	271.21	148	0	3	8	0.518032402266586	0	0
Chr1D	8793763	C	T	274.21	153	1	3	8	0.533948863896731	0	0
Chr1D	8793829	T	C	417.45	102	0	0	13	0.371764887209538	0.0232939201839106	0.00865986160983952
Chr1D	8797049	A	G	4959.21	0	158	16	2	0.544197320118775	0.0367163202713	0.0199809230962641
Chr1D	8797254	T	C	395.46	55	6	3	14	0.205324855142818	0	0
Chr1D	8797274	C	T	731.49	42	10	1	18	0	0.0396562104641869	0
Chr1D	8797286	G	T	743.21	51	11	0	18	0	0.0367163202713	0
Chr1D	8797319	T	G	638.21	50	10	1	14	0	0.0283977085298044	0
Chr1D	8797442	T	A	225.21	98	3	7	7	0.368077436803773	0	0
Chr1D	8797454	A	G	414.21	103	3	8	12	0.386296003144159	0	0
Chr1D	8797511	G	A	148.21	109	0	8	5	0.396963338195842	0	0
Chr1D	8797517	T	C	293.21	108	4	4	9	0.407431951930232	0	0
Chr1D	8797518	T	C	142.21	112	0	8	5	0.407431951930232	0	0
Chr1D	8797619	T	C	1681.49	205	12	9	45	0.66705642951844	0	0
Chr1D	8797625	A	G	4848.46	17	194	61	9	0.656632697543556	0	0
Chr1D	8797643	G	A	4785.46	21	185	80	9	0	0	0
Chr1D	8797646	C	T	304.21	211	1	75	22	0.658397827865741	0	0
Chr1D	8797671	G	C	213.21	189	22	94	0	0	0.34166297324128	0
Chr1D	8797709	G	A	1907.46	142	28	30	56	0	0	0
Chr1D	8797766	T	A	1146.46	87	13	7	25	0	0	0
Chr1D	8797787	G	T	842.46	120	13	7	20	0.475218338804168	0	0
Chr1D	8797807	C	T	98.21	187	4	6	4	0.618813604588836	0	0
Chr1D	8809860	T	C	5137.21	26	157	238	7	0	0.710851447387247	0
Chr1D	8809913	G	T	13316.22	0	159	8	230	0.546715320579849	0.700597782612451	0
Chr1D	8810016	T	C	2650.21	182	6	13	79	0.612698612741492	0	0
Chr1D	8810031	A	G	2263.21	183	4	13	66	0.610632900586995	0	0
Chr1D	8810097	G	A	4241.21	3	131	34	11	0.478212689300996	0	0
Chr1D	8810100	G	A	78.21	135	0	40	5	0.48118652434483	0	0
Chr1D	8810117	A	G	1548.49	3	31	18	17	0.0918469045389663	0	0
Chr1D	8810124	G	A	971.35	3	27	33	2	0.0766706149914479	0.0957509403406082	0.00734128348192387
Chr1D	8810130	A	G	1018.22	0	11	11	20	0.0185664926272557	0	0
Chr1D	8810133	C	G	258.21	3	8	31	0	0	0.0803939268055939	0
Chr1D	8810136	G	A	278.46	8	3	23	7	0	0	0
Chr1D	8810271	G	T	296.22	5	10	12	0	0	0.0208819072833034	0
Chr1D	8810280	G	A	309.21	5	10	17	0	0	0.0338582987455008	0
Chr1D	8810282	T	C	648.21	0	15	13	4	0.0283977085298044	0	0
Chr1D	8810292	G	A	121.21	10	5	28	0	0	0.0693802515157552	0
Chr1D	8810310	C	T	98.21	36	0	48	7	0.0996942836750208	0	0
Chr1D	8810328	T	C	2251.46	18	23	31	47	0	0	0
Chr1D	8810343	G	A	2381.46	17	24	30	59	0	0	0
Chr1D	8810352	A	G	273.46	36	7	134	16	0	0	0
Chr1D	8810357	A	G	262.46	37	7	135	15	0	0.523411786050685	0
Chr1D	8810383	C	A	5989.22	0	43	8	155	0.128214543693616	0.556614804087172	0
Chr1D	8810384	G	A	493.21	26	17	163	0	0	0.556614804087172	0
Chr1D	8810388	G	A	134.21	38	7	169	0	0	0.57096083449772	0
Chr1D	8810391	C	G	463.21	28	17	161	0	0	0.551699303948061	0
Chr1D	8810424	A	G	244.21	23	9	151	3	0	0.533948863896731	0
Chr1D	8810426	C	T	462.21	17	15	151	3	0	0.533948863896731	0
Chr1D	8810445	T	C	417.21	17	14	146	5	0	0.526073571648176	0
Chr1D	8810451	G	A	1062.46	12	22	95	16	0	0	0
Chr1D	8810456	T	G	3063.46	24	10	19	90	0	0	0
Chr1D	8810478	G	A	484.21	34	2	84	26	0.0996942836750208	0	0
Chr1D	8810486	G	T	3321.46	8	40	64	72	0	0	0
Chr1D	8810511	C	T	1274.46	43	7	77	38	0	0	0
Chr1D	8810517	C	A	1159.46	44	7	84	35	0	0	0
Chr1D	8810544	G	A	452.46	50	7	109	14	0	0	0
Chr1D	8810586	G	T	2109.33	5	59	67	4	0.218268833638074	0.248217976654222	0.0541782482523198
Chr1D	8810640	G	A	590.21	98	5	6	18	0.375430533274784	0	0
Chr1D	8810650	A	C	351.21	111	2	6	11	0.410877324683505	0	0
Chr1D	8810652	G	A	351.21	109	2	6	11	0.403964502333766	0	0
Chr1D	8811028	A	G	5402.21	32	5	2	158	0	0.549215938140795	0
Chr1D	8811348	C	T	3673.21	126	15	7	96	0	0.375430533274784	0
Chr1D	8811653	T	C	159.56	175	21	210	15	0	0.680353020759574	0
Chr1D	8811678	T	C	338.46	194	28	232	18	0	0.717916118597167	0
Chr1D	8811679	G	A	340.46	194	28	232	18	0	0.717916118597167	0
Chr1D	8811697	A	T	286.49	201	27	234	16	0	0.717916118597167	0
Chr1D	8811726	T	G	288.21	215	25	235	13	0	0.715115505398919	0
Chr1D	8811751	A	G	427.46	131	13	225	24	0.507046778710559	0.716519976963531	0
Chr1D	8811784	C	T	38.21	146	6	231	19	0.528716926193849	0.717916118597167	0
Chr1D	8811890	C	T	6357.46	113	11	27	219	0.447328887727974	0	0
Chr1D	8812725	T	C	1736.43	20	2	0	50	0.0489419785657168	0.157853137828995	0.00772564488815779
Chr1D	8814281	T	C	563.46	7	13	25	6	0	0	0
Chr1D	8814305	G	A	2629.46	19	38	55	50	0	0	0
Chr1D	8814316	C	T	3794.46	21	50	49	72	0	0	0
Chr1D	8814317	A	T	3829.46	21	50	49	72	0	0	0
Chr1D	8814350	G	A	94.21	119	0	176	16	0.431087393403902	0.620824932048322	0
Chr1D	8814421	G	A	2203.46	75	13	39	68	0	0	0
Chr1D	8814436	G	A	2091.46	24	43	38	28	0	0	0
Chr1D	8814438	C	G	2122.46	20	43	42	28	0	0	0
Chr1D	8814457	G	A	689.46	19	23	45	10	0	0	0
Chr1D	8814495	A	G	144.21	41	0	51	8	0.119923178966804	0	0
Chr1D	8814512	G	C	289.46	19	7	55	6	0	0.205324855142818	0
Chr1D	8814547	T	A	50.47	12	2	51	4	0.0258000036180432	0.179380270974712	0
Chr1D	8814665	C	A	371.21	21	0	25	13	0.0457715773599075	0	0
Chr1D	8814680	A	C	414.21	21	0	29	14	0.0457715773599075	0	0
Chr1D	8814697	G	C	456.21	26	0	39	19	0.0623150225981247	0	0
Chr1D	8814703	C	G	501.21	22	0	35	19	0.0489419785657168	0	0
Chr1D	8814724	C	T	553.21	19	17	60	0	0	0.201002432364591	0
Chr1D	8814728	C	A	535.21	24	17	59	1	0	0.201002432364591	0
Chr1D	8814739	A	G	1420.46	23	28	31	14	0	0	0
Chr1D	8814784	T	C	1660.46	35	32	27	20	0	0	0
Chr1D	8814847	G	A	1147.46	81	23	33	20	0	0	0
Chr1D	8814851	T	C	1123.46	80	23	34	20	0	0	0
Chr1D	8814856	T	C	1014.46	81	22	32	18	0	0	0
Chr1D	8814889	G	A	769.46	85	19	41	10	0	0	0
Chr1D	8814928	T	C	157.21	109	5	60	9	0.414300638188395	0	0
Chr1D	8814937	C	T	68.21	108	0	67	7	0.393429625401652	0.260893078176678	0
Chr1D	8814962	G	C	66.21	70	8	72	0	0	0.252455570510845	0
Chr1D	8814976	C	T	1392.21	67	0	23	55	0.231157869545145	0	0
Chr1D	8815000	G	A	492.46	50	11	55	15	0	0	0
Chr1D	8815057	T	A	455.46	15	5	23	13	0	0	0
Chr1D	8815078	G	T	314.46	19	5	28	8	0	0	0
Chr1D	8815082	A	G	508.21	24	0	20	16	0.0554953812214544	0	0
Chr1D	8815112	G	A	616.21	26	0	14	29	0.0623150225981247	0	0
Chr1D	8815118	G	C	607.21	26	0	18	29	0.0623150225981247	0	0
Chr1D	8815123	A	G	680.21	26	0	19	31	0.0623150225981247	0	0
Chr1D	8815150	T	A	181.21	24	8	51	0	0	0.162142972464008	0
Chr1D	8815153	T	G	182.21	23	8	51	0	0	0.162142972464008	0
Chr1D	8815156	C	T	180.21	23	8	51	0	0	0.162142972464008	0
Chr1D	8815183	A	G	684.21	29	0	22	22	0.0729985572084928	0	0
Chr1D	8815204	G	A	406.46	17	8	28	9	0	0	0
Chr1D	8815464	T	A	455.21	3	14	23	0	0	0.0521841067570644	0
Chr1D	8815641	G	C	851.45	0	26	11	0	0.0623150225981247	0.0185664926272557	0.00115697140763535
Chr1D	8830775	G	A	1896.21	1	75	57	10	0.269276256640392	0	0
Chr1D	8831073	G	A	2602.46	112	12	8	91	0.447328887727974	0.360637455024022	0.161323551628943
Chr1D	8832396	A	G	1361.48	42	3	1	38	0.136596419378756	0.111737790169572	0.0152629820464584
Chr1D	8832426	G	A	2052.21	0	29	7	32	0.0729985572084928	0	0
Chr1D	8832815	A	G	2321.21	0	28	7	43	0.0693802515157552	0	0
Chr1D	8832854	G	A	1857.21	0	18	7	42	0.0367163202713	0	0
Chr1D	8832881	A	G	957.22	0	10	5	18	0.016350361893345	0	0
Chr1D	8832884	A	G	964.22	0	10	5	18	0.016350361893345	0	0
Chr1D	8835861	G	C	2057.44	1	61	139	2	0.209644063076682	0.498605063147063	0.104529591308756
Chr1D	8835864	G	T	4595.44	68	1	10	133	0.239708432177102	0.504252368070784	0.120873544571839
Chr1D	8835895	A	G	2825.44	1	85	208	3	0.310233358247829	0.656632697543556	0.203709366894268
Chr1D	8835940	G	A	6988.21	239	11	26	224	0.717916118597167	0	0
Chr1D	8835970	A	G	7065.21	241	9	39	209	0.717916118597167	0	0
Chr1D	8836020	C	T	7801.21	21	221	237	13	0.706510002537457	0.717916118597167	0.507214918771765
Chr1D	8836021	G	C	7928.21	21	221	237	13	0.706510002537457	0.717916118597167	0.507214918771765
Chr1D	8836135	C	T	4488.21	47	133	247	3	0	0.717916118597167	0
Chr1D	8836148	A	G	17660.22	1	246	9	237	0.713702637860599	0.712281307646169	0
Chr1D	8836154	G	A	6879.21	46	204	249	1	0	0.717916118597167	0
Chr1D	8836166	A	G	7820.21	35	215	249	1	0	0.717916118597167	0
Chr1D	8836268	C	T	16580.22	0	235	11	225	0.696068382495226	0.697587399487662	0
Chr1D	8836271	G	A	16386.22	1	234	10	225	0.696068382495226	0.696068382495226	0
Chr1D	8837905	A	G	16081.22	0	243	11	234	0.707965863894634	0.710851447387247	0
Chr1D	8838315	G	C	18191.22	0	246	12	236	0.712281307646169	0.715115505398919	0
Chr1D	8838333	A	G	15283.22	1	246	13	234	0.713702637860599	0.713702637860599	0
Chr1D	8847059	T	C	977.44	34	3	2	34	0.103674673716219	0.0996942836750208	0.0103357723313799
Chr1D	8847089	C	T	794.21	26	3	1	20	0	0.0457715773599075	0
Chr1D	8847206	A	C	554.24	28	1	4	16	0.0729985572084928	0	0
Chr1D	8847215	G	A	491.93	22	1	0	14	0.0521841067570644	0.0258000036180432	0.00134635014313661
Chr1D	8848108	G	C	295.21	27	1	5	10	0.0693802515157552	0	0
Chr1D	8848110	G	C	301.21	29	1	5	10	0.0766706149914479	0	0
Chr1D	9887655	T	A	488.44	18	0	0	13	0.0367163202713	0.0232939201839106	0.000855267033846561
Chr1D	9891281	T	C	723.44	25	0	0	28	0.0588732152542746	0.0693802515157552	0.00408463848188277
Chr1D	9894404	G	A	1648.44	19	0	1	61	0.0396562104641869	0.209644063076682	0.00831368908793615
Chr1D	9894954	C	T	1577.44	25	0	0	48	0.0588732152542746	0.149307168673717	0.00879019308033401
Chr1D	9994382	T	G	428.22	11	0	8	14	0.0185664926272557	0	0
Chr1D	9995351	C	T	1056.56	19	2	4	34	0.0457715773599075	0	0
Chr1D	9995485	C	G	320.39	34	2	2	11	0.0996942836750208	0.0232939201839106	0.00232227068671808
Chr1D	10187710	C	T	477.05	23	1	0	19	0.0554953812214544	0.0396562104641869	0.00220073651750828
Chr1D	10187743	G	C	947.69	2	34	25	0	0.0996942836750208	0.0588732152542746	0.00586932302242022
Chr1D	10187750	C	G	995.83	2	33	25	0	0.0957509403406082	0.0588732152542746	0.00563716572147184
Chr1D	10187766	T	A	523.46	35	2	0	20	0.103674673716219	0.0426754714205919	0.00442436557521569
Chr1D	11219926	G	A	2622.21	182	3	10	78	0.606459714127648	0	0
Chr1D	11219964	A	G	5206.46	8	191	105	7	0.634537572192268	0.407431951930232	0.258530881611366
Chr1D	11230776	G	C	343.21	4	10	29	1	0	0.0766706149914479	0
Chr1D	11230879	C	G	1664.74	60	5	13	54	0.22257249170296	0	0
Chr1D	11230880	C	A	1643.65	63	5	13	54	0.235437902872008	0	0
Chr1D	11230883	C	G	1611.05	64	5	14	54	0.239708432177102	0	0
Chr1D	11230884	G	C	1646.44	66	5	14	54	0.248217976654222	0	0
Chr1D	11231012	G	C	428.34	0	12	43	3	0.0208819072833034	0.140816694805895	0.00294052116487794
Chr1D	11231154	C	G	3104.21	119	6	31	108	0.450512456780847	0	0
Chr1D	11231155	G	C	3054.21	119	6	31	108	0.450512456780847	0	0
Chr1D	11232287	A	C	3348.21	0	45	7	53	0.136596419378756	0	0
Chr1D	11232293	G	A	3244.21	0	43	7	49	0.128214543693616	0	0
Chr1D	11232296	T	G	3246.21	0	43	7	49	0.128214543693616	0	0
Chr1D	11232300	C	T	3256.21	0	43	7	49	0.128214543693616	0	0
Chr1D	11232329	A	G	3645.21	0	58	14	46	0.192352181020492	0	0
Chr1D	11232341	A	G	4225.21	0	61	18	56	0.205324855142818	0	0
Chr1D	11232350	T	A	5355.21	0	76	25	85	0.269276256640392	0	0
Chr1D	11232362	T	G	6089.21	0	97	26	95	0.353111367174847	0	0
Chr1D	11232365	G	T	6200.21	0	97	26	95	0.353111367174847	0	0
Chr1D	11233687	G	A	3601.21	103	2	25	116	0.382696145236422	0	0
Chr1D	11234107	A	G	2367.46	11	79	112	19	0	0	0
Chr1D	11234283	A	G	1975.46	43	8	9	74	0	0	0
Chr1D	11234383	G	C	171.21	87	0	12	6	0.314231090833485	0	0
Chr1D	11676983	A	G	683.27	23	1	26	22	0.0554953812214544	0	0
Chr1D	11677131	C	T	822.21	34	0	5	25	0.0918469045389663	0	0
Chr1D	11678502	G	T	311.21	17	0	5	14	0.0338582987455008	0	0
Chr1D	11679123	G	A	939.28	33	1	14	36	0.0918469045389663	0	0
Chr1D	11679159	C	T	669.21	18	0	5	23	0.0367163202713	0	0
Chr1D	11679374	C	G	617.21	32	0	15	26	0.0841660264072912	0	0
Chr1D	11679485	G	T	654.21	36	0	5	20	0.0996942836750208	0	0
Chr1D	11680901	C	T	488.24	11	0	4	19	0.0185664926272557	0	0
Chr1D	11681419	G	A	877.07	9	2	2	26	0.0185664926272557	0.0693802515157552	0.00128814792824441
Chr1D	11681424	C	A	868.95	9	2	2	26	0.0185664926272557	0.0693802515157552	0.00128814792824441
Chr1D	11681446	G	A	530.46	9	2	2	18	0.0185664926272557	0.0426754714205919	0.00079233382549508
Chr1D	11682040	C	T	552.46	10	3	5	18	0	0	0
Chr1D	11682227	A	G	144.22	15	5	14	0	0	0.0258000036180432	0
Chr1D	11682477	A	G	494.22	15	2	0	12	0.0338582987455008	0.0208819072833034	0.000707025855173937
Chr1D	11682507	C	T	664.21	18	2	0	18	0.0426754714205919	0.0367163202713	0.00156688627640716
Chr1D	11682510	T	A	656.22	18	2	0	18	0.0426754714205919	0.0367163202713	0.00156688627640716
Chr1D	11684125	A	G	245.21	17	0	2	10	0.0338582987455008	0.0208819072833034	0.000707025855173937
Chr1D	11684264	A	G	508.46	18	2	2	14	0.0426754714205919	0.0310846143769852	0.00132655057246515
Chr1D	11684266	C	T	492.46	18	2	2	14	0.0426754714205919	0.0310846143769852	0.00132655057246515
Chr1D	11685057	A	G	1140.46	37	3	17	39	0.115816238403188	0	0
Chr1D	11685078	A	G	1172.46	35	6	18	39	0	0	0
Chr1D	11685282	A	G	158.46	13	2	8	5	0.0283977085298044	0	0
Chr1D	11685550	G	A	282.54	13	2	1	9	0.0283977085298044	0.016350361893345	0.000464312811404032
Chr1D	11685572	A	G	588.46	16	2	3	17	0.0367163202713	0	0
Chr1D	11685590	T	C	589.46	17	2	3	19	0.0396562104641869	0	0
Chr1D	11685593	T	A	594.46	16	2	3	19	0.0367163202713	0	0
Chr1D	11685614	C	T	594.66	27	2	8	25	0.0729985572084928	0	0
Chr1D	11736360	C	T	5334.46	220	29	48	177	0	0	0
Chr1D	11736431	A	G	1340.21	226	7	82	43	0.693002322094951	0	0
Chr1D	11736537	T	C	296.76	48	3	7	9	0.162142972464008	0	0
Chr1D	11736653	T	G	633.46	15	4	7	17	0	0	0
Chr1D	11750054	A	G	2329.21	233	15	69	72	0.715115505398919	0	0
Chr1D	11750184	T	G	2659.21	237	13	89	82	0.717916118597167	0	0
Chr1D	11750214	G	A	7813.3	18	227	136	43	0.710851447387247	0	0
Chr1D	11750247	G	A	2466.21	232	15	48	83	0.713702637860599	0	0
Chr1D	11750468	G	A	5590.46	213	23	37	207	0.697587399487662	0	0
Chr1D	11750751	G	A	2189.21	125	7	18	77	0.472203364048923	0	0
Chr1D	11752280	A	G	1893.46	45	7	28	52	0	0	0
Chr1D	11752533	T	C	5141.46	140	17	37	188	0	0	0
Chr1D	11752554	T	C	7674.46	207	30	20	230	0	0.717916118597167	0
Chr1D	11752572	T	G	6459.46	139	28	17	173	0	0.616788850807251	0
Chr1D	11754280	G	T	6870.46	122	22	38	196	0	0	0
Chr1D	11754628	T	A	7031.46	175	24	40	205	0	0	0
Chr1D	11755417	T	C	1591.21	65	3	13	53	0.235437902872008	0	0
Chr1D	11755450	T	C	1145.21	82	4	15	42	0.310233358247829	0	0
Chr1D	11755539	T	A	30.22	66	0	28	6	0.22686912390618	0	0
Chr1D	11755540	C	G	30.22	66	0	28	6	0.22686912390618	0	0
Chr1D	11755671	T	G	4495.46	62	28	13	120	0	0.475218338804168	0
Chr1D	11755743	C	A	5597.46	96	28	32	176	0	0	0
Chr1D	11755880	C	G	2890.21	81	14	4	84	0	0.318209621684235	0
Chr1D	11755886	G	C	2998.24	72	14	6	79	0	0.306216725130393	0
Chr1D	11755937	G	C	1952.46	75	12	10	55	0	0	0
Chr1D	11755975	C	T	952.46	60	7	16	31	0	0	0
Chr1D	11755993	G	C	321.21	42	1	13	10	0.128214543693616	0	0
Chr1D	11755997	C	T	370.21	42	1	12	12	0.128214543693616	0	0
Chr1D	11756010	T	G	236.21	37	0	14	10	0.103674673716219	0	0
Chr1D	11756014	A	C	231.21	35	0	15	9	0.0957509403406082	0	0
Chr1D	11756029	T	C	331.21	41	0	18	14	0.119923178966804	0	0
Chr1D	11756033	G	A	421.21	42	0	18	16	0.124056600497881	0	0
Chr1D	11774764	C	T	1443.21	0	48	8	6	0.149307168673717	0	0
Chr1D	11774989	G	A	562.21	80	1	17	17	0.289967898940388	0	0
Chr1D	11774996	T	C	613.21	83	1	15	18	0.302181511938459	0	0
Chr1D	11775051	T	C	6285.46	141	14	32	192	0.536537708661249	0	0
Chr1D	11775054	C	G	6261.46	143	14	32	192	0.541661805509683	0	0
Chr1D	11775144	A	G	5139.46	106	18	15	149	0	0.559047199773395	0
Chr1D	11775207	G	C	2614.46	98	17	10	68	0	0	0
Chr1D	11775219	C	A	2816.46	100	16	14	80	0	0	0
Chr1D	11775228	G	A	2566.46	98	10	14	72	0.393429625401652	0	0
Chr1D	11775239	A	G	2126.48	99	9	13	63	0.393429625401652	0	0
Chr1D	11775240	T	C	2097.71	98	9	13	63	0.389873839931202	0	0
Chr1D	11775246	G	C	3219.26	9	101	68	13	0.400474965427863	0	0
Chr1D	11775653	T	C	2789.46	27	15	8	67	0	0	0
Chr1D	11776350	T	C	965.21	12	28	103	5	0	0.393429625401652	0
Chr1D	11776353	G	A	964.21	12	28	102	5	0	0.389873839931202	0
Chr1D	11776627	G	T	1777.46	10	57	61	9	0	0	0
Chr1D	11776729	A	G	4701.21	64	26	13	144	0	0.541661805509683	0
Chr1D	11776778	G	A	4487.21	36	28	4	174	0	0.591402710558124	0
Chr1D	11843391	G	A	464.22	10	2	0	11	0.0208819072833034	0.0185664926272557	0.00038770377761849
Chr1D	11843424	A	C	706.47	23	5	2	16	0	0.0367163202713	0
Chr1D	11843427	T	C	702.47	23	5	2	16	0	0.0367163202713	0
Chr1D	11843671	C	T	4509.46	152	21	28	179	0	0	0
Chr1D	11843690	C	T	4524.46	139	20	33	176	0	0	0
Chr1D	11843762	A	C	2419.46	48	6	24	75	0	0	0
Chr1D	11843770	A	T	1380.46	27	4	24	48	0	0	0
Chr1D	11843807	T	C	719.21	20	0	9	22	0.0426754714205919	0	0
Chr1D	11843949	G	A	680.46	32	3	15	25	0.0957509403406082	0	0
Chr1D	11843988	G	A	368.22	53	3	21	12	0.183702198407154	0	0
Chr1D	11844009	A	G	154.22	55	3	18	6	0.192352181020492	0	0
Chr1D	11844105	C	T	141.21	50	2	29	7	0.166442027748398	0	0
Chr1D	11844108	C	T	143.21	49	2	28	7	0.162142972464008	0	0
Chr1D	11844110	T	G	160.21	47	2	27	7	0.153574021030986	0	0
Chr1D	11844126	G	A	261.21	51	2	28	12	0.17074885516998	0	0
Chr1D	11844770	T	G	2126.48	17	60	141	13	0	0.533948863896731	0
Chr1D	11845703	C	G	3000.21	0	73	52	18	0.256680815967389	0	0
Chr1D	11846472	A	T	1539.46	73	7	35	48	0.28586197797659	0	0
Chr1D	11846478	C	G	1082.33	72	4	34	39	0.269276256640392	0	0
Chr1D	11846497	G	C	1732.21	86	4	36	59	0.326107965873375	0	0
Chr1D	11847816	G	C	5584.46	218	32	46	201	0	0	0
Chr1D	11847905	A	G	1559.21	109	7	19	44	0.421081191617847	0	0
Chr1D	12011636	G	A	305.24	10	0	6	10	0.016350361893345	0	0
Chr1D	12012800	C	T	674.65	1	26	33	3	0.0658182236797879	0.0996942836750208	0.00656170066251875
Chr1D	12013256	A	C	96.21	45	0	25	8	0.136596419378756	0	0
Chr1D	12243149	C	T	254.91	2	10	25	2	0.0208819072833034	0.0658182236797879	0.00137441004443306
Chr1D	12245861	C	T	944.46	4	18	37	12	0	0	0
Chr1D	12246338	A	G	575.39	8	28	36	2	0	0.10768989726908	0
Chr1D	12616807	T	C	7828.22	0	116	8	111	0.421081191617847	0.431087393403902	0
Chr1D	12616824	A	T	10826.22	0	188	7	178	0.612698612741492	0.606459714127648	0
Chr1D	12616869	C	T	302.89	146	11	146	26	0.541661805509683	0	0
Chr1D	12616888	C	T	8043.46	16	122	34	116	0	0	0
Chr1D	12616928	C	T	1890.46	17	31	35	29	0	0	0
Chr1D	12616945	G	A	2559.46	22	37	37	44	0	0	0
Chr1D	12616950	T	C	640.46	49	9	59	18	0	0	0
Chr1D	12617003	C	G	1349.46	95	19	110	40	0	0	0
Chr1D	12617039	C	G	1364.46	60	18	70	36	0	0	0
Chr1D	12617051	C	T	742.46	44	11	53	18	0	0	0
Chr1D	12878435	T	C	422.22	12	0	6	13	0.0208819072833034	0	0
Chr1D	12878486	G	A	365.21	43	1	14	13	0.132395101541171	0	0
Chr1D	12880245	G	C	3720.3	41	109	231	18	0	0.716519976963531	0
Chr1D	12882167	G	A	2316.21	20	11	1	55	0	0.183702198407154	0
Chr1D	12882740	C	T	8743.46	94	50	32	218	0	0	0
Chr1D	12883033	G	A	3042.46	38	16	15	87	0	0	0
Chr1D	12883522	C	T	1968.46	63	6	26	60	0.239708432177102	0	0
Chr1D	12883524	A	G	1979.46	63	6	26	60	0.239708432177102	0	0
Chr1D	12883548	A	G	2189.46	48	17	28	55	0	0	0
Chr1D	12883656	T	C	8659.46	76	52	32	192	0	0	0
Chr1D	12884530	A	G	11047.46	114	136	40	210	0	0	0
Chr1D	12884644	C	T	7684.46	84	53	17	211	0	0.685170091309092	0
Chr1D	12884716	C	T	7843.46	158	53	41	207	0	0	0
Chr1D	12884953	T	C	4827.46	75	39	16	108	0	0	0
Chr1D	12885079	C	T	6801.46	166	61	65	183	0	0	0
Chr1D	12885402	T	C	7717.46	191	59	73	176	0	0	0
Chr1D	12885420	A	C	6788.46	204	46	84	162	0	0	0
Chr1D	12885423	C	T	6727.46	205	45	88	162	0	0	0
Chr1D	12885441	C	T	2928.62	233	17	123	100	0.717916118597167	0	0
Chr1D	12885563	C	T	482.21	82	0	37	18	0.294056727313313	0	0
Chr1D	12885575	A	G	613.21	53	0	23	22	0.17074885516998	0	0
Chr1D	12885576	T	C	620.21	53	0	23	22	0.17074885516998	0	0
Chr1D	12885587	A	G	785.21	48	2	23	26	0.157853137828995	0	0
Chr1D	12885636	C	T	1625.46	56	10	31	48	0	0	0
Chr1D	12885662	G	A	1246.46	34	10	24	35	0	0	0
Chr1D	13014028	C	T	1381.95	52	24	2	30	0	0.0841660264072912	0
Chr1D	13014671	G	C	5624.46	217	33	78	170	0	0	0
Chr1D	13014958	T	G	6396.46	216	34	70	179	0	0	0
Chr1D	13015179	C	T	1030.46	157	14	18	32	0.575612803500917	0	0
Chr1D	13126788	A	C	218.22	10	0	6	7	0.016350361893345	0	0
Chr1D	13126795	A	G	216.22	10	0	6	7	0.016350361893345	0	0
Chr1D	13126817	C	T	293.21	15	0	6	9	0.0283977085298044	0	0
Chr1D	13126846	G	T	478.46	34	8	3	9	0	0	0
Chr1D	13127260	T	C	6587.46	211	37	42	202	0	0	0
Chr1D	13127625	T	G	6452.46	221	29	71	179	0	0	0
Chr1D	13182680	A	G	79.21	83	0	28	5	0.298128059028071	0	0
Chr1D	13182687	G	C	699.21	88	0	30	24	0.318209621684235	0	0
Chr1D	13182705	A	G	1845.46	83	11	20	49	0	0	0
Chr1D	13182711	T	G	1871.46	82	11	20	50	0	0	0
Chr1D	13182720	G	T	2074.46	77	14	20	55	0	0	0
Chr1D	13182762	C	T	4154.46	100	40	41	139	0	0	0
Chr1D	13182813	G	T	4073.46	112	38	31	97	0	0	0
Chr1D	13182819	C	G	3692.46	127	31	38	88	0	0	0
Chr1D	13182831	G	T	4509.46	119	44	37	114	0	0	0
Chr1D	13182849	T	C	2204.46	117	37	28	56	0	0	0
Chr1D	13182858	A	G	1616.46	123	30	28	45	0	0	0
Chr1D	13182888	G	A	2254.46	150	20	36	57	0	0	0
Chr1D	13182900	G	C	2498.46	137	20	53	64	0	0	0
Chr1D	13183067	A	G	2604.46	207	20	74	72	0.683574373380471	0	0
Chr1D	13184220	G	A	5837.46	215	35	88	162	0	0	0
Chr1D	13192411	G	T	2138.59	149	10	70	64	0.546715320579849	0	0
Chr1D	13192417	G	A	1897.21	147	3	71	58	0.523411786050685	0	0
Chr1D	13192418	T	G	1913.21	147	3	71	58	0.523411786050685	0	0
Chr1D	13329963	C	T	1641.46	72	9	21	49	0	0	0
Chr1D	13331313	C	G	517.46	19	19	4	8	0	0	0
Chr1D	13337652	G	A	3599.46	30	102	90	20	0	0	0
Chr1D	13337818	G	C	93.21	38	0	61	8	0.10768989726908	0	0
Chr1D	13337819	G	C	103.21	38	0	61	8	0.10768989726908	0	0
Chr1D	13337820	C	G	95.21	38	0	68	8	0.10768989726908	0	0
Chr1D	13337876	A	G	5939.46	75	162	222	28	0	0	0
Chr1D	13337877	T	C	5954.46	75	162	222	28	0	0	0
Chr1D	13338924	G	T	4567.46	76	138	214	27	0	0	0
Chr1D	13989351	T	C	3048.46	65	34	21	59	0	0	0
Chr1D	13989448	A	G	5342.46	62	162	120	25	0	0	0
Chr1D	13991041	G	A	2392.46	81	19	34	71	0	0	0
Chr1D	13991238	T	G	470.29	0	14	11	1	0.0258000036180432	0.0208819072833034	0.000538753283460871
Chr1D	14000151	G	T	4282.46	62	125	196	44	0	0	0
Chr1D	14000155	G	C	4693.46	44	125	174	44	0	0	0
Chr1D	14000403	A	C	8155.46	165	59	46	198	0	0	0
Chr1D	14000705	G	C	15295.22	0	219	6	243	0.670443624355243	0.716519976963531	0
Chr1D	14000711	C	G	6795.46	178	56	68	182	0	0	0
Chr1D	14001094	T	C	14380.22	0	221	14	232	0.673788324673596	0.712281307646169	0
Chr1D	14001341	C	T	15240.22	0	234	5	240	0.694540048647992	0.710851447387247	0
Chr1D	14130455	G	A	197.65	13	1	29	11	0.0258000036180432	0	0
Chr1D	14130520	G	T	567.06	1	11	11	8	0.0208819072833034	0	0
Chr1D	14131143	G	T	531.95	32	3	7	24	0.0957509403406082	0	0
Chr1D	15455094	C	G	1963.21	14	71	78	5	0	0.298128059028071	0
Chr1D	15456146	A	G	2209.62	59	69	124	11	0	0.48118652434483	0
Chr1D	15456187	C	A	3831.46	57	112	168	17	0	0.606459714127648	0
Chr1D	15456424	C	T	5545.46	47	159	188	39	0	0	0
Chr1D	15456450	G	T	5539.46	52	190	206	42	0	0	0
Chr1D	15456580	T	C	1097.46	28	26	66	13	0	0	0
Chr1D	15456714	A	C	2886.46	44	21	10	80	0	0	0
Chr1D	15456715	C	T	1524.46	21	44	84	10	0	0	0
Chr1D	15456785	A	G	3136.46	11	101	67	25	0.407431951930232	0	0
Chr1D	15456792	G	C	2992.46	11	101	69	23	0.407431951930232	0	0
Chr1D	15456866	T	C	2251.46	30	64	68	11	0	0	0
Chr1D	15457773	A	G	2656.46	40	53	111	41	0	0	0
Chr1D	15458962	A	G	1516.21	12	44	64	3	0	0.231157869545145	0
Chr1D	15459765	A	C	837.21	16	28	61	2	0	0.213959046295584	0
Chr1D	15461549	T	A	1426.46	19	44	53	5	0	0.192352181020492	0
Chr1D	15463210	T	C	2578.47	5	52	42	22	0.188026574319943	0	0
Chr1D	15464794	A	G	52.21	25	3	74	2	0	0.269276256640392	0
Chr1D	15979207	G	A	109.21	201	2	33	6	0.64209476223808	0	0
Chr1D	15979214	A	G	439.21	246	4	152	25	0.717916118597167	0	0
Chr1D	15979402	C	G	7784.46	205	43	42	202	0	0	0
Chr1D	15979504	G	T	7664.46	187	63	56	192	0	0	0
Chr1D	15979606	G	A	7703.46	213	37	42	205	0	0	0
Chr1D	15979609	G	C	7700.46	213	37	42	205	0	0	0
Chr1D	15979789	G	A	8090.46	199	51	36	212	0	0	0
Chr1D	15979802	G	A	3172.46	230	20	146	104	0.717916118597167	0	0
Chr1D	15979803	C	A	2865.56	230	20	151	99	0.717916118597167	0	0
Chr1D	15979865	T	A	3292.46	229	21	105	141	0.717916118597167	0	0
Chr1D	15979929	T	C	3670.21	241	9	128	122	0.717916118597167	0	0
Chr1D	15980116	T	C	7312.46	213	37	56	194	0	0	0
Chr1D	15980531	G	C	8349.46	186	64	36	213	0	0	0
Chr1D	15980549	C	G	9103.46	177	73	29	214	0	0	0
Chr1D	15980608	G	C	6911.46	207	42	54	186	0	0	0
Chr1D	15980762	A	C	5113.46	226	22	90	155	0.715115505398919	0	0
Chr1D	15980768	C	T	5415.46	228	21	84	163	0.716519976963531	0	0
Chr1D	15980802	G	C	2907.21	239	10	158	92	0.716519976963531	0	0
Chr1D	15980814	C	T	2191.21	243	6	174	76	0.716519976963531	0	0
Chr1D	15980819	G	A	1952.21	245	4	179	71	0.716519976963531	0	0
Chr1D	15980837	C	G	1222.21	247	3	187	52	0.717916118597167	0	0
Chr1D	16451858	G	T	322.47	2	15	9	2	0.0338582987455008	0.0185664926272557	0.000628629854029761
Chr1D	16649230	G	A	235.22	10	0	6	9	0.016350361893345	0	0
Chr1D	16680450	G	T	327.35	9	1	0	10	0.016350361893345	0.016350361893345	0.000267334334043349
Chr1D	16680630	G	A	1001.21	28	42	212	2	0	0.661894400382046	0
Chr1D	16684551	T	C	283.46	19	8	4	6	0	0	0
Chr1D	16684571	C	G	471.46	5	15	9	2	0	0.0185664926272557	0
Chr1D	16688697	T	C	159.46	25	7	11	2	0	0.0232939201839106	0
Chr1D	16688833	G	A	217.05	7	12	12	1	0	0.0232939201839106	0
Chr1D	16691793	G	T	2159.46	140	40	86	36	0	0	0
Chr1D	16691816	G	A	5132.46	121	117	76	130	0	0	0
Chr1D	16691990	C	T	5443.46	109	68	96	95	0	0	0
Chr1D	16698981	G	C	16070.21	1	239	54	188	0.703571790117833	0	0
Chr1D	16698985	G	A	15522.21	0	240	57	185	0.703571790117833	0	0
Chr1D	16698999	A	G	15821.21	0	240	45	197	0.703571790117833	0	0
Chr1D	16699043	G	A	14681.21	1	238	25	215	0.702089296765572	0	0
Chr1D	16699092	G	A	16349.21	1	233	25	213	0.694540048647992	0	0
Chr1D	16699105	A	G	16499.21	3	233	24	218	0.697587399487662	0.706510002537457	0
Chr1D	16699109	G	A	15828.22	1	235	8	231	0.697587399487662	0.702089296765572	0
Chr1D	16699133	C	T	2384.21	156	81	233	7	0	0.703571790117833	0
Chr1D	16699778	G	A	2235.46	76	20	13	47	0	0	0
Chr1D	16699852	C	G	8617.46	175	61	34	198	0	0	0
Chr1D	16699877	G	A	424.46	11	4	2	12	0	0.0258000036180432	0
Chr1D	16699898	C	T	584.06	15	4	1	15	0	0.0310846143769852	0
Chr1D	16699910	T	C	920.22	13	4	1	23	0	0.0554953812214544	0
Chr1D	16699924	G	T	916.22	12	4	1	22	0	0.0521841067570644	0
Chr1D	16699958	C	G	1153.21	10	2	1	34	0.0208819072833034	0.0957509403406082	0.0019994622584817
Chr1D	16700834	A	C	46.21	26	5	19	0	0	0.0396562104641869	0
Chr1D	16700836	A	C	49.21	26	5	19	0	0	0.0396562104641869	0
Chr1D	16700858	T	C	407.85	11	12	12	1	0	0.0232939201839106	0
Chr1D	16701105	C	G	17059.22	0	244	18	230	0.709412989043163	0.715115505398919	0
Chr1D	16701201	T	C	7652.46	170	51	39	175	0	0	0
Chr1D	17468373	A	T	17535.22	1	244	5	241	0.710851447387247	0.712281307646169	0
Chr1D	17468994	C	T	7392.46	204	45	54	196	0	0	0
Chr1D	17469021	A	G	14515.22	0	202	7	192	0.64022393386176	0.634537572192268	0
Chr1D	17934150	G	A	1668.46	13	50	76	17	0	0	0
Chr1D	18117990	A	C	649.3	24	1	4	21	0.0588732152542746	0	0
Chr1D	18118011	T	C	208.21	18	7	17	0	0	0.0338582987455008	0
Chr1D	18118361	T	C	330.46	13	1	0	12	0.0258000036180432	0.0208819072833034	0.000538753283460871
Chr1D	18150509	T	C	1321.46	11	42	34	9	0	0	0
Chr1D	18150572	A	G	845.46	36	8	6	23	0	0	0
Chr1D	18378951	A	G	7633.46	164	74	55	191	0	0	0
Chr1D	18379104	C	T	9389.46	145	105	49	198	0	0	0
Chr1D	18388769	A	T	348.74	2	10	19	1	0.0208819072833034	0.0426754714205919	0.000891145237476066
Chr1D	18388787	A	G	621.46	2	11	21	8	0.0232939201839106	0	0
Chr1D	18388934	C	A	839.46	5	25	21	7	0	0	0
Chr1D	18389295	C	G	710.46	3	15	29	13	0	0	0
Chr1D	18389415	A	T	854.78	3	27	26	4	0.0766706149914479	0	0
Chr1D	18389716	C	T	1238.46	8	23	42	15	0	0	0
Chr1D	19250997	A	G	4455.46	54	157	225	24	0	0.716519976963531	0
Chr1D	19252875	G	A	4257.46	95	25	24	125	0	0	0
Chr1D	19252886	C	T	3233.06	22	90	127	25	0	0	0
Chr1D	19253067	G	A	3304.46	21	91	219	31	0	0	0
Chr1D	19253082	T	G	1270.46	18	37	191	23	0	0	0
Chr1D	19253084	T	G	8438.22	0	54	6	205	0.17506205410241	0.656632697543556	0
Chr1D	19253086	A	T	1275.46	21	37	203	24	0	0	0
Chr1D	19253137	G	A	930.21	32	29	140	3	0	0.504252368070784	0
Chr1D	19253138	T	C	957.21	32	29	130	3	0	0.475218338804168	0
Chr1D	19253139	A	C	963.21	32	29	127	3	0	0.466111118467603	0
Chr1D	19253219	T	A	1116.21	86	42	238	12	0	0.717916118597167	0
Chr1D	19253228	T	C	956.21	79	37	238	11	0	0.716519976963531	0
Chr1D	19253230	G	C	956.21	79	37	238	11	0	0.716519976963531	0
Chr1D	19253278	T	C	765.21	58	30	232	17	0	0.716519976963531	0
Chr1D	19253302	C	T	701.46	29	25	144	17	0	0	0
Chr1D	19265726	T	C	10499.22	0	139	10	207	0.492878960241313	0.66705642951844	0
Chr1D	19266154	G	C	8692.46	193	54	36	213	0	0	0
Chr1D	19266737	A	G	8848.46	170	62	47	202	0	0	0
Chr1D	19267397	G	A	4821.46	16	129	58	20	0	0	0
Chr1D	19267420	T	C	1602.21	17	48	41	1	0	0.124056600497881	0
Chr1D	19267429	G	A	1183.65	10	36	19	1	0	0.0426754714205919	0
Chr1D	19449496	T	C	171.39	5	10	10	0	0	0.016350361893345	0
Chr1D	19888406	G	A	200.21	13	7	20	0	0	0.0426754714205919	0
Chr1D	19888407	G	A	1004.21	7	13	0	20	0	0.0426754714205919	0
Chr1D	19888412	C	G	981.21	7	13	0	20	0	0.0426754714205919	0
Chr1D	19888486	T	C	729.46	7	17	19	6	0	0	0
Chr1D	19888508	G	C	1619.46	13	21	5	29	0	0	0
Chr1D	19888570	C	G	1287.46	19	33	17	26	0	0	0
Chr1D	19888745	G	A	4773.46	85	72	68	97	0	0	0
Chr1D	19888765	A	T	3442.46	66	72	89	51	0	0	0
Chr1D	19888796	G	A	2943.46	75	57	43	63	0	0	0
Chr1D	20087718	G	T	125.21	15	0	14	5	0.0283977085298044	0	0
Chr1D	20087725	A	G	439.46	8	8	15	6	0	0	0
Chr1D	20087726	A	G	857.46	5	11	7	14	0	0	0
Chr1D	20087729	G	A	886.46	5	11	7	14	0	0	0
Chr1D	20087739	G	A	837.46	20	14	13	14	0	0	0
Chr1D	20087742	G	A	93.21	35	0	29	7	0.0957509403406082	0	0
Chr1D	20087750	G	T	143.48	34	5	33	6	0	0	0
Chr1D	20087751	C	T	80.21	34	6	41	0	0	0.119923178966804	0
Chr1D	20087761	G	A	79.21	41	6	63	1	0	0.218268833638074	0
Chr1D	20087799	C	T	1105.46	35	29	62	27	0	0	0
Chr1D	20087837	G	A	109.21	50	7	81	2	0	0.298128059028071	0
Chr1D	20087853	T	A	1009.46	36	20	54	21	0	0	0
Chr1D	20087889	G	A	163.46	29	5	32	5	0	0	0
Chr1D	20087899	G	A	82.71	36	6	36	3	0	0.111737790169572	0
Chr1D	20088057	C	A	99.46	33	4	22	4	0	0	0
Chr1D	20088063	A	C	376.46	30	11	28	4	0	0	0
Chr1D	20088066	C	T	93.21	35	6	35	0	0	0.0957509403406082	0
Chr1D	20088088	A	G	71.46	47	4	35	3	0.162142972464008	0.10768989726908	0
Chr1D	20088131	G	C	164.21	46	8	39	0	0	0.111737790169572	0
Chr1D	20088135	T	C	2386.21	0	48	10	25	0.149307168673717	0	0
Chr1D	20088156	C	G	386.46	39	12	31	4	0	0	0
Chr1D	20209951	G	A	332.46	5	7	6	5	0	0	0
Chr1D	20360099	A	G	2525.46	58	29	17	63	0	0	0
Chr1D	20360140	C	T	2491.46	48	25	18	77	0	0	0
Chr1D	20360681	G	A	2885.46	20	75	38	14	0	0	0
Chr1D	20361029	T	G	1870.46	11	54	62	5	0	0.231157869545145	0
Chr1D	20361047	G	T	2617.46	29	72	88	13	0	0	0
Chr1D	20361194	G	A	5338.46	59	163	145	37	0	0	0
Chr1D	20363839	C	G	503.46	32	6	8	17	0	0	0
Chr1D	20363860	A	G	424.46	18	5	6	12	0	0	0
Chr1D	20364307	C	T	2931.46	130	30	23	65	0	0	0
Chr1D	20440864	C	T	214.47	26	1	4	9	0.0658182236797879	0	0
Chr1D	20440876	T	A	223.05	26	1	4	12	0.0658182236797879	0	0
Chr1D	20441104	G	C	434.46	17	3	7	12	0	0	0
Chr1D	20467114	G	A	1080.56	15	15	1	22	0	0.0521841067570644	0
Chr1D	20467939	G	A	288.46	9	4	8	9	0	0	0
Chr1D	20570989	C	T	8028.46	66	184	196	54	0	0	0
Chr1D	20571206	T	C	17858.22	0	244	5	242	0.709412989043163	0.713702637860599	0
Chr1D	20571251	G	A	6915.46	200	50	75	172	0	0	0
Chr1D	20571454	T	G	13857.22	0	217	7	184	0.66705642951844	0.618813604588836	0
Chr1D	20571482	C	T	4563.46	141	23	43	132	0	0	0
Chr1D	20571588	T	C	865.21	20	27	220	1	0	0.673788324673596	0
Chr1D	20571613	G	A	5678.21	23	13	4	165	0	0.57096083449772	0
Chr1D	20572178	G	C	5468.46	26	133	122	78	0	0	0
Chr1D	20572182	T	C	5260.46	19	128	91	69	0	0	0
Chr1D	20572188	A	G	5286.46	11	135	87	66	0.51257774107706	0	0
Chr1D	20572326	C	T	6665.46	196	53	73	176	0	0	0
Chr1D	20572350	G	A	6435.46	203	47	64	183	0	0	0
Chr1D	20573638	C	A	6916.46	57	179	200	50	0	0	0
Chr1D	20573663	C	T	4721.46	64	125	204	44	0	0	0
Chr1D	20573672	G	A	4517.46	63	119	205	42	0	0	0
Chr1D	20573718	T	A	830.46	72	28	196	18	0	0.661894400382046	0
Chr1D	20573723	G	A	694.21	72	25	200	10	0	0.654856212233223	0
Chr1D	20573845	A	G	969.46	88	32	231	17	0	0.715115505398919	0
Chr1D	20573847	C	G	911.46	77	32	230	17	0	0.713702637860599	0
Chr1D	20573868	T	C	1043.46	46	32	221	17	0	0.700597782612451	0
Chr1D	20573894	G	C	1063.46	41	31	189	18	0	0.649457669199024	0
Chr1D	20573915	T	C	851.46	30	25	147	13	0	0.549215938140795	0
Chr1D	20574352	A	G	4454.46	211	31	64	135	0	0	0
Chr1D	20574395	A	C	746.21	244	3	139	33	0.713702637860599	0	0
Chr1D	20574396	T	G	765.21	247	3	140	33	0.717916118597167	0	0
Chr1D	20574532	G	A	6739.46	155	67	41	131	0	0	0
Chr1D	21196634	C	T	67.21	41	0	31	5	0.119923178966804	0	0
Chr1D	21302104	G	A	440.46	8	4	21	16	0	0	0
Chr1D	21302111	C	T	549.46	9	2	14	17	0.0185664926272557	0	0
Chr1D	21302313	G	A	817.46	2	15	3	22	0.0338582987455008	0	0
Chr1D	21302454	C	T	672.46	5	5	7	18	0	0	0
Chr1D	21302465	G	A	625.46	12	4	8	15	0	0	0
Chr1D	21302476	G	A	620.46	12	4	11	15	0	0	0
Chr1D	21302588	G	A	596.46	14	3	11	17	0	0	0
Chr1D	21302604	G	C	582.46	12	3	11	19	0	0	0
Chr1D	21302661	G	A	908.21	22	7	0	19	0	0.0396562104641869	0
Chr1D	21302669	A	T	912.28	22	7	1	24	0	0.0588732152542746	0
Chr1D	21303182	T	C	1396.21	10	6	1	44	0	0.136596419378756	0
Chr1D	21303215	G	A	1240.21	13	6	1	42	0	0.128214543693616	0
Chr1D	21303550	A	G	687.21	14	3	0	18	0	0.0367163202713	0
Chr1D	21304341	A	G	963.46	15	7	10	22	0	0	0
Chr1D	21304389	C	A	607.46	11	5	10	16	0	0	0
Chr1D	21304607	G	T	533.46	5	5	12	15	0	0	0
Chr1D	21304677	A	G	649.46	3	9	6	15	0	0	0
Chr1D	21305127	G	A	688.62	17	2	5	24	0.0396562104641869	0	0
Chr1D	21484296	C	A	351.21	21	0	12	12	0.0457715773599075	0	0
Chr1D	21485303	C	T	5200.46	127	27	49	141	0	0	0
Chr1D	21485672	A	G	12548.22	4	166	2	199	0.573294796797689	0.638340861630871	0
Chr1D	21487876	A	G	3431.46	43	83	145	43	0	0	0
Chr1D	21487971	T	C	3771.46	37	81	158	47	0	0	0
Chr1D	21488352	C	T	5066.46	225	25	97	153	0.717916118597167	0	0
Chr1D	21490615	A	C	3938.46	45	28	9	110	0	0.431087393403902	0
Chr1D	21490649	C	T	907.46	20	28	84	8	0	0.333926342690621	0
Chr1D	21491717	G	A	3161.46	120	43	22	88	0	0	0
Chr1D	21491878	T	C	1751.46	23	39	47	17	0	0	0
Chr1D	21493486	C	G	596.46	15	15	15	4	0	0	0
Chr1D	21497662	C	T	221.46	7	4	5	9	0	0	0
Chr1D	21857817	A	G	536.46	3	8	5	8	0	0	0
Chr1D	21898826	G	C	450.46	6	5	2	15	0	0.0338582987455008	0
Chr1D	22165688	A	G	3369.21	0	70	6	40	0.243968698883594	0	0
Chr1D	25038518	G	A	277.46	55	7	10	7	0	0	0
Chr1D	25038602	A	G	2165.46	207	18	48	74	0.680353020759574	0	0
Chr1D	25038995	G	C	2741.71	231	19	155	95	0.717916118597167	0	0
Chr1D	25410615	T	C	1635.22	5	15	2	39	0	0.119923178966804	0
Chr1D	25410616	C	T	1723.21	5	15	2	39	0	0.119923178966804	0
Chr1D	25483137	A	G	1352.46	20	12	17	44	0	0	0
Chr1D	25527176	C	T	1124.21	55	3	25	36	0.192352181020492	0	0
Chr1D	25527392	G	A	3230.05	162	48	66	103	0	0	0
Chr1D	25528328	G	A	5324.46	206	44	103	147	0	0	0
Chr1D	26526919	G	T	666.46	9	6	2	21	0	0.0521841067570644	0
Chr1D	26540153	C	G	1880.39	3	38	2	26	0.119923178966804	0.0693802515157552	0
Chr1D	26652854	C	G	300.49	8	2	2	10	0.016350361893345	0.0208819072833034	0.000341426741105288
Chr1D	26656160	T	G	213.39	13	2	4	7	0.0283977085298044	0	0
Chr1D	26742144	T	A	138.22	10	0	10	5	0.016350361893345	0	0
Chr1D	26756920	C	A	700.46	3	7	6	15	0	0	0
Chr1D	27059984	G	A	1435.46	61	8	21	50	0	0	0
Chr1D	27060138	G	A	2084.46	90	14	50	64	0	0	0
Chr1D	27062683	G	A	2860.46	88	17	28	77	0	0	0
Chr1D	27063881	C	T	2052.46	47	10	29	53	0	0	0
Chr1D	27063992	A	G	5039.46	70	35	33	120	0	0	0
Chr1D	27064006	A	G	4037.46	68	38	30	122	0	0	0
Chr1D	27064744	T	A	1596.46	64	26	16	33	0	0	0
Chr1D	27065004	T	C	578.21	52	24	124	5	0	0.463033642430458	0
Chr1D	27065074	C	T	5289.46	48	39	23	138	0	0	0
Chr1D	27065122	T	C	837.76	36	2	3	26	0.10768989726908	0	0
Chr1D	27065883	C	G	6055.46	194	55	98	146	0	0	0
Chr1D	27120693	T	C	499.46	19	6	2	11	0	0.0232939201839106	0
Chr1D	27120809	G	C	454.46	13	4	2	13	0	0.0283977085298044	0
Chr1D	27121436	C	A	869.46	7	15	23	14	0	0	0
Chr1D	27121522	T	G	315.46	12	3	8	8	0	0	0
Chr1D	27121578	C	T	609.46	12	6	16	15	0	0	0
Chr1D	27121591	G	A	609.46	13	6	14	16	0	0	0
Chr1D	27121603	A	T	456.46	11	6	13	12	0	0	0
Chr1D	27122907	T	C	146.46	17	2	8	4	0.0396562104641869	0	0
Chr1D	27122975	T	C	1149.46	19	19	5	15	0	0	0
Chr1D	27123734	A	G	101.21	21	0	15	7	0.0457715773599075	0	0
Chr1D	27310602	G	A	1136.46	56	28	14	16	0	0	0
Chr1D	27314543	T	C	550.21	93	3	43	24	0.349316329735214	0	0
Chr1D	27314885	T	A	614.21	91	2	48	24	0.33780497741504	0	0
Chr1D	27314888	C	T	613.21	86	2	44	24	0.318209621684235	0	0
Chr1D	27314912	T	C	520.21	61	2	38	17	0.213959046295584	0	0
Chr1D	27314915	A	G	502.21	62	2	35	17	0.218268833638074	0	0
Chr1D	27315528	A	C	376.51	18	6	2	10	0	0.0208819072833034	0
Chr1D	27315535	G	C	377.51	17	6	2	10	0	0.0208819072833034	0
Chr1D	28447677	A	G	2275.46	61	18	33	60	0	0	0
Chr1D	28452834	A	G	941.46	24	7	17	23	0	0	0
Chr1D	28452937	G	C	721.46	22	4	14	20	0	0	0
Chr1D	28453831	A	T	1478.46	29	6	11	41	0	0	0
Chr1D	28456702	A	G	715.46	39	4	10	19	0.128214543693616	0	0
Chr1D	28458018	T	G	514.46	8	7	3	12	0	0	0
Chr1D	28458290	G	A	1170.46	32	14	10	22	0	0	0
Chr1D	28676933	C	A	5843.46	205	45	86	164	0	0	0
Chr1D	28677432	G	A	6892.46	77	173	185	65	0	0	0
Chr1D	28677444	G	A	6624.46	75	173	196	54	0	0	0
Chr1D	28677546	T	C	6902.46	86	164	187	59	0	0	0
Chr1D	28677570	G	A	8854.46	64	184	148	89	0	0	0
Chr1D	28677762	G	A	6189.46	186	64	68	165	0	0	0
Chr1D	28677900	G	C	6259.46	202	48	78	170	0	0	0
Chr1D	28679191	T	C	12903.22	0	246	6	156	0.712281307646169	0.554165548997435	0
Chr1D	28681054	A	G	745.46	6	8	6	13	0	0	0
Chr1D	28681113	C	T	809.46	12	16	10	21	0	0	0
Chr1D	28681408	A	G	9766.14	18	188	39	101	0.647634802429905	0	0
Chr1D	28681519	C	T	3991.46	204	45	129	118	0	0	0
Chr1D	28681795	C	G	7374.46	83	165	182	68	0	0	0
Chr1D	28681849	G	A	6025.46	112	138	193	57	0	0	0
Chr1D	28682945	A	G	7910.46	174	71	73	172	0	0	0
Chr1D	28682948	A	C	7976.46	174	71	76	173	0	0	0
Chr1D	28687785	T	G	4969.46	158	59	99	145	0	0	0
Chr1D	30011902	T	C	210.46	8	3	24	5	0	0	0
Chr1D	30011906	G	A	213.46	8	3	30	5	0	0	0
Chr1D	30011935	T	C	499.46	11	9	36	7	0	0	0
Chr1D	30011970	G	A	1299.21	115	52	186	11	0	0.630684058331014	0
Chr1D	30011991	G	A	3733.46	87	104	172	53	0	0	0
Chr1D	30012098	G	A	7247.46	90	158	165	84	0	0	0
Chr1D	30012132	T	C	850.46	220	30	213	34	0	0	0
Chr1D	30012139	G	A	6385.46	95	151	176	73	0	0	0
Chr1D	30012142	G	T	6307.46	95	151	176	73	0	0	0
Chr1D	30012153	C	T	6086.46	86	161	182	67	0	0	0
Chr1D	30012284	A	G	835.46	124	27	221	15	0	0.697587399487662	0
Chr1D	30012289	T	G	7957.46	57	86	19	213	0	0.691455126237805	0
Chr1D	30012359	C	T	6016.21	21	65	1	99	0	0.364368262259225	0
Chr1D	30012390	G	C	1638.46	46	46	93	18	0	0	0
Chr1D	30012544	G	A	903.21	204	46	236	13	0	0.716519976963531	0
Chr1D	30012560	T	C	8222.46	70	178	130	119	0	0	0
Chr1D	30012566	C	T	3025.46	157	93	224	25	0	0	0
Chr1D	30012584	C	T	4427.46	138	112	212	37	0	0	0
Chr1D	30012595	A	T	7389.46	181	68	82	166	0	0	0
Chr1D	30012725	C	A	5020.46	77	117	196	48	0	0	0
Chr1D	30013263	T	C	3889.46	121	26	69	123	0	0	0
Chr1D	30018297	A	G	8997.46	49	195	143	96	0	0	0
Chr1D	30018312	A	T	9007.46	57	190	146	96	0	0	0
Chr1D	30018329	T	C	513.21	215	32	232	13	0	0.710851447387247	0
Chr1D	30018407	G	A	9748.46	31	201	94	120	0	0	0
Chr1D	30018429	T	A	8733.46	72	177	118	130	0	0	0
Chr1D	30018540	A	G	4134.46	128	105	197	47	0	0	0
Chr1D	30018562	C	A	4974.46	129	117	187	63	0	0	0
Chr1D	30018600	C	T	4107.46	74	94	176	66	0	0	0
Chr1D	30018651	G	A	2015.48	74	6	51	61	0.28586197797659	0	0
Chr1D	30018657	A	G	1793.46	32	31	67	26	0	0	0
Chr1D	30027448	T	A	1525.46	35	33	71	17	0	0	0
Chr1D	30027492	C	T	1378.46	46	27	86	23	0	0	0
Chr1D	30027496	G	C	1493.46	46	31	88	21	0	0	0
Chr1D	30027508	T	C	1703.46	45	34	80	27	0	0	0
Chr1D	30027574	A	G	1277.46	32	31	53	16	0	0	0
Chr1D	30027586	A	G	1388.46	25	32	47	17	0	0	0
Chr1D	30027614	T	G	349.46	44	10	60	9	0	0	0
Chr1D	30027617	C	T	363.46	45	10	63	9	0	0	0
Chr1D	30027665	A	G	35.21	36	4	50	2	0.115816238403188	0.166442027748398	0
Chr1D	30027706	G	A	1287.46	28	8	10	39	0	0	0
Chr1D	30027841	T	C	120.21	8	6	16	0	0	0.0310846143769852	0
Chr1D	30027865	C	A	219.21	4	8	20	0	0	0.0426754714205919	0
Chr1D	30027912	C	G	574.44	16	19	32	2	0	0.0918469045389663	0
Chr1D	30027978	T	G	1188.46	98	40	168	23	0	0	0
Chr1D	30027982	C	T	904.46	117	36	187	23	0	0	0
Chr1D	30028030	G	A	7415.46	150	99	57	191	0	0	0
Chr1D	30123153	A	T	33.21	56	8	45	0	0	0.136596419378756	0
Chr1D	30123358	C	G	392.46	22	4	11	17	0	0	0
Chr1D	30123876	T	C	1051.46	23	8	5	31	0	0	0
Chr1D	30124262	T	C	555.46	14	7	3	10	0	0	0
Chr1D	30125438	G	A	778.47	17	2	18	25	0.0396562104641869	0	0
Chr1D	30137954	T	C	4140.46	98	31	76	109	0	0	0
Chr1D	30137971	T	C	4456.46	133	30	99	143	0	0	0
Chr1D	30138837	C	T	817.95	37	3	42	31	0.115816238403188	0	0
Chr1D	30139318	G	C	6035.46	88	48	72	172	0	0	0
Chr1D	30140562	C	T	1566.46	39	11	34	41	0	0	0
Chr1D	30141132	A	G	2246.46	12	45	74	24	0	0	0
Chr1D	30312388	A	C	874.46	23	9	14	19	0	0	0
Chr1D	30312936	T	C	635.21	15	7	0	13	0	0.0232939201839106	0
Chr1D	30312971	T	C	568.46	18	0	0	20	0.0367163202713	0.0426754714205919	0.00156688627640716
Chr1D	30312996	G	A	362.47	17	0	0	11	0.0338582987455008	0.0185664926272557	0.000628629854029761
Chr1D	30348246	A	G	2534.46	98	23	38	68	0	0	0
Chr1D	30348285	G	A	1977.46	115	20	51	63	0	0	0
Chr1D	30348831	A	G	2120.46	18	49	69	22	0	0	0
Chr1D	30350122	T	A	15798.22	0	249	6	243	0.716519976963531	0.716519976963531	0
Chr1D	30350128	G	A	15385.22	0	248	6	243	0.715115505398919	0.716519976963531	0
Chr1D	30350465	A	G	3093.46	107	29	52	72	0	0	0
Chr1D	30351106	A	G	1584.46	51	17	21	41	0	0	0
Chr1D	30351372	C	T	2943.46	15	57	30	45	0	0	0
Chr1D	30351384	G	A	3098.46	13	66	37	46	0	0	0
Chr1D	30351412	T	C	3265.46	8	57	26	52	0	0	0
Chr1D	30351738	G	A	2652.46	23	57	48	33	0	0	0
Chr1D	30352518	C	G	1126.46	7	24	11	13	0	0	0
Chr1D	30352551	C	T	309.46	18	3	9	10	0	0	0
Chr1D	30352739	C	G	354.46	12	10	20	5	0	0	0
Chr1D	30352821	C	G	61.23	23	4	36	2	0	0.10768989726908	0
Chr1D	30352852	G	A	617.46	27	20	48	5	0	0.17074885516998	0
Chr1D	30352874	C	G	734.46	22	23	39	5	0	0	0
Chr1D	30353243	A	G	382.46	27	3	16	18	0.0766706149914479	0	0
Chr1D	30721318	C	T	389.21	6	15	27	0	0	0.0658182236797879	0
Chr1D	30721943	T	C	305.46	6	6	5	9	0	0	0
Chr1D	30721970	T	A	190.26	7	6	12	0	0	0.0208819072833034	0
Chr1D	30732855	A	T	31.22	108	1	64	9	0.396963338195842	0	0
Chr1D	30733813	C	T	6575.21	0	147	11	65	0.515314545598934	0	0
Chr1D	31006525	G	A	424.21	33	0	13	22	0.0879844830186436	0	0
Chr1D	31007055	A	G	138.21	28	0	17	6	0.0693802515157552	0	0
Chr1D	31010170	A	C	140.21	23	0	10	5	0.0521841067570644	0	0
Chr1D	31121668	G	A	5035.46	58	148	25	41	0	0	0
Chr1D	31121780	C	T	378.49	104	8	29	13	0.407431951930232	0	0
Chr1D	31121948	C	G	110.21	60	2	14	5	0.209644063076682	0	0
Chr1D	31122421	A	G	1013.46	120	20	37	22	0	0	0
Chr1D	31861432	G	C	39.21	106	10	34	0	0.421081191617847	0.0918469045389663	0
Chr1D	31861433	G	C	39.21	106	10	34	0	0.421081191617847	0.0918469045389663	0
Chr1D	31861434	C	G	64.21	106	10	34	0	0.421081191617847	0.0918469045389663	0
Chr1D	31861435	C	T	61.21	105	10	34	0	0.417701916857125	0.0918469045389663	0
Chr1D	32867717	T	C	1724.46	65	36	33	32	0	0	0
Chr1D	32868390	G	T	2428.46	33	60	24	25	0	0	0
Chr1D	32868535	T	C	57.22	23	6	17	0	0	0.0338582987455008	0
Chr1D	33484004	C	T	981.85	10	1	10	33	0.0185664926272557	0	0
Chr1D	33484042	C	T	1318.46	11	9	20	35	0	0	0
Chr1D	33484079	C	A	1713.46	11	20	23	36	0	0	0
Chr1D	33484104	G	A	238.21	34	0	24	11	0.0918469045389663	0	0
Chr1D	33484126	A	T	1157.46	10	25	11	17	0	0	0
Chr1D	33484145	T	C	939.46	4	18	3	24	0	0	0
Chr1D	33484177	G	A	619.39	4	6	1	16	0	0.0338582987455008	0
Chr1D	34292732	C	T	642.46	5	5	14	14	0	0	0
Chr1D	34297159	T	C	503.46	13	8	13	8	0	0	0
Chr1D	34297343	T	C	971.46	22	8	12	21	0	0	0
Chr1D	34298085	C	T	220.22	10	0	3	7	0.016350361893345	0	0
Chr1D	34298146	G	C	581.46	12	3	9	16	0	0	0
Chr1D	34298167	A	G	591.46	15	3	13	16	0	0	0
Chr1D	34298170	T	C	562.46	15	3	13	16	0	0	0
Chr1D	34298351	T	C	175.21	20	0	8	6	0.0426754714205919	0	0
Chr1D	34298470	C	T	501.46	16	7	7	18	0	0	0
Chr1D	34402081	G	C	3872.46	156	54	71	137	0	0	0
Chr1D	34404474	G	C	461.46	12	6	4	8	0	0	0
Chr1D	34608928	T	G	1095.46	54	15	60	31	0	0	0
Chr1D	34609627	C	T	744.46	72	7	27	24	0.281739391114257	0	0
Chr1D	34609863	G	A	1053.46	37	14	17	23	0	0	0
Chr1D	34609875	T	G	1306.46	47	24	28	33	0	0	0
Chr1D	34609902	A	G	1139.46	31	20	22	29	0	0	0
Chr1D	34610113	T	G	1451.46	80	17	53	49	0	0	0
Chr1D	34610116	C	G	1450.46	83	17	55	49	0	0	0
Chr1D	34610428	G	T	2173.46	63	17	32	61	0	0	0
Chr1D	34610769	G	A	1869.46	50	16	22	63	0	0	0
Chr1D	34610928	C	T	357.46	50	9	19	8	0	0	0
Chr1D	34611024	G	A	147.46	30	5	16	3	0	0	0
Chr1D	34611032	A	G	111.46	22	3	10	3	0	0	0
Chr1D	35351981	G	A	1754.46	54	15	14	51	0	0	0
Chr1D	35352003	T	C	1155.46	46	12	9	33	0	0	0
Chr1D	35352025	C	T	766.46	41	7	8	21	0	0	0
Chr1D	36493535	C	T	531.54	10	0	0	15	0.016350361893345	0.0283977085298044	0.000464312811404032
Chr1D	36495519	G	A	600.46	12	14	10	13	0	0	0
Chr1D	36511861	T	C	5365.46	209	40	114	136	0	0	0
Chr1D	36511866	G	C	5737.46	210	40	107	142	0	0	0
Chr1D	36511969	C	T	45.21	247	0	141	10	0.713702637860599	0.526073571648176	0
Chr1D	36512123	T	C	5309.46	49	44	14	110	0	0	0
Chr1D	36825846	A	G	4983.46	203	47	109	141	0	0	0
Chr1D	36825908	T	C	4896.46	206	44	108	140	0	0	0
Chr1D	36825917	A	C	5011.46	204	44	105	142	0	0	0
Chr1D	36826392	C	T	631.46	19	6	8	15	0	0	0
Chr1D	36828298	T	C	1621.46	66	19	9	48	0	0	0
Chr1D	36828536	C	T	620.46	43	10	18	18	0	0	0
Chr1D	36828756	A	C	183.46	201	48	175	74	0	0	0
Chr1D	36829353	A	G	5471.46	135	39	28	143	0	0	0
Chr1D	36830420	G	C	2112.46	14	34	12	51	0	0	0
Chr1D	36832499	C	A	967.46	7	5	10	26	0	0	0
Chr1D	36832616	A	C	2167.46	47	11	22	58	0	0	0
Chr1D	36834496	G	A	1742.46	25	12	8	38	0	0	0
Chr1D	37514841	A	C	3670.46	160	38	66	109	0	0	0
Chr1D	37514850	G	T	3628.46	171	41	72	112	0	0	0
Chr1D	37514896	G	A	6210.46	194	56	83	162	0	0	0
Chr1D	37514938	A	G	5736.46	196	54	86	164	0	0	0
Chr1D	37515130	T	C	2437.46	129	24	71	60	0	0	0
Chr1D	37515292	A	C	2264.46	70	25	34	51	0	0	0
Chr1D	37515307	G	A	2654.46	27	55	69	25	0	0	0
Chr1D	37515326	G	A	2570.46	47	19	24	67	0	0	0
Chr1D	37515614	A	T	1900.46	61	14	36	54	0	0	0
Chr1D	37515868	G	A	2454.46	203	36	91	70	0	0	0
Chr1D	37524490	A	G	1852.78	12	20	3	39	0	0.124056600497881	0
Chr1D	37528669	T	C	618.48	9	5	2	18	0	0.0426754714205919	0
Chr1D	37528705	G	C	375.46	8	3	2	9	0	0.0185664926272557	0
Chr1D	38417681	T	G	168.47	16	2	10	5	0.0367163202713	0	0
Chr1D	38437388	A	G	883.22	18	3	0	29	0	0.0729985572084928	0
Chr1D	38604740	C	T	430.46	3	8	6	7	0	0	0
Chr1D	38605471	A	T	440.46	20	2	5	13	0.0489419785657168	0	0
Chr1D	38905250	G	C	444.46	18	3	5	18	0	0	0
Chr1D	38906349	G	A	1665.46	19	16	13	40	0	0	0
Chr1D	38914294	A	G	172.21	96	4	26	7	0.364368262259225	0	0
Chr1D	38914351	G	A	838.46	71	12	31	22	0	0	0
Chr1D	38914441	C	T	2426.46	128	19	52	91	0	0	0
Chr1D	38915906	T	C	4880.46	180	41	79	129	0	0	0
Chr1D	38916023	G	A	7254.46	189	61	78	172	0	0	0
Chr1D	38916556	A	G	7414.46	166	83	76	150	0	0	0
Chr1D	38917496	T	C	593.78	20	2	8	20	0.0489419785657168	0	0
Chr1D	38917580	T	C	450.46	17	3	14	14	0	0	0
Chr1D	38917609	G	A	598.46	21	5	15	19	0	0	0
Chr1D	38917613	G	C	616.46	21	5	15	19	0	0	0
Chr1D	38917785	G	C	2509.46	74	20	32	58	0	0	0
Chr1D	39209105	A	G	1680.46	25	5	18	58	0	0	0
Chr1D	39213648	A	G	1371.46	87	15	19	43	0	0	0
Chr1D	39214691	T	C	1773.46	18	7	15	44	0	0	0
Chr1D	39214771	T	C	2436.46	28	12	19	73	0	0	0
Chr1D	39214799	A	G	519.22	25	1	16	17	0.0623150225981247	0	0
Chr1D	39214960	C	G	212.21	20	0	8	8	0.0426754714205919	0	0
Chr1D	39214975	C	T	160.86	15	1	14	7	0.0310846143769852	0	0
Chr1D	39215092	A	G	532.46	21	10	4	7	0	0	0
Chr1D	39215628	A	G	955.46	32	5	16	28	0	0	0
Chr1D	39215649	T	C	843.39	25	3	16	24	0	0	0
Chr1D	39215948	A	G	926.46	57	7	24	27	0	0	0
Chr1D	39216001	C	T	1654.46	25	9	26	46	0	0	0
Chr1D	39216324	G	T	3557.46	48	36	43	102	0	0	0
Chr1D	39216408	T	G	3452.46	50	31	33	76	0	0	0
Chr1D	39216648	T	C	1522.21	40	2	20	56	0.124056600497881	0	0
Chr1D	39217289	A	G	3286.46	68	8	47	110	0	0	0
Chr1D	39217412	A	C	2043.46	42	12	34	65	0	0	0
Chr1D	39217413	T	A	2062.46	42	12	34	65	0	0	0
Chr1D	39218383	C	T	2809.46	36	19	24	74	0	0	0
Chr1D	39218401	T	C	2059.46	22	13	7	57	0	0	0
Chr1D	39218429	C	T	1955.46	28	5	14	59	0	0	0
Chr1D	39218464	A	G	1496.46	33	3	13	43	0.0996942836750208	0	0
Chr1D	39218485	T	C	1468.46	29	3	16	47	0.0841660264072912	0	0
Chr1D	39218498	T	C	1370.46	25	3	16	43	0	0	0
Chr1D	39218518	C	T	657.21	37	0	11	25	0.103674673716219	0	0
Chr1D	39218522	G	A	614.21	33	0	9	25	0.0879844830186436	0	0
Chr1D	39218544	T	C	516.21	25	0	10	17	0.0588732152542746	0	0
Chr1D	39218629	T	C	117.21	68	0	40	6	0.235437902872008	0	0
Chr1D	39218666	C	T	490.21	55	0	27	16	0.179380270974712	0	0
Chr1D	39628181	G	T	525.55	12	0	0	20	0.0208819072833034	0.0426754714205919	0.000891145237476066
Chr1D	40288647	T	C	598.46	49	9	19	19	0	0	0
Chr1D	40292467	G	C	4541.46	163	42	38	109	0	0	0
Chr1D	40292534	A	C	960.46	83	10	15	24	0	0	0
Chr1D	40335646	C	T	360.46	11	4	3	11	0	0	0
Chr1D	40336469	C	T	325.46	11	8	16	7	0	0	0
Chr1D	40337180	C	A	969.46	4	13	9	19	0	0	0
Chr1D	40337904	T	C	514.46	22	5	4	14	0	0	0
Chr1D	40599837	G	C	144.47	19	2	8	6	0.0457715773599075	0	0
Chr1D	40599848	C	T	148.47	19	2	8	7	0.0457715773599075	0	0
Chr1D	40609327	G	A	3916.46	87	49	17	115	0	0	0
Chr1D	41203236	C	T	527.46	21	4	12	17	0	0	0
Chr1D	41203365	A	G	5866.46	202	48	82	161	0	0	0
Chr1D	41204085	G	A	474.21	27	1	9	14	0.0693802515157552	0	0
Chr1D	41204593	G	A	193.46	16	3	13	4	0	0	0
Chr1D	41205012	C	T	7080.46	200	50	85	165	0	0	0
Chr1D	41205712	G	A	6696.46	201	49	81	169	0	0	0
Chr1D	41205846	T	C	6120.46	200	50	98	149	0	0	0
Chr1D	41206115	T	C	5362.46	220	29	96	151	0	0	0
Chr1D	41454506	T	C	2877.21	13	9	1	69	0	0.243968698883594	0
Chr1D	41454899	C	G	1286.47	14	8	4	34	0	0	0
Chr1D	41457379	G	A	3772.24	27	32	8	84	0	0.333926342690621	0
Chr1D	41457409	A	G	1526.6	29	9	3	39	0	0.124056600497881	0
Chr1D	41457436	T	C	989.59	24	7	2	25	0	0.0658182236797879	0
Chr1D	41493721	T	C	147.21	32	12	24	0	0	0.0554953812214544	0
Chr1D	41493847	G	A	702.21	39	1	8	26	0.115816238403188	0	0
Chr1D	41494063	A	T	299.74	14	1	5	9	0.0283977085298044	0	0
Chr1D	41495578	T	A	601.46	4	9	3	9	0	0	0
Chr1D	41496036	A	G	1274.46	7	6	8	44	0	0	0
Chr1D	41496224	G	T	585.46	3	7	4	20	0	0	0
Chr1D	41496312	A	G	502.46	7	4	13	15	0	0	0
Chr1D	41496404	G	T	368.46	8	3	6	9	0	0	0
Chr1D	41496437	G	C	425.46	17	6	7	10	0	0	0
Chr1D	41496450	G	A	616.46	18	10	7	11	0	0	0
Chr1D	41497645	G	C	1074.46	17	7	6	23	0	0	0
Chr1D	41497697	C	A	687.46	8	8	8	13	0	0	0
Chr1D	41497700	A	G	641.46	8	8	8	13	0	0	0
Chr1D	41498230	G	A	179.22	12	0	9	6	0.0208819072833034	0	0
Chr1D	41498232	C	G	174.22	12	0	9	6	0.0208819072833034	0	0
Chr1D	41498238	A	C	533.46	12	4	9	15	0	0	0
Chr1D	41498282	C	T	856.46	16	4	7	24	0	0	0
Chr1D	41498314	A	T	1770.46	17	12	10	39	0	0	0
Chr1D	41498351	C	A	2186.46	17	15	17	55	0	0	0
Chr1D	41498383	C	T	2128.46	9	18	18	56	0	0	0
Chr1D	41498392	A	G	1958.46	10	13	15	47	0	0	0
Chr1D	41499354	C	T	2002.46	16	10	11	51	0	0	0
Chr1D	41499371	A	C	2009.46	20	9	9	52	0	0	0
Chr1D	41499671	A	T	965.46	10	6	4	28	0	0	0
Chr1D	41500947	G	A	138.46	7	4	15	2	0	0.0338582987455008	0
Chr1D	41500950	T	C	792.47	4	7	2	15	0	0.0338582987455008	0
Chr1D	41515417	T	C	357.51	29	3	16	12	0.0841660264072912	0	0
Chr1D	41923465	A	C	2279.46	153	13	80	72	0.563861933696802	0	0
Chr1D	41923596	G	C	5665.46	218	32	95	153	0	0	0
Chr1D	41923666	A	G	4804.46	222	28	97	149	0	0	0
Chr1D	41923820	T	C	4337.46	226	24	114	135	0.717916118597167	0	0
Chr1D	41923852	G	A	4183.21	236	14	120	130	0.717916118597167	0	0
Chr1D	41923853	C	T	3587.21	236	14	134	116	0.717916118597167	0	0
Chr1D	41924800	C	T	198.59	21	2	10	9	0.0521841067570644	0	0
Chr1D	41924846	G	C	107.21	14	0	9	6	0.0258000036180432	0	0
Chr1D	41924857	A	G	115.22	16	0	6	5	0.0310846143769852	0	0
Chr1D	41924994	G	A	3843.46	212	38	148	101	0	0	0
Chr1D	41925197	G	A	1668.46	39	21	31	37	0	0	0
Chr1D	41925336	G	A	596.46	15	9	12	11	0	0	0
Chr1D	41925974	A	G	948.21	17	10	0	16	0	0.0310846143769852	0
Chr1D	41927615	T	C	5270.46	108	58	56	114	0	0	0
Chr1D	42236342	T	C	622.46	22	5	3	19	0	0	0
Chr1D	42237249	C	A	407.21	14	0	4	15	0.0258000036180432	0	0
Chr1D	42237252	T	C	438.21	16	0	4	15	0.0310846143769852	0	0
Chr1D	42237264	G	T	477.46	15	2	2	16	0.0338582987455008	0.0367163202713	0.00124315214058116
Chr1D	42279056	G	A	202.22	11	0	2	8	0.0185664926272557	0.016350361893345	0.000303568873545753
Chr1D	42751580	C	T	421.57	12	0	2	14	0.0208819072833034	0.0310846143769852	0.000649106035357447
Chr1D	42752057	G	A	5936.46	202	48	76	173	0	0	0
Chr1D	42752200	G	T	7875.46	47	197	164	79	0	0	0
Chr1D	43871535	A	C	941.46	11	9	9	21	0	0	0
Chr1D	43871664	A	G	572.46	30	12	12	17	0	0	0
Chr1D	43872426	G	A	1503.46	11	9	13	36	0	0	0
Chr1D	44369121	G	A	1602.71	2	37	10	33	0.111737790169572	0	0
Chr1D	44369181	T	G	290.46	29	4	28	9	0	0	0
Chr1D	44369183	T	A	287.46	29	4	28	9	0	0	0
Chr1D	44369185	A	C	271.46	28	4	26	9	0	0	0
Chr1D	44369577	C	T	104.85	15	2	11	4	0.0338582987455008	0	0
Chr1D	44370537	C	T	326.21	68	1	38	15	0.239708432177102	0	0
Chr1D	44992953	C	T	1717.46	186	62	219	30	0	0	0
Chr1D	44993035	T	A	3092.46	80	37	32	78	0	0	0
Chr1D	44993672	C	G	2710.46	90	43	19	54	0	0	0
Chr1D	45372274	C	T	63.21	44	0	23	5	0.132395101541171	0	0
Chr1D	45372316	T	G	987.46	37	8	6	23	0	0	0
Chr1D	45372317	C	A	929.46	41	8	7	23	0	0	0
Chr1D	45372412	G	T	4567.46	106	141	201	48	0	0	0
Chr1D	45372782	T	A	6728.46	72	170	187	60	0	0	0
Chr1D	45372783	C	A	6445.46	71	169	190	60	0	0	0
Chr1D	45372807	C	G	6323.46	84	166	195	55	0	0	0
Chr1D	45375341	C	G	7244.46	60	183	185	62	0	0	0
Chr1D	45375634	C	G	6448.46	165	43	55	176	0	0	0
Chr1D	45375776	C	T	6369.46	176	62	52	190	0	0	0
Chr1D	46695759	T	A	1028.59	2	29	5	10	0.0803939268055939	0	0
Chr1D	46696464	G	A	131.46	6	4	9	3	0	0	0
Chr1D	46697039	C	T	393.46	20	7	4	9	0	0	0
Chr1D	46697207	T	G	896.46	9	7	4	25	0	0	0
Chr1D	46726367	A	C	1107.46	20	27	105	18	0	0	0
Chr1D	48108699	T	C	2034.46	192	35	42	64	0	0	0
Chr1D	48108826	C	T	1470.78	3	42	36	11	0.136596419378756	0	0
Chr1D	48108842	T	C	973.71	62	4	18	35	0.22686912390618	0	0
Chr1D	48109116	C	T	666.46	6	16	9	4	0	0	0
Chr1D	48114204	T	C	215.49	26	2	6	7	0.0693802515157552	0	0
Chr1D	48796484	C	G	272.46	41	7	16	7	0	0	0
Chr1D	48796567	A	G	182.21	31	0	19	7	0.0803939268055939	0	0
Chr1D	48798031	C	A	545.46	59	7	49	20	0	0	0
Chr1D	48798040	A	G	565.46	59	7	46	20	0	0	0
Chr1D	48798310	C	G	621.46	26	4	8	19	0	0	0
Chr1D	48799760	C	T	964.46	10	25	11	3	0	0	0
Chr1D	48799813	C	T	364.46	14	9	4	11	0	0	0
Chr1D	48800376	C	T	96.21	32	1	23	7	0.0879844830186436	0	0
Chr1D	48800398	G	A	90.21	30	0	20	7	0.0766706149914479	0	0
Chr1D	48800500	C	A	1372.46	26	33	28	14	0	0	0
Chr1D	48800501	C	G	1401.46	26	33	29	14	0	0	0
Chr1D	48800551	A	G	2318.22	3	40	6	42	0.128214543693616	0	0
Chr1D	48800646	G	C	1073.46	32	15	10	22	0	0	0
Chr1D	48800781	G	C	2179.46	18	57	20	20	0	0	0
Chr1D	48800807	C	G	160.21	115	7	50	9	0.440897239418199	0	0
Chr1D	48800882	A	G	2609.46	10	80	19	12	0	0	0
Chr1D	48800892	T	C	143.56	68	7	10	7	0.265091751091526	0	0
Chr1D	48800904	T	C	108.21	51	2	8	4	0.17074885516998	0	0
Chr1D	48873978	G	A	629.36	38	2	4	22	0.115816238403188	0	0
Chr1D	48874100	T	C	2011.46	37	11	9	47	0	0	0
Chr1D	48874150	A	G	2145.46	37	15	13	70	0	0	0
Chr1D	48874303	A	G	469.49	31	2	10	14	0.0879844830186436	0	0
Chr1D	48874497	A	G	768.46	72	9	29	23	0	0	0
Chr1D	48874564	G	C	1256.46	53	10	29	47	0	0	0
Chr1D	48875001	C	T	1132.46	38	16	18	25	0	0	0
Chr1D	48876499	C	G	1606.46	39	19	23	43	0	0	0
Chr1D	48877507	A	G	595.46	18	3	8	16	0	0	0
Chr1D	48877581	C	G	217.46	16	3	14	6	0	0	0
Chr1D	48877584	T	C	215.46	16	3	12	6	0	0	0
Chr1D	48877639	A	C	981.46	18	7	29	32	0	0	0
Chr1D	48877643	G	A	1043.46	18	7	29	33	0	0	0
Chr1D	50289289	A	C	358.46	21	8	3	7	0	0	0
Chr1D	50289595	T	C	1020.46	22	4	7	35	0	0	0
Chr1D	50292413	A	G	848.46	15	2	4	30	0.0338582987455008	0	0
Chr1D	50294864	A	T	635.46	10	2	13	17	0.0208819072833034	0	0
Chr1D	50411930	C	T	891.46	19	5	5	35	0	0	0
Chr1D	50413430	A	C	766.46	15	10	12	14	0	0	0
Chr1D	50413661	G	A	1194.46	78	12	32	33	0	0	0
Chr1D	50417160	T	C	131.21	15	0	16	5	0.0283977085298044	0	0
Chr1D	50431467	A	G	335.22	15	11	15	0	0	0.0283977085298044	0
Chr1D	50432143	T	G	7116.46	156	92	91	142	0	0	0
Chr1D	50432157	A	G	5497.46	185	62	122	125	0	0	0
Chr1D	50435130	G	A	336.14	1	9	9	3	0.016350361893345	0	0
Chr1D	50824322	T	C	168.21	14	0	3	7	0.0258000036180432	0	0
Chr1D	50824827	T	C	662.47	15	2	4	18	0.0338582987455008	0	0
Chr1D	51792314	A	C	1285.46	14	9	25	40	0	0	0
Chr1D	51796920	A	C	272.46	14	3	3	8	0	0	0
Chr1D	51798181	C	T	357.24	26	4	0	13	0	0.0232939201839106	0
Chr1D	51798222	A	G	367.24	29	4	0	14	0	0.0258000036180432	0
Chr1D	51801176	G	A	7630.46	188	57	63	185	0	0	0
Chr1D	51801951	A	G	3968.46	136	40	59	123	0	0	0
Chr1D	51992348	C	G	3548.46	61	35	17	81	0	0	0
Chr1D	51992876	G	A	1663.46	40	11	29	45	0	0	0
Chr1D	52001628	C	T	5511.46	157	59	72	175	0	0	0
Chr1D	52028067	C	T	858.46	2	29	36	2	0.0803939268055939	0.10768989726908	0.00865761371875237
Chr1D	52028342	A	G	757.25	2	33	20	0	0.0957509403406082	0.0426754714205919	0.00408621651800043
Chr1D	52029381	C	A	396.26	0	11	21	5	0.0185664926272557	0	0
Chr1D	52029563	C	T	234.21	9	10	18	0	0	0.0367163202713	0
Chr1D	52029569	C	T	226.21	9	10	14	0	0	0.0258000036180432	0
Chr1D	52029613	A	G	291.24	10	13	12	0	0	0.0208819072833034	0
Chr1D	52423357	C	T	561.21	67	1	33	18	0.235437902872008	0	0
Chr1D	52423451	G	C	4077.39	9	94	76	58	0.375430533274784	0	0
Chr1D	52423491	A	C	755.46	80	8	40	30	0.318209621684235	0	0
Chr1D	52423575	A	C	39.6	35	3	27	3	0.10768989726908	0.0766706149914479	0
Chr1D	52425563	T	C	99.49	63	4	41	6	0.231157869545145	0	0
Chr1D	52426843	A	T	1854.57	3	23	2	46	0	0.149307168673717	0
Chr1D	52535354	G	A	312.46	12	12	16	4	0	0	0
Chr1D	52536754	C	T	6106.46	191	58	63	166	0	0	0
Chr1D	52609087	T	C	1710.46	6	42	56	20	0	0	0
Chr1D	52609218	C	T	2756.46	28	19	24	76	0	0	0
Chr1D	52609332	A	T	2285.46	22	56	147	31	0	0	0
Chr1D	52609393	T	C	3532.46	52	22	28	81	0	0	0
Chr1D	52609433	G	A	3177.46	60	34	32	78	0	0	0
Chr1D	52609547	T	C	1453.46	23	34	38	20	0	0	0
Chr1D	52610669	T	C	567.46	6	14	41	6	0	0	0
Chr1D	52610986	C	T	1070.46	31	6	27	38	0	0	0
Chr1D	52611883	T	A	833.21	14	0	13	28	0.0258000036180432	0	0
Chr1D	52617092	G	A	334.46	3	8	8	6	0	0	0
Chr1D	53034820	C	T	1585.46	69	48	21	23	0	0	0
Chr1D	53038624	A	G	197.24	15	8	14	0	0	0.0258000036180432	0
Chr1D	53261681	T	A	498.51	9	1	14	22	0.016350361893345	0	0
Chr1D	53277460	T	G	2275.46	216	34	186	64	0	0	0
Chr1D	53292432	C	T	505.46	31	8	4	9	0	0	0
Chr1D	53293096	G	A	90.46	47	5	16	4	0.166442027748398	0	0
Chr1D	53340765	T	C	173.47	26	2	8	8	0.0693802515157552	0	0
Chr1D	53340772	T	A	184.46	24	2	6	8	0.0623150225981247	0	0
Chr1D	53341446	G	A	961.46	35	13	21	28	0	0	0
Chr1D	54239955	A	G	222.46	111	12	96	10	0.444123841105713	0.386296003144159	0
Chr1D	54459647	G	T	233.76	15	1	3	9	0.0310846143769852	0	0
Chr1D	54669847	C	A	373.46	11	2	4	9	0.0232939201839106	0	0
Chr1D	54877998	G	A	4563.46	196	53	97	150	0	0	0
Chr1D	54878240	T	C	4710.46	216	34	113	134	0	0	0
Chr1D	54878351	G	C	5310.46	187	59	95	147	0	0	0
Chr1D	54878956	C	T	4019.46	87	46	47	89	0	0	0
Chr1D	54959762	T	A	262.21	17	0	4	9	0.0338582987455008	0	0
Chr1D	54960007	C	G	439.07	1	9	9	5	0.016350361893345	0	0
Chr1D	54965116	T	G	536.46	6	6	7	15	0	0	0
Chr1D	55032519	T	C	6871.46	186	64	69	179	0	0	0
Chr1D	55244396	G	A	51.21	19	0	28	6	0.0396562104641869	0	0
Chr1D	55555909	T	G	368.46	10	9	12	7	0	0	0
Chr1D	55665576	T	C	929.46	45	11	11	20	0	0	0
Chr1D	55666632	T	C	11703.46	24	219	62	188	0.707965863894634	0	0
Chr1D	55667033	G	A	6445.46	69	144	77	49	0	0	0
Chr1D	56248911	G	A	3477.46	27	95	42	18	0	0	0
Chr1D	56439018	G	A	928.21	0	20	5	11	0.0426754714205919	0	0
Chr1D	56439020	A	G	146.21	22	0	11	5	0.0489419785657168	0	0
Chr1D	56439079	C	A	225.46	23	3	6	10	0	0	0
Chr1D	56439406	A	G	187.21	25	0	8	8	0.0588732152542746	0	0
Chr1D	56439447	A	G	117.21	21	0	9	5	0.0457715773599075	0	0
Chr1D	56956424	C	G	302.3	12	0	3	16	0.0208819072833034	0	0
Chr1D	57509560	C	T	262.22	14	0	3	8	0.0258000036180432	0	0
Chr1D	57509630	C	T	451.46	14	3	12	13	0	0	0
Chr1D	57509642	A	G	387.46	14	3	12	11	0	0	0
Chr1D	57509953	T	C	1593.71	3	33	19	14	0.0996942836750208	0	0
Chr1D	57510035	C	T	3962.46	9	131	68	46	0.495751922297144	0	0
Chr1D	57512453	T	C	655.46	36	14	20	19	0	0	0
Chr1D	57688074	G	A	1531.21	16	15	0	35	0	0.0957509403406082	0
Chr1D	57688283	C	G	2197.46	17	28	23	66	0	0	0
Chr1D	57688550	G	C	1181.46	11	15	7	22	0	0	0
Chr1D	57884542	T	C	2014.46	18	55	58	21	0	0	0
Chr1D	57957829	C	T	889.46	36	6	19	23	0	0	0
Chr1D	58207023	G	T	828.46	46	14	5	16	0	0	0
Chr1D	58668391	A	C	966.22	2	32	33	3	0.0918469045389663	0.0996942836750208	0.00915661135578026
Chr1D	58670226	C	T	3771.46	115	26	26	90	0	0	0
Chr1D	59715120	T	G	5336.46	36	119	110	37	0	0	0
Chr1D	59715232	C	G	8716.46	61	184	179	71	0	0	0
Chr1D	59715258	C	G	8221.46	52	194	169	79	0	0	0
Chr1D	59715300	G	A	9783.46	37	211	155	95	0	0	0
Chr1D	59715641	C	T	7231.46	52	194	161	88	0	0	0
Chr1D	59715658	C	A	7206.46	56	190	167	80	0	0	0
Chr1D	59715777	A	G	6452.46	60	171	174	48	0	0	0
Chr1D	59716115	G	A	3353.46	23	64	51	39	0	0	0
Chr1D	59716325	G	C	906.46	6	21	27	9	0	0	0
Chr1D	60339405	C	T	931.47	3	13	6	15	0	0	0
Chr1D	60339529	G	C	734.46	15	6	23	19	0	0	0
Chr1D	60339710	C	T	1381.46	11	26	81	22	0	0	0
Chr1D	60339725	C	T	1207.46	12	26	81	20	0	0	0
Chr1D	60339741	G	A	1301.46	12	29	74	20	0	0	0
Chr1D	60339994	C	T	670.87	19	3	2	19	0	0.0457715773599075	0
Chr1D	60340079	C	T	1025.46	28	12	6	22	0	0	0
Chr1D	60340643	T	C	1005.46	25	20	7	13	0	0	0
Chr1D	60340661	C	T	692.46	13	17	12	7	0	0	0
Chr1D	60340925	C	T	1055.21	50	0	17	37	0.157853137828995	0	0
Chr1D	60341211	T	A	1504.46	9	34	50	16	0	0	0
Chr1D	60341965	A	G	3070.21	0	52	18	49	0.166442027748398	0	0
Chr1D	60341989	G	A	274.21	65	0	46	11	0.22257249170296	0	0
Chr1D	60342004	C	T	280.21	84	0	53	11	0.302181511938459	0	0
Chr1D	60342010	C	T	3917.21	0	79	11	51	0.281739391114257	0	0
Chr1D	60342188	C	T	564.6	1	13	17	12	0.0258000036180432	0	0
Chr1D	60342217	G	A	1013.46	3	19	12	14	0	0	0
Chr1D	60342229	C	T	541.46	27	3	20	18	0.0766706149914479	0	0
Chr1D	60342243	G	A	1286.71	2	28	27	17	0.0766706149914479	0	0
Chr1D	60342274	C	T	771.14	36	3	18	26	0.111737790169572	0	0
Chr1D	60342353	A	G	994.46	56	7	29	30	0	0	0
Chr1D	60342371	C	T	2254.46	8	50	36	25	0	0	0
Chr1D	60343138	G	A	394.46	35	7	18	7	0	0	0
Chr1D	60343160	G	A	1404.46	7	37	8	17	0	0	0
Chr1D	60681839	A	T	153.21	23	7	36	0	0	0.0996942836750208	0
Chr1D	60682466	A	G	524.46	28	4	12	16	0	0	0
Chr1D	60682615	A	G	6742.46	201	49	77	173	0	0	0
Chr1D	60759890	C	T	8162.46	52	196	158	90	0	0	0
Chr1D	60760551	T	C	2696.46	126	41	54	68	0	0	0
Chr1D	60760614	T	C	720.46	81	11	21	18	0	0	0
Chr1D	60761125	G	A	567.46	36	12	5	20	0	0	0
Chr1D	60761231	T	C	1298.22	36	18	1	27	0	0.0693802515157552	0
Chr1D	60813805	C	T	310.46	9	3	12	7	0	0	0
Chr1D	60820181	G	A	411.46	16	3	11	11	0	0	0
Chr1D	60820651	A	T	295.39	0	10	12	3	0.016350361893345	0	0
Chr1D	60824404	C	T	368.23	1	10	10	1	0.0185664926272557	0.0185664926272557	0.00034471464847794
Chr1D	60824427	C	T	383.47	24	2	7	20	0.0623150225981247	0	0
Chr1D	60987819	G	A	1929.46	47	15	6	50	0	0	0
Chr1D	60988457	C	T	3545.46	49	13	20	107	0	0	0
Chr1D	60988704	T	G	2507.46	42	25	20	53	0	0	0
Chr1D	60988705	G	C	2505.46	42	25	20	53	0	0	0
Chr1D	60988706	C	T	2482.46	46	25	20	53	0	0	0
Chr1D	61145107	A	G	573.46	2	14	23	14	0.0310846143769852	0	0
Chr1D	61373465	A	G	1969.46	14	53	37	24	0	0	0
Chr1D	61374097	T	C	5008.46	19	132	103	41	0	0	0
Chr1D	61374450	G	A	4933.46	25	126	134	84	0	0	0
Chr1D	61374454	G	A	4922.46	21	123	133	81	0	0	0
Chr1D	61376327	C	T	372.46	7	5	27	8	0	0	0
Chr1D	61377922	T	C	2058.46	98	10	26	70	0.393429625401652	0	0
Chr1D	61378182	C	T	862.46	6	17	22	12	0	0	0
Chr1D	61378415	A	G	2604.46	27	65	85	34	0	0	0
Chr1D	61378432	G	C	2634.46	28	64	85	25	0	0	0
Chr1D	61378459	G	C	2043.46	20	43	71	25	0	0	0
Chr1D	61758214	G	C	1499.46	53	5	15	43	0.192352181020492	0	0
Chr1D	61758291	G	A	2390.46	102	22	35	72	0	0	0
Chr1D	61759820	T	C	3586.46	77	27	24	96	0	0	0
Chr1D	61759902	A	C	4903.46	84	44	29	103	0	0	0
Chr1D	61761027	C	G	7184.46	178	50	55	184	0	0	0
Chr1D	61761173	C	T	1249.22	4	10	2	28	0	0.0766706149914479	0
Chr1D	61761239	C	T	6657.46	180	69	66	183	0	0	0
Chr1D	61761247	T	A	4874.46	176	73	65	181	0	0	0
Chr1D	61859648	T	C	387.46	11	3	3	15	0	0	0
Chr1D	62229588	T	C	3599.46	82	30	52	103	0	0	0
Chr1D	62229681	T	C	2702.46	28	55	104	28	0	0	0
Chr1D	62889019	A	G	958.48	57	6	16	41	0.213959046295584	0	0
Chr1D	62889115	G	A	1158.46	8	35	34	5	0	0	0
Chr1D	63958867	T	C	1139.46	10	9	11	43	0	0	0
Chr1D	63959555	G	A	505.46	4	7	4	11	0	0	0
Chr1D	63961653	C	A	1921.46	9	15	9	46	0	0	0
Chr1D	64004447	G	A	5504.46	183	57	115	127	0	0	0
Chr1D	64005748	A	T	2013.46	30	11	36	58	0	0	0
Chr1D	64457943	A	G	1205.46	23	10	25	31	0	0	0
Chr1D	64459045	C	T	715.46	10	2	10	21	0.0208819072833034	0	0
Chr1D	64459536	A	G	1673.46	18	21	22	34	0	0	0
Chr1D	64461013	C	T	446.46	31	3	10	16	0.0918469045389663	0	0
Chr1D	64461040	G	A	548.5	28	3	13	19	0.0803939268055939	0	0
Chr1D	64929545	A	G	956.46	48	9	13	25	0	0	0
Chr1D	64930090	G	T	131.22	15	5	15	0	0	0.0283977085298044	0
Chr1D	64930201	G	A	4860.46	206	37	91	145	0	0	0
Chr1D	64930292	G	T	4530.46	38	107	55	49	0	0	0
Chr1D	64930459	C	T	2946.46	84	32	33	87	0	0	0
Chr1D	64932169	A	G	1517.46	48	5	28	51	0.17074885516998	0	0
Chr1D	64933143	T	C	416.56	10	2	8	18	0.0208819072833034	0	0
Chr1D	64933439	T	C	299.21	13	0	6	9	0.0232939201839106	0	0
Chr1D	64933793	C	G	575.46	12	5	4	15	0	0	0
Chr1D	64933895	C	T	1373.46	7	9	9	54	0	0	0
Chr1D	64934224	A	T	1248.22	12	0	16	50	0.0208819072833034	0	0
Chr1D	64935802	C	T	167.47	14	2	7	5	0.0310846143769852	0	0
Chr1D	65077301	C	A	1872.46	23	20	9	64	0	0	0
Chr1D	65080256	C	A	1597.46	10	16	5	40	0	0	0
Chr1D	65080257	G	A	1556.46	10	16	5	40	0	0	0
Chr1D	66058977	G	T	4070.46	217	32	140	109	0	0	0
Chr1D	66058992	C	T	2025.21	239	11	179	70	0.717916118597167	0	0
Chr1D	66059475	A	G	158.22	111	8	6	6	0.431087393403902	0	0
Chr1D	66059901	G	T	2716.46	225	25	163	87	0.717916118597167	0	0
Chr1D	66153430	C	A	2257.46	87	34	15	49	0	0	0
Chr1D	66153893	C	A	6730.46	136	48	39	207	0	0	0
Chr1D	66153956	G	A	4238.46	194	34	61	128	0	0	0
Chr1D	66154589	T	C	1167.21	52	4	11	52	0.183702198407154	0	0
Chr1D	66157114	A	G	530.46	8	9	22	12	0	0	0
Chr1D	66212560	C	T	345.46	7	4	25	8	0	0	0
Chr1D	66212566	G	C	248.56	10	1	21	12	0.0185664926272557	0	0
Chr1D	66212575	G	T	129.24	12	0	28	10	0.0208819072833034	0	0
Chr1D	66478347	T	C	534.21	14	21	40	2	0	0.124056600497881	0
Chr1D	66728754	G	A	3233.06	19	36	75	73	0	0	0
Chr1D	66731591	G	C	647.46	43	19	51	8	0	0	0
Chr1D	67033384	G	A	1021.46	34	9	26	34	0	0	0
Chr1D	67036887	G	T	1213.46	13	7	7	34	0	0	0
Chr1D	67518012	A	G	4276.46	55	125	178	70	0	0	0
Chr1D	67518687	C	T	4712.46	49	98	174	76	0	0	0
Chr1D	67522098	G	C	1218.46	38	7	51	47	0	0	0
Chr1D	68578886	G	C	435.39	18	3	1	12	0	0.0232939201839106	0
Chr1D	68579805	C	T	77.21	25	8	80	0	0	0.28586197797659	0
Chr1D	68581784	C	T	1108.46	12	15	14	24	0	0	0
Chr1D	68582990	T	C	4019.46	72	31	28	105	0	0	0
Chr1D	68584655	G	A	2021.46	13	51	48	27	0	0	0
Chr1D	68584939	C	T	1031.46	16	6	13	29	0	0	0
Chr1D	68659661	G	A	862.46	5	15	14	10	0	0	0
Chr1D	68660800	A	G	5613.46	73	146	185	49	0	0	0
Chr1D	69058184	A	G	9645.46	25	222	152	98	0	0	0
Chr1D	69058368	T	C	3510.46	157	28	64	101	0	0	0
Chr1D	69059241	G	A	2437.46	194	21	114	68	0.663626028852283	0	0
Chr1D	69060468	G	A	7256.46	77	157	129	90	0	0	0
Chr1D	69060572	A	G	3202.49	44	20	40	88	0	0	0
Chr1D	69157054	G	A	1673.46	84	19	34	50	0	0	0
Chr1D	69487054	C	A	4069.46	98	29	20	105	0	0	0
Chr1D	69487381	A	G	725.46	10	14	8	9	0	0	0
Chr1D	69487592	C	T	6280.46	78	170	193	57	0	0	0
Chr1D	69498826	T	C	5892.46	217	33	82	167	0	0	0
Chr1D	69499298	G	A	2719.46	130	28	39	61	0	0	0
Chr1D	70279120	A	T	1271.46	15	15	9	28	0	0	0
Chr1D	70279966	G	C	1472.21	11	10	1	36	0	0.103674673716219	0
Chr1D	70280198	C	T	674.46	4	12	10	17	0	0	0
Chr1D	70280299	T	C	216.46	16	8	71	6	0	0.273446043917814	0
Chr1D	71172409	G	T	92.21	96	9	73	0	0.382696145236422	0.256680815967389	0
Chr1D	71172512	G	C	1873.46	55	25	19	38	0	0	0
Chr1D	71344418	G	A	2500.46	103	29	48	73	0	0	0
Chr1D	71352976	C	T	1700.46	20	36	8	44	0	0	0
Chr1D	71353142	T	C	3758.46	107	37	81	104	0	0	0
Chr1D	71354825	T	C	52.21	60	1	52	5	0.205324855142818	0.188026574319943	0
Chr1D	71354839	G	A	1892.46	14	50	40	23	0	0	0
Chr1D	71447959	C	T	425.26	0	12	7	6	0.0208819072833034	0	0
Chr1D	71832653	C	T	1341.46	44	16	18	27	0	0	0
Chr1D	71835389	G	A	2243.46	73	27	20	61	0	0	0
Chr1D	71945206	C	T	298.46	25	4	17	8	0	0	0
Chr1D	71945208	G	T	297.46	25	4	17	8	0	0	0
Chr1D	71945210	C	T	299.46	24	4	17	8	0	0	0
Chr1D	71945228	T	C	382.46	19	5	19	10	0	0	0
Chr1D	71945233	T	C	340.46	19	5	19	10	0	0	0
Chr1D	71947319	C	T	1090.6	10	13	2	27	0	0.0729985572084928	0
Chr1D	72059154	C	G	666.46	8	4	15	17	0	0	0
Chr1D	72385236	C	A	79.46	12	3	19	4	0	0	0
Chr1D	72385259	G	T	51.21	15	0	21	6	0.0283977085298044	0	0
Chr1D	72385277	T	C	662.46	11	7	35	16	0	0	0
Chr1D	72385288	C	A	50.21	22	3	54	2	0	0.183702198407154	0
Chr1D	72385464	C	G	569.46	6	4	25	18	0	0	0
Chr1D	72592933	C	T	1118.47	3	40	20	6	0.128214543693616	0	0
Chr1D	72593876	C	G	427.36	2	15	15	1	0.0338582987455008	0.0310846143769852	0.00105247215996465
Chr1D	72783081	G	A	187.21	10	7	47	0	0	0.145054177459829	0
Chr1D	73292365	C	G	311.46	6	5	4	9	0	0	0
Chr1D	73299303	A	G	2175.46	13	59	52	9	0	0	0
Chr1D	73540848	C	A	696.46	5	16	22	12	0	0	0
Chr1D	73540867	C	T	678.46	3	16	14	12	0	0	0
Chr1D	74704218	C	G	933.46	35	6	23	37	0	0	0
Chr1D	74753413	C	T	752.46	12	3	10	24	0	0	0
Chr1D	74753455	A	G	885.47	2	23	26	20	0.0588732152542746	0	0
Chr1D	75192958	C	T	5204.46	204	46	102	147	0	0	0
Chr1D	75193425	G	C	5997.46	95	153	199	51	0	0	0
Chr1D	75193745	C	T	7962.46	74	176	146	62	0	0	0
Chr1D	75318838	C	T	1019.21	0	17	11	14	0.0338582987455008	0	0
Chr1D	75318889	T	C	871.46	2	15	29	24	0.0338582987455008	0	0
Chr1D	75319070	G	A	531.46	10	11	4	7	0	0	0
Chr1D	75319168	C	A	256.46	3	7	19	3	0	0	0
Chr1D	75403713	T	C	1521.46	4	28	9	20	0	0	0
Chr1D	75405912	C	T	8525.46	59	186	178	71	0	0	0
Chr1D	75912726	C	T	1934.46	18	49	39	10	0	0	0
Chr1D	75922075	G	A	2828.46	78	15	60	93	0	0	0
Chr1D	75922165	T	A	739.46	12	12	13	19	0	0	0
Chr1D	75924953	G	A	3537.46	40	102	110	18	0	0	0
Chr1D	75925260	G	A	664.46	21	8	6	15	0	0	0
Chr1D	75925319	C	T	864.46	6	23	18	5	0	0	0
Chr1D	75925368	T	C	338.21	14	0	10	13	0.0258000036180432	0	0
Chr1D	75948377	G	A	1904.46	34	45	88	27	0	0	0
Chr1D	75952383	G	A	113.47	12	4	17	4	0	0	0
Chr1D	76208940	G	A	595.46	7	18	10	6	0	0	0
Chr1D	76209022	G	A	777.49	66	32	129	14	0	0.504252368070784	0
Chr1D	76209034	G	A	5374.46	26	64	15	131	0	0	0
Chr1D	76209074	G	C	408.46	58	16	107	8	0	0.417701916857125	0
Chr1D	76209194	G	T	5951.46	89	161	193	57	0	0	0
Chr1D	76209196	G	A	5710.46	187	63	77	171	0	0	0
Chr1D	76209430	C	T	6545.46	73	172	202	48	0	0	0
Chr1D	76209616	C	T	6748.46	161	78	83	157	0	0	0
Chr1D	76209767	C	T	3945.46	39	121	116	51	0	0	0
Chr1D	76209836	G	A	6490.46	63	163	160	53	0	0	0
Chr1D	76209983	C	T	1490.46	133	19	117	58	0	0	0
Chr1D	76209989	C	T	3317.46	115	31	97	76	0	0	0
Chr1D	76210010	C	T	1447.46	111	18	117	71	0	0	0
Chr1D	76210106	C	T	4649.46	69	34	26	146	0	0	0
Chr1D	76210154	G	T	4173.46	55	97	177	57	0	0	0
Chr1D	76210235	C	T	2654.46	45	66	96	50	0	0	0
Chr1D	76210248	C	T	2370.46	33	44	92	32	0	0	0
Chr1D	76215690	C	T	409.22	1	14	11	3	0.0283977085298044	0	0
Chr1D	77796186	C	G	1292.46	24	35	53	25	0	0	0
Chr1D	77796488	T	G	660.21	0	15	16	4	0.0283977085298044	0	0
Chr1D	77796490	G	C	661.21	0	15	16	4	0.0283977085298044	0	0
Chr1D	77945731	C	T	206.22	6	10	10	0	0	0.016350361893345	0
Chr1D	77951302	A	G	117.21	19	0	11	7	0.0396562104641869	0	0
Chr1D	78130292	T	C	89.21	22	0	34	7	0.0489419785657168	0	0
Chr1D	78130315	T	C	116.62	19	2	42	8	0.0457715773599075	0	0
Chr1D	78130327	G	A	68.71	19	2	52	6	0.0457715773599075	0	0
Chr1D	78130339	G	A	2165.59	2	19	6	44	0.0457715773599075	0	0
Chr1D	78171794	T	G	497.22	6	21	12	0	0	0.0208819072833034	0
Chr1D	78172590	C	A	769.56	12	10	1	17	0	0.0367163202713	0
Chr1D	78771436	G	C	1754.46	71	13	72	49	0	0	0
Chr1D	78773394	G	T	4672.46	38	158	101	53	0	0	0
Chr1D	78773413	T	C	3293.46	148	34	46	99	0	0	0
Chr1D	78774934	C	T	2296.46	29	43	99	32	0	0	0
Chr1D	79070805	A	G	403.46	12	6	3	11	0	0	0
Chr1D	79269852	G	A	212.46	14	3	11	7	0	0	0
Chr1D	79634044	G	C	11081.46	72	175	21	226	0	0.713702637860599	0
Chr1D	79659593	T	C	989.46	19	7	11	28	0	0	0
Chr1D	79659749	A	G	1705.46	19	15	14	46	0	0	0
Chr1D	79660038	A	G	5931.46	98	30	37	207	0	0	0
Chr1D	79660521	C	T	2490.46	62	15	38	77	0	0	0
Chr1D	79661222	C	T	5515.46	61	48	25	145	0	0	0
Chr1D	79661293	G	A	3745.21	26	18	5	99	0	0.379074305613471	0
Chr1D	79661377	C	T	2039.46	18	12	9	52	0	0	0
Chr1D	79661548	T	G	1609.46	36	10	23	47	0	0	0
Chr1D	79688522	G	A	219.21	26	0	11	8	0.0623150225981247	0	0
Chr1D	80030138	G	C	242.46	11	2	9	9	0.0232939201839106	0	0
Chr1D	80030514	T	C	331.46	16	4	7	9	0	0	0
Chr1D	80030520	T	G	46.21	18	5	16	0	0	0.0310846143769852	0
Chr1D	80030533	C	T	303.46	22	4	7	9	0	0	0
Chr1D	80122061	A	G	853.46	7	4	7	25	0	0	0
Chr1D	80409294	G	A	233.3	11	0	14	12	0.0185664926272557	0	0
Chr1D	80410740	G	A	176.49	12	1	4	7	0.0232939201839106	0	0
Chr1D	80410775	G	A	114.85	7	4	10	1	0	0.0185664926272557	0
Chr1D	80410796	C	G	91.14	8	4	12	1	0	0.0232939201839106	0
Chr1D	80410806	C	A	109.71	10	4	10	1	0	0.0185664926272557	0
Chr1D	80410813	G	A	99.39	10	4	10	1	0	0.0185664926272557	0
Chr1D	81206251	C	T	1292.46	34	6	17	43	0	0	0
Chr1D	81335101	T	C	1023.46	16	7	5	32	0	0	0
Chr1D	81335237	A	G	1946.46	36	9	12	53	0	0	0
Chr1D	81335610	G	A	2869.46	51	17	19	74	0	0	0
Chr1D	81335903	G	A	4271.46	36	70	115	68	0	0	0
Chr1D	81336923	C	T	3414.46	92	20	57	88	0	0	0
Chr1D	81337838	T	C	1741.46	44	19	26	36	0	0	0
Chr1D	81337911	T	C	2537.46	56	27	52	61	0	0	0
Chr1D	81338275	G	A	1139.46	50	6	36	37	0	0	0
Chr1D	81338450	C	T	1835.46	31	16	29	53	0	0	0
Chr1D	81340452	A	G	469.46	34	8	4	11	0	0	0
Chr1D	81341491	G	T	1994.46	36	21	6	47	0	0	0
Chr1D	81366941	C	G	274.54	13	1	9	13	0.0258000036180432	0	0
Chr1D	81443026	C	G	1588.46	46	11	12	50	0	0	0
Chr1D	81718202	T	C	6943.46	143	46	51	182	0	0	0
Chr1D	81718970	A	G	1853.46	12	13	13	45	0	0	0
Chr1D	81719601	G	A	1109.46	28	8	6	33	0	0	0
Chr1D	81722768	C	T	689.46	29	9	9	18	0	0	0
Chr1D	81723140	A	G	921.46	24	10	5	26	0	0	0
Chr1D	81723187	G	T	780.46	19	7	6	18	0	0	0
Chr1D	82097400	C	T	71.46	75	5	35	3	0.28586197797659	0.10768989726908	0
Chr1D	82097422	G	C	67.47	54	5	24	2	0.19667784427439	0.0623150225981247	0
Chr1D	82578414	T	C	130.21	21	6	33	0	0	0.0879844830186436	0
Chr1D	82716002	A	G	1946.46	27	17	9	55	0	0	0
Chr1D	82716020	C	T	2006.46	21	17	6	52	0	0	0
Chr1D	82716027	G	A	1541.46	21	12	6	42	0	0	0
Chr1D	82716272	T	C	959.46	34	4	36	36	0	0	0
Chr1D	82716287	G	A	985.46	34	6	36	37	0	0	0
Chr1D	82716362	A	G	2208.46	40	16	26	59	0	0	0
Chr1D	82718399	G	A	1848.46	42	12	24	45	0	0	0
Chr1D	82720293	G	A	883.46	74	15	19	18	0	0	0
Chr1D	82720439	C	T	624.46	73	12	34	16	0	0	0
Chr1D	82720657	C	T	3011.46	11	76	8	26	0	0	0
Chr1D	82822414	T	C	3247.36	12	44	6	65	0	0.248217976654222	0
Chr1D	82909453	C	G	224.22	17	0	7	9	0.0338582987455008	0	0
Chr1D	82909466	T	C	332.22	14	0	9	14	0.0258000036180432	0	0
Chr1D	82909911	A	G	265.21	18	0	11	9	0.0367163202713	0	0
Chr1D	82909964	G	A	150.21	15	0	8	7	0.0283977085298044	0	0
Chr1D	82911094	G	A	394.59	30	3	10	15	0.0879844830186436	0	0
Chr1D	82911158	C	A	1393.21	49	1	15	44	0.157853137828995	0	0
Chr1D	82911293	A	G	67.21	34	5	51	0	0	0.162142972464008	0
Chr1D	82911312	T	A	32.23	33	4	42	2	0	0.132395101541171	0
Chr1D	82911331	C	T	148.21	20	6	33	0	0	0.0879844830186436	0
Chr1D	83101022	G	A	970.46	16	14	12	30	0	0	0
Chr1D	83575879	T	C	462.46	7	4	2	11	0	0.0232939201839106	0
Chr1D	83659822	G	A	688.56	1	24	15	3	0.0588732152542746	0	0
Chr1D	83660227	T	G	202.46	23	4	7	9	0	0	0
Chr1D	83660286	T	A	177.21	13	0	2	9	0.0232939201839106	0.0185664926272557	0.000432486397354459
Chr1D	83660555	G	A	60.21	33	5	60	2	0	0.209644063076682	0
Chr1D	83660583	T	C	4434.46	91	48	60	103	0	0	0
Chr1D	83660639	C	T	1553.46	43	13	31	54	0	0	0
Chr1D	83661070	T	A	473.46	134	14	144	21	0.518032402266586	0	0
Chr1D	83661078	C	T	491.46	134	17	139	21	0	0	0
Chr1D	83661136	T	G	530.46	100	10	87	20	0.400474965427863	0	0
Chr1D	83661708	A	G	1308.21	68	3	41	46	0.248217976654222	0	0
Chr1D	83661762	A	C	183.46	89	10	133	12	0	0.50982186106173	0
Chr1D	83661880	G	C	557.46	18	6	6	11	0	0	0
Chr1D	83661892	A	C	381.46	14	6	6	6	0	0	0
Chr1D	83662685	C	A	253.22	10	0	4	8	0.016350361893345	0	0
Chr1D	83663280	G	C	140.21	39	7	55	1	0	0.183702198407154	0
Chr1D	83769744	G	C	765.46	17	8	16	17	0	0	0
Chr1D	83769838	C	T	1174.46	51	15	22	29	0	0	0
Chr1D	83769901	G	T	548.46	34	5	6	17	0	0	0
Chr1D	84014432	A	G	9105.46	163	87	47	199	0	0	0
Chr1D	84014564	G	T	8982.46	156	94	53	197	0	0	0
Chr1D	84015060	T	C	396.46	11	9	29	6	0	0	0
Chr1D	84015304	C	G	10424.46	141	106	42	198	0	0	0
Chr1D	84015558	C	G	5323.21	62	46	4	109	0	0.410877324683505	0
Chr1D	84568693	C	A	197.46	19	7	7	3	0	0	0
Chr1D	84568695	A	G	225.46	18	7	7	3	0	0	0
Chr1D	84568772	C	A	237.46	11	2	4	6	0.0232939201839106	0	0
Chr1D	84569387	A	G	210.46	7	6	15	4	0	0	0
Chr1D	84569449	C	T	288.46	2	8	4	6	0.016350361893345	0	0
Chr1D	84570101	A	G	408.24	14	4	0	16	0	0.0310846143769852	0
Chr1D	84570125	C	T	374.24	20	3	0	11	0	0.0185664926272557	0
Chr1D	84570152	A	G	227.47	22	2	4	6	0.0554953812214544	0	0
Chr1D	86459500	G	T	615.21	14	4	0	18	0	0.0367163202713	0
Chr1D	86810940	T	A	1293.46	44	21	11	22	0	0	0
Chr1D	86810985	C	T	1463.46	58	25	14	30	0	0	0
Chr1D	86811285	C	A	904.46	32	11	7	17	0	0	0
Chr1D	86818613	A	G	62.21	28	0	29	7	0.0693802515157552	0	0
Chr1D	87034412	C	T	558.14	1	11	5	5	0.0208819072833034	0	0
Chr1D	87088298	C	T	7421.46	185	65	79	171	0	0	0
Chr1D	87162483	G	T	121.21	32	1	10	5	0.0879844830186436	0	0
Chr1D	87162831	A	G	7536.46	203	46	62	188	0	0	0
Chr1D	87162863	C	T	6352.46	193	56	103	147	0	0	0
Chr1D	87163081	C	A	8703.46	170	80	70	179	0	0	0
Chr1D	87458345	A	G	1243.46	82	15	24	32	0	0	0
Chr1D	87459285	A	G	2677.46	49	23	25	73	0	0	0
Chr1D	87459365	T	C	363.46	13	2	6	14	0.0283977085298044	0	0
Chr1D	87464163	T	C	5296.46	137	50	78	170	0	0	0
Chr1D	87466087	C	T	1599.46	19	13	10	39	0	0	0
Chr1D	87467676	T	C	1738.46	26	24	12	45	0	0	0
Chr1D	87469622	G	T	406.46	14	4	2	11	0	0.0232939201839106	0
Chr1D	87472778	C	T	953.46	7	11	3	16	0	0	0
Chr1D	87472951	A	G	588.46	44	6	19	15	0	0	0
Chr1D	87473094	A	G	1397.46	36	14	18	28	0	0	0
Chr1D	87474617	C	T	697.22	13	0	9	27	0.0232939201839106	0	0
Chr1D	87479649	T	C	1405.46	52	12	23	37	0	0	0
Chr1D	87909238	C	T	578.46	13	11	6	10	0	0	0
Chr1D	87911409	T	C	1067.48	40	3	21	40	0.128214543693616	0	0
Chr1D	87913038	T	C	1250.46	19	6	5	35	0	0	0
Chr1D	87913077	A	T	1492.46	10	5	21	47	0	0	0
Chr1D	87913279	A	C	1400.49	35	16	2	36	0	0.10768989726908	0
Chr1D	87913315	G	C	1281.46	32	13	7	37	0	0	0
Chr1D	87913330	T	C	1232.46	34	8	7	36	0	0	0
Chr1D	88480060	T	A	71.28	162	9	102	9	0.575612803500917	0.403964502333766	0
Chr1D	88480097	T	G	2112.46	133	27	99	46	0	0	0
Chr1D	88480123	G	A	9052.46	163	86	70	179	0	0	0
Chr1D	88480139	G	A	8982.46	164	86	70	180	0	0	0
Chr1D	88480166	A	T	6056.46	206	42	89	159	0	0	0
Chr1D	88480327	A	G	6474.46	208	41	75	155	0	0	0
Chr1D	88480351	A	G	5190.46	207	30	105	137	0	0	0
Chr1D	88480364	G	C	4599.46	212	35	80	116	0	0	0
Chr1D	88480372	G	A	3950.46	216	30	80	105	0	0	0
Chr1D	88480381	A	G	3479.46	216	17	78	107	0.693002322094951	0	0
Chr1D	88480387	T	C	5148.46	209	41	86	129	0	0	0
Chr1D	88480499	A	T	7443.46	191	56	64	186	0	0	0
Chr1D	88480900	C	T	3682.46	198	38	71	103	0	0	0
Chr1D	88480901	C	T	3869.46	198	38	74	103	0	0	0
Chr1D	88480942	G	T	2115.21	237	11	137	66	0.715115505398919	0	0
Chr1D	88481272	C	T	4002.46	215	35	147	103	0	0	0
Chr1D	88481292	C	T	4581.46	211	37	110	114	0	0	0
Chr1D	88481872	C	T	7611.46	169	78	75	166	0	0	0
Chr1D	88482696	A	G	7355.46	162	85	59	186	0	0	0
Chr1D	88482762	G	C	4019.46	61	39	21	81	0	0	0
Chr1D	88482767	C	A	2451.46	46	33	15	68	0	0	0
Chr1D	88482795	C	A	1048.46	18	12	9	19	0	0	0
Chr1D	88482804	A	C	957.46	12	12	9	18	0	0	0
Chr1D	88482869	T	C	2547.46	106	58	40	65	0	0	0
Chr1D	88482966	T	G	188.46	13	5	10	4	0	0	0
Chr1D	88482967	T	C	199.46	10	5	6	4	0	0	0
Chr1D	89022518	C	T	331.47	8	2	12	12	0.016350361893345	0	0
Chr1D	89149419	C	G	486.66	9	1	5	15	0.016350361893345	0	0
Chr1D	89149522	T	C	640.46	30	6	20	18	0	0	0
Chr1D	89149729	T	C	804.46	41	11	37	26	0	0	0
Chr1D	89153631	T	C	687.46	5	6	2	15	0	0.0338582987455008	0
Chr1D	89153775	C	T	482.46	12	3	10	16	0	0	0
Chr1D	89154928	T	G	158.3	10	0	5	8	0.016350361893345	0	0
Chr1D	89155048	C	T	491.24	25	1	10	15	0.0623150225981247	0	0
Chr1D	89155173	C	T	399.46	25	2	9	12	0.0658182236797879	0	0
Chr1D	89155327	T	C	889.46	12	4	22	28	0	0	0
Chr1D	89155604	T	C	543.21	44	2	7	16	0.140816694805895	0	0
Chr1D	89156048	C	T	1139.46	47	6	11	38	0	0	0
Chr1D	89156269	G	A	1156.46	31	16	9	21	0	0	0
Chr1D	89156558	A	G	1360.46	13	8	11	34	0	0	0
Chr1D	89156597	T	C	661.46	21	7	13	14	0	0	0
Chr1D	89156984	T	C	225.46	41	4	19	6	0.136596419378756	0	0
Chr1D	89157286	C	T	840.46	32	4	10	22	0	0	0
Chr1D	89157325	A	G	1025.46	25	4	12	34	0	0	0
Chr1D	89157580	T	C	776.46	18	3	5	21	0	0	0
Chr1D	89157604	A	C	526.22	13	0	4	15	0.0232939201839106	0	0
Chr1D	89157652	C	T	366.21	13	0	11	15	0.0232939201839106	0	0
Chr1D	89157664	G	A	426.21	13	0	15	16	0.0232939201839106	0	0
Chr1D	89157715	C	T	1031.46	17	10	19	20	0	0	0
Chr1D	89157718	A	G	1032.46	14	10	17	20	0	0	0
Chr1D	89157724	T	C	1037.46	12	10	16	20	0	0	0
Chr1D	89158163	C	A	374.46	24	3	3	11	0	0	0
Chr1D	89158175	G	A	448.46	25	3	3	16	0	0	0
Chr1D	89158236	G	A	476.93	11	2	1	16	0.0232939201839106	0.0338582987455008	0.000788692508540696
Chr1D	89158391	G	A	433.51	8	2	2	12	0.016350361893345	0.0258000036180432	0.000421839396004617
Chr1D	89158410	C	T	398.53	13	1	2	11	0.0258000036180432	0.0232939201839106	0.000600983225023302
Chr1D	89158447	T	A	187.24	13	0	3	7	0.0232939201839106	0	0
Chr1D	89160002	G	A	123.21	27	10	20	0	0	0.0426754714205919	0
Chr1D	89160075	G	A	70.85	20	4	12	2	0	0.0258000036180432	0
Chr1D	89160118	C	T	79.51	23	4	9	2	0	0.0185664926272557	0
Chr1D	89160124	A	C	88.78	18	4	9	1	0	0.016350361893345	0
Chr1D	89160127	A	G	94.62	18	4	9	1	0	0.016350361893345	0
Chr1D	89160218	T	C	190.24	10	0	7	8	0.016350361893345	0	0
Chr1D	89160231	C	T	618.22	0	11	11	7	0.0185664926272557	0	0
Chr1D	89160325	C	T	621.21	17	0	5	24	0.0338582987455008	0	0
Chr1D	89160341	G	C	593.22	11	0	3	22	0.0185664926272557	0	0
Chr1D	89160355	C	T	617.21	14	0	3	27	0.0258000036180432	0.0766706149914479	0.00197810214417695
Chr1D	89160631	C	T	819.85	11	1	5	26	0.0208819072833034	0	0
Chr1D	89160781	T	C	803.46	8	8	10	23	0	0	0
Chr1D	89160784	A	G	800.46	8	8	10	23	0	0	0
Chr1D	89160809	A	G	759.46	6	7	4	20	0	0	0
Chr1D	89160865	T	C	676.65	23	4	1	16	0	0.0338582987455008	0
Chr1D	89160995	G	A	2303.74	44	15	4	56	0	0.201002432364591	0
Chr1D	89161032	T	G	2315.51	41	17	6	63	0	0.239708432177102	0
Chr1D	89161036	T	A	2135.47	40	16	6	51	0	0	0
Chr1D	89309142	C	T	1527.46	8	28	24	23	0	0	0
Chr1D	89309378	G	A	271.21	19	0	14	14	0.0396562104641869	0	0
Chr1D	89309409	C	A	736.21	39	0	37	29	0.111737790169572	0	0
Chr1D	89309569	G	C	860.46	61	9	13	21	0	0	0
Chr1D	89309625	A	G	744.46	40	10	15	19	0	0	0
Chr1D	89309685	A	G	1301.46	59	21	31	27	0	0	0
Chr1D	89309811	G	A	1197.46	55	11	12	29	0	0	0
Chr1D	89309838	A	G	1701.46	68	13	18	46	0	0	0
Chr1D	89309922	C	A	1374.46	38	7	12	51	0	0	0
Chr1D	89309940	T	C	1059.74	30	6	2	28	0	0.0766706149914479	0
Chr1D	89310417	A	G	772.46	42	12	16	13	0	0	0
Chr1D	89310453	T	C	717.46	63	10	7	25	0	0	0
Chr1D	89310576	C	T	365.46	28	8	4	7	0	0	0
Chr1D	89310840	G	T	522.21	27	0	10	17	0.0658182236797879	0	0
Chr1D	89310861	C	T	289.21	19	0	5	9	0.0396562104641869	0	0
Chr1D	89313406	T	C	130.46	32	3	7	4	0.0957509403406082	0	0
Chr1D	89856327	G	A	499.46	7	3	8	15	0	0	0
Chr1D	89968079	G	C	988.46	20	13	4	29	0	0	0
[truncated: 78,200 more rows]
