# Supplementary material for: Cloning of the broadly effective wheat leaf rust resistance gene Lr42 transferred from Aegilops tauschii
Source: Nat Commun. 2022 Jun 1;13:3044. doi: 10.1038/s41467-022-30784-9 (PMC9160033; doi:10.1038/s41467-022-30784-9)
Supplement: Supplementary file 13 — Source Data [file 41467_2022_30784_MOESM13_ESM.zip › 08_SourceData/SourceData2_Figure1c_SNP.txt]

CHR	POS	REF	ALT	QUAL	P1R_REF	P1R_ALT	P1S_REF	P1S_ALT
Chr1D	145050	A	G	623.49	0	13	0	3
Chr1D	145064	T	G	584.49	0	13	0	3
Chr1D	145080	G	A	2595.22	0	40	0	27
Chr1D	145101	G	A	4707.22	0	79	1	49
Chr1D	145102	T	A	4937.22	0	79	0	50
Chr1D	145116	T	C	4883.22	0	78	0	48
Chr1D	145117	A	T	4831.22	0	78	0	48
Chr1D	145199	A	G	12245.22	0	200	0	104
Chr1D	145222	T	A	161.95	22	7	13	1
Chr1D	147094	G	C	8935.46	185	65	37	211
Chr1D	147154	C	A	8839.46	176	74	42	205
Chr1D	147208	G	A	8171.46	193	53	51	192
Chr1D	147214	G	A	7947.46	190	52	49	187
Chr1D	147269	T	C	1407.21	110	4	37	43
Chr1D	154712	G	A	202.92	0	10	NA	NA
Chr1D	157100	T	C	1097.21	29	19	0	23
Chr1D	157390	C	G	8900.46	183	67	40	208
Chr1D	157479	C	T	9834.46	160	90	44	206
Chr1D	157482	G	A	9615.46	166	84	46	204
Chr1D	157494	G	A	8764.46	168	80	50	200
Chr1D	157542	C	T	8881.46	167	81	45	205
Chr1D	157610	A	G	9859.46	156	93	51	197
Chr1D	157810	A	G	85.39	5	0	2	3
Chr1D	157811	T	C	210.39	0	5	3	2
Chr1D	157895	A	G	430.46	6	4	5	12
Chr1D	158137	T	G	9579.46	146	95	42	198
Chr1D	158167	C	A	7028.46	207	43	65	183
Chr1D	158270	A	G	7067.46	194	55	54	179
Chr1D	161672	T	C	1291.46	46	8	7	35
Chr1D	161965	G	A	1389.46	45	6	11	44
Chr1D	164455	T	C	270.96	4	0	0	9
Chr1D	164642	C	T	749.21	142	12	15	26
Chr1D	164835	G	C	254.53	4	2	1	6
Chr1D	167663	G	T	114.89	3	4	4	0
Chr1D	167836	G	C	523.14	26	2	14	18
Chr1D	167870	C	T	1073.86	23	2	13	32
Chr1D	167871	A	C	1076.21	23	2	13	32
Chr1D	167876	T	G	1096.71	24	2	13	32
Chr1D	168818	T	A	573.46	39	9	7	14
Chr1D	168846	G	A	236.46	30	4	10	7
Chr1D	168919	T	G	206.21	30	1	18	7
Chr1D	168931	C	T	345.21	28	1	19	11
Chr1D	168937	G	A	498.48	33	3	18	14
Chr1D	168939	G	C	464.48	33	3	19	13
Chr1D	168988	G	A	1130.46	32	14	4	30
Chr1D	169831	G	A	2640.46	38	20	13	58
Chr1D	171221	A	G	1476.46	43	16	21	36
Chr1D	171377	C	T	911.46	19	18	11	16
Chr1D	181772	G	C	13920.31	1	241	9	125
Chr1D	181838	T	C	4281.46	206	36	129	116
Chr1D	181918	A	C	8647.46	169	68	47	192
Chr1D	182543	A	G	487.46	3	8	7	9
Chr1D	182620	C	G	753.21	14	7	0	18
Chr1D	182644	A	G	657.21	13	5	0	17
Chr1D	182767	C	A	472.46	10	6	3	11
Chr1D	182776	A	T	466.46	6	6	3	11
Chr1D	183415	A	G	8104.46	179	69	47	200
Chr1D	183530	A	C	5452.46	138	60	25	120
Chr1D	183635	T	C	79.22	10	0	2	3
Chr1D	188895	C	T	129.21	22	10	29	0
Chr1D	189084	T	A	134.47	44	4	10	4
Chr1D	189085	C	T	124.49	46	4	10	4
Chr1D	189086	C	G	128.48	46	4	10	4
Chr1D	189087	A	C	127.49	46	4	8	4
Chr1D	189088	G	C	128.48	46	4	8	4
Chr1D	189221	C	A	189.64	18	0	0	6
Chr1D	189231	T	A	149.84	18	0	0	6
Chr1D	189455	G	T	32.24	26	1	4	4
Chr1D	189872	C	A	192.18	2	0	0	8
Chr1D	190174	T	G	404.46	4	3	2	9
Chr1D	190183	A	G	234.46	4	3	3	5
Chr1D	190204	T	C	172.46	3	3	4	3
Chr1D	190222	G	A	115.46	6	3	5	2
Chr1D	190415	C	T	129.24	8	0	0	5
Chr1D	190448	C	T	146.27	8	0	1	5
Chr1D	190450	G	A	149.24	8	0	1	5
Chr1D	190459	C	T	152.24	8	0	1	5
Chr1D	190596	T	C	75.22	14	0	2	3
Chr1D	190616	C	T	79.22	12	0	2	3
Chr1D	190646	A	C	70.26	9	0	1	3
Chr1D	190649	C	T	75.26	8	0	1	3
Chr1D	190786	C	T	347.56	3	6	0	6
Chr1D	190792	A	G	345.56	3	6	0	6
Chr1D	190903	T	C	373.56	2	6	0	6
Chr1D	190928	C	T	373.56	4	6	0	6
Chr1D	191559	A	C	505.53	20	8	1	7
Chr1D	192251	G	A	51.22	17	0	35	4
Chr1D	192315	T	C	358.24	8	0	9	14
Chr1D	193279	A	G	1948.46	60	17	30	63
Chr1D	193413	T	A	2096.46	56	19	12	64
Chr1D	193443	C	A	644.46	46	8	13	14
Chr1D	193444	C	T	641.46	47	8	13	14
Chr1D	193619	C	T	331.21	37	0	19	12
Chr1D	193631	G	A	322.21	38	0	23	12
Chr1D	193637	T	C	307.21	39	0	25	12
Chr1D	193643	A	G	361.21	38	0	26	15
Chr1D	193649	G	A	350.21	42	0	22	14
Chr1D	193780	A	G	123.21	24	0	24	5
Chr1D	193789	C	T	122.21	22	0	22	5
Chr1D	193792	A	G	123.21	22	0	22	5
Chr1D	193824	A	G	389.47	18	2	14	12
Chr1D	193837	T	C	496.46	14	2	15	14
Chr1D	193840	T	C	491.46	14	2	15	14
Chr1D	193849	C	A	60.21	15	6	32	0
Chr1D	193876	C	T	1205.46	17	7	11	28
Chr1D	193879	T	G	1856.22	0	18	1	38
Chr1D	193912	C	T	1631.46	16	11	8	41
Chr1D	194051	C	A	2336.46	41	16	16	63
Chr1D	194090	T	C	3835.46	50	34	12	109
Chr1D	194177	G	T	2868.46	25	17	11	75
Chr1D	194218	A	G	2224.46	19	8	9	68
Chr1D	194285	C	T	816.46	14	6	3	22
Chr1D	195062	A	G	1760.46	21	8	8	46
Chr1D	195143	C	T	2126.46	45	9	11	84
Chr1D	199315	C	A	426.33	0	6	0	5
Chr1D	199446	C	T	157.78	7	5	NA	NA
Chr1D	199502	G	A	231.46	3	10	6	2
Chr1D	199511	G	A	409.3	4	10	0	8
Chr1D	199571	G	T	45.47	3	0	4	3
Chr1D	199574	T	C	218.03	3	0	0	7
Chr1D	200191	T	C	759.78	0	26	NA	NA
Chr1D	204975	G	A	40.39	5	0	5	2
Chr1D	204997	A	G	130.89	3	0	12	5
Chr1D	205015	A	G	509.21	9	3	2	16
Chr1D	205020	G	A	116.21	13	0	17	5
Chr1D	205058	T	C	39.21	46	1	43	6
Chr1D	205196	T	C	1408.21	0	30	2	8
Chr1D	205227	G	A	697.46	21	15	10	6
Chr1D	205236	G	A	635.46	19	15	9	6
Chr1D	205278	G	C	495.46	12	18	7	5
Chr1D	205324	A	G	1029.28	0	22	2	9
Chr1D	205346	A	G	333.46	20	7	4	5
Chr1D	205519	T	C	2760.22	0	41	0	48
Chr1D	205668	A	G	1096.46	46	23	7	22
Chr1D	205952	G	A	1790.46	19	52	6	15
Chr1D	206071	A	G	700.46	49	14	8	11
Chr1D	206265	T	C	546.51	23	11	1	6
Chr1D	207195	T	G	152.48	14	5	6	1
Chr1D	219188	A	G	1019.06	31	2	5	32
Chr1D	219195	T	C	1207.46	42	4	6	38
Chr1D	219197	T	C	1220.47	51	4	6	39
Chr1D	219245	A	G	2162.46	86	11	19	71
Chr1D	219251	C	T	3199.48	93	16	19	99
Chr1D	219327	G	C	3253.46	56	21	16	104
Chr1D	219372	A	G	3558.46	27	21	17	80
Chr1D	219765	T	C	1553.48	11	16	3	30
Chr1D	219783	G	A	1655.14	11	20	2	33
Chr1D	219822	C	G	1977.21	7	29	0	32
Chr1D	219843	G	A	1821.21	11	33	1	33
Chr1D	219858	C	T	1654.47	15	28	3	34
Chr1D	219870	C	T	1728.46	20	24	6	39
Chr1D	219938	T	G	2203.46	53	29	10	55
Chr1D	220145	C	T	1959.46	68	12	8	49
Chr1D	220160	G	A	1680.46	71	10	11	43
Chr1D	220196	T	C	445.46	62	6	9	12
Chr1D	220216	A	G	139.21	47	3	7	5
Chr1D	220241	G	A	349.46	31	8	5	5
Chr1D	221884	T	C	827.21	4	25	44	2
Chr1D	222516	G	A	1462.46	25	23	5	28
Chr1D	222531	C	T	1344.46	27	23	5	30
Chr1D	222699	G	T	617.46	20	9	6	13
Chr1D	222759	C	T	32.74	36	4	18	1
Chr1D	222790	T	C	910.46	73	7	29	26
Chr1D	222800	T	G	1602.46	75	15	29	37
Chr1D	222855	A	G	2651.46	81	30	15	66
Chr1D	222864	G	C	2744.46	76	31	12	70
Chr1D	222939	G	A	1330.46	41	13	15	40
Chr1D	222963	G	C	1385.46	34	10	14	37
Chr1D	222975	C	G	1103.46	27	13	10	25
Chr1D	223017	A	G	810.22	21	8	1	20
Chr1D	223044	C	T	738.46	15	10	2	16
Chr1D	223062	G	C	454.46	28	7	5	8
Chr1D	223074	G	A	325.46	27	4	5	8
Chr1D	223095	A	G	302.46	26	4	4	7
Chr1D	223116	A	G	88.22	38	2	9	4
Chr1D	223206	G	A	207.28	37	2	11	7
Chr1D	223999	C	G	1265.46	21	12	8	43
Chr1D	224465	A	C	2522.46	46	23	14	72
Chr1D	224498	G	T	2464.46	46	24	12	69
Chr1D	224597	G	A	1650.46	58	16	24	50
Chr1D	224600	T	C	1612.46	53	16	24	50
Chr1D	224814	C	T	250.07	13	1	3	8
Chr1D	307932	A	G	111.21	7	4	21	0
Chr1D	309070	A	G	57.21	23	4	43	0
Chr1D	309094	A	C	257.21	24	9	39	0
Chr1D	309126	C	T	140.21	49	9	51	0
Chr1D	309139	A	G	163.21	43	9	46	0
Chr1D	309142	G	T	173.21	41	9	46	0
Chr1D	309468	C	T	63.21	22	4	63	2
Chr1D	309530	C	T	53.21	25	4	31	1
Chr1D	309531	C	T	56.21	25	4	36	1
Chr1D	309532	C	G	52.21	26	4	36	1
Chr1D	309535	C	G	43.21	26	4	35	1
Chr1D	310003	C	A	1230.22	0	15	0	21
Chr1D	541470	C	T	64.92	16	0	0	4
Chr1D	541825	T	C	652.74	0	3	0	19
Chr1D	541906	A	G	1556.21	0	35	2	15
Chr1D	544397	G	A	414.46	4	2	9	11
Chr1D	545079	G	C	432.33	0	9	0	9
Chr1D	1097193	T	A	314.78	0	10	0	2
Chr1D	1097194	T	C	324.78	0	10	0	2
Chr1D	1164065	A	G	436.79	0	14	NA	NA
Chr1D	1164081	T	C	421.79	0	14	NA	NA
Chr1D	1164087	A	G	408.79	0	14	NA	NA
Chr1D	1164111	A	G	306.8	0	12	NA	NA
Chr1D	1867222	C	T	87.22	12	0	12	4
Chr1D	1871996	C	G	64.96	0	4	7	0
Chr1D	1872009	T	G	64.96	0	4	7	0
Chr1D	1872366	A	G	309.46	1	0	0	11
Chr1D	1872525	G	A	353.76	0	3	0	7
Chr1D	1872632	G	A	108.21	12	4	18	0
Chr1D	1873121	C	T	658.24	0	9	0	9
Chr1D	1888382	C	T	344.26	18	7	0	7
Chr1D	1888387	G	A	897.24	0	22	0	7
Chr1D	1888872	G	A	385.51	0	9	0	3
Chr1D	1888951	G	A	146.55	0	6	9	0
Chr1D	1889050	G	C	265.64	0	5	0	5
Chr1D	1889290	C	T	858.36	0	20	0	4
Chr1D	1889298	G	T	902.36	0	22	0	5
Chr1D	1889332	A	G	351.76	0	8	0	2
Chr1D	1889374	C	T	366.53	0	11	0	3
Chr1D	1889381	C	T	363.53	0	10	0	3
Chr1D	1890231	C	T	391.79	0	16	NA	NA
Chr1D	1890244	A	G	536.78	0	17	NA	NA
Chr1D	1890346	C	T	417.5	0	8	0	3
Chr1D	1890948	C	T	56.9	10	0	0	2
Chr1D	1892415	A	G	417.39	0	9	0	8
Chr1D	1893142	T	G	50.24	8	0	1	2
Chr1D	1893217	G	T	51.89	15	3	4	0
Chr1D	1893273	T	C	68.44	9	2	0	1
Chr1D	1899943	G	C	764.21	0	15	4	8
Chr1D	1899988	A	C	1166.21	0	32	4	13
Chr1D	1899991	G	A	1156.21	0	32	4	13
Chr1D	1899997	A	G	1168.21	0	32	4	14
Chr1D	1900078	G	T	194.85	7	6	9	1
Chr1D	1900079	T	G	635.24	0	12	0	7
Chr1D	1900091	C	T	824.23	0	16	0	8
Chr1D	1900152	T	C	469.26	21	10	0	9
Chr1D	1900158	G	A	1067.21	0	28	3	9
Chr1D	1900175	A	C	1090.21	0	27	4	10
Chr1D	1900201	T	G	716.22	0	10	4	9
Chr1D	1900210	G	A	936.21	0	14	4	11
Chr1D	1900220	G	C	636.22	0	10	4	7
Chr1D	1900222	G	A	629.22	0	10	4	7
Chr1D	1900316	G	T	3160.22	0	29	0	68
Chr1D	1900346	A	C	2364.22	0	19	0	42
Chr1D	1900355	A	G	2121.22	0	19	0	34
Chr1D	1900360	A	G	1810.22	0	16	0	30
Chr1D	1900366	A	T	761.29	0	5	0	15
Chr1D	2537295	G	C	240.85	0	11	NA	NA
Chr1D	2906718	T	C	1012.19	0	1	0	24
Chr1D	2908347	G	A	78.21	4	3	31	0
Chr1D	2909379	T	C	40.21	4	2	47	0
Chr1D	2909442	C	G	157.21	3	6	38	0
Chr1D	2909447	T	C	161.21	3	6	42	0
Chr1D	2909461	G	A	153.21	3	6	38	0
Chr1D	2911273	G	A	51.92	0	2	8	0
Chr1D	2911816	C	T	36.21	8	2	20	0
Chr1D	3237755	T	A	994.21	0	30	3	4
Chr1D	3238288	A	G	711.88	0	28	2	0
Chr1D	3920920	C	T	1294.27	19	0	4	42
Chr1D	3920967	G	A	809.21	4	23	55	1
Chr1D	3921177	G	A	827.44	15	0	0	24
Chr1D	3921215	T	C	1280.21	7	38	40	0
Chr1D	3921312	T	C	2971.56	168	33	6	78
Chr1D	3921324	C	T	2936.59	135	29	5	73
Chr1D	3925067	T	G	3612.21	62	19	4	116
Chr1D	4051304	G	C	743.74	0	2	0	24
Chr1D	4051319	C	T	149.36	1	5	25	1
Chr1D	4051470	G	A	370.4	1	11	4	0
Chr1D	4051544	C	T	5010.46	127	19	26	163
Chr1D	4051546	C	T	3710.46	25	126	221	23
Chr1D	4051630	T	G	4097.21	42	135	238	8
Chr1D	4051667	T	C	375.21	34	13	234	5
Chr1D	4051673	C	G	337.21	34	12	232	5
Chr1D	4051677	G	A	82.21	35	5	236	5
Chr1D	4051679	G	A	75.21	35	5	236	5
Chr1D	4051687	C	T	824.21	39	31	228	5
Chr1D	4051691	G	C	1085.21	38	36	235	6
Chr1D	4051705	A	G	2010.21	32	62	218	6
Chr1D	4051758	G	A	5625.21	32	158	239	11
Chr1D	4051781	C	T	6234.21	28	194	239	11
Chr1D	4051824	G	A	4993.21	23	212	230	14
Chr1D	4051852	T	C	4409.21	22	148	228	9
Chr1D	4055845	A	G	62.22	25	4	12	0
Chr1D	4063664	A	C	131.22	3	7	11	0
Chr1D	4063753	G	C	45.22	4	3	22	0
Chr1D	4063858	C	G	5111.22	0	90	0	43
Chr1D	4063924	T	C	5211.22	0	129	1	52
Chr1D	4064008	C	T	1079.21	38	42	41	0
Chr1D	4064087	A	G	42.21	111	10	122	6
Chr1D	4064114	A	G	93.21	83	9	125	4
Chr1D	4064127	T	C	1252.21	45	42	129	5
Chr1D	4064130	G	T	867.21	55	33	132	1
Chr1D	4064173	G	C	177.21	38	9	120	2
Chr1D	4064195	T	A	66.21	37	5	112	2
Chr1D	4064204	C	T	67.21	38	6	112	2
Chr1D	4064211	A	G	56.21	39	5	119	2
Chr1D	4064216	G	A	124.21	37	7	123	0
Chr1D	4064218	T	G	86.21	39	6	118	2
Chr1D	4064231	T	A	599.21	24	19	120	2
Chr1D	4064232	G	T	285.21	32	11	122	0
Chr1D	4064251	T	C	728.21	20	25	123	2
Chr1D	4064330	A	T	1829.21	53	64	139	0
Chr1D	4064347	A	G	1688.21	57	65	138	0
Chr1D	4064420	G	C	1626.21	73	58	112	1
Chr1D	4064564	T	G	1209.21	16	34	38	0
Chr1D	4200166	A	G	42.21	4	2	30	0
Chr1D	4200278	G	T	168.21	12	6	119	0
Chr1D	4200285	G	T	442.21	12	13	111	0
Chr1D	4200302	C	T	522.21	10	15	69	0
Chr1D	4200326	A	G	891.21	8	36	60	1
Chr1D	4201025	C	T	8264.85	188	62	19	231
Chr1D	4201639	T	C	1637.21	38	54	141	1
Chr1D	4201766	C	T	1493.21	29	43	128	0
Chr1D	4201769	C	T	1491.21	27	43	135	0
Chr1D	4201793	G	A	1619.21	25	51	146	2
Chr1D	4203354	C	T	5759.21	22	175	223	15
Chr1D	4203397	C	T	2810.24	11	92	98	7
Chr1D	4242388	A	G	610.44	1	24	42	3
Chr1D	4242395	C	A	1084.44	31	1	2	40
Chr1D	4244060	C	T	518.46	3	10	12	9
Chr1D	4244169	C	T	806.21	6	32	49	2
Chr1D	4245274	C	T	476.46	8	3	3	14
Chr1D	4245275	C	G	817.22	0	10	3	14
Chr1D	4245277	C	T	82.22	11	0	13	4
Chr1D	4245379	T	G	383.05	17	1	3	12
Chr1D	4245393	G	A	881.22	0	13	3	15
Chr1D	4245502	G	A	414.89	0	11	18	1
Chr1D	4245516	T	C	315.21	15	0	3	11
Chr1D	4245697	C	T	1189.22	4	38	80	4
Chr1D	4245703	T	G	1072.21	4	35	79	4
Chr1D	4245769	C	T	1297.51	7	46	113	7
Chr1D	4245838	C	G	1156.21	83	3	17	47
Chr1D	4246135	G	A	217.65	11	0	0	6
Chr1D	4246141	T	C	764.23	0	11	0	8
Chr1D	4246559	C	G	544.22	0	17	45	10
Chr1D	4246561	A	T	538.22	0	17	45	10
Chr1D	4246627	G	C	1393.21	6	6	1	33
Chr1D	4246760	T	C	603.76	11	23	40	3
Chr1D	4246938	T	A	645.76	14	22	54	5
Chr1D	4247094	C	A	824.23	0	15	0	11
Chr1D	4247139	G	C	184.86	9	0	0	7
Chr1D	4247274	T	C	669.47	0	17	9	0
Chr1D	4247857	C	T	36.21	38	4	74	0
Chr1D	4247983	G	A	161.25	1	6	26	1
Chr1D	4248051	A	G	544.21	6	18	35	2
Chr1D	4248081	C	T	636.21	6	21	45	2
Chr1D	4248154	G	A	512.05	2	16	49	1
Chr1D	4248211	C	G	1078.21	4	36	58	0
Chr1D	4248222	A	G	1342.21	4	43	60	0
Chr1D	4248810	A	G	1820.21	22	61	93	3
Chr1D	4248816	C	T	1852.21	23	63	88	3
Chr1D	4248840	G	A	2077.21	21	57	109	3
Chr1D	4248951	C	T	1708.21	20	53	102	4
Chr1D	4249428	C	T	1358.22	0	28	0	21
Chr1D	4249474	C	T	2790.22	0	34	0	40
Chr1D	4249547	G	A	3750.21	53	7	3	147
Chr1D	4249596	G	A	736.21	5	21	104	1
Chr1D	4252946	T	G	201.32	1	6	7	0
Chr1D	4255507	G	T	334.9	0	9	2	0
Chr1D	4255540	A	G	348.79	0	11	NA	NA
Chr1D	4255543	A	G	336.79	0	11	NA	NA
Chr1D	4273988	T	C	1236.49	9	44	32	3
Chr1D	4276098	C	G	1127.21	33	6	1	31
Chr1D	4276376	C	T	4269.23	6	65	4	72
Chr1D	4276379	A	G	4224.23	6	65	5	71
Chr1D	4276445	A	G	5015.23	0	61	5	80
Chr1D	4276487	T	C	3984.21	69	27	6	116
Chr1D	4276601	C	T	2953.21	0	56	10	35
Chr1D	4276694	G	A	1537.46	24	4	4	43
Chr1D	4276826	G	A	577.39	12	0	1	16
Chr1D	4276828	G	C	582.39	12	0	1	16
Chr1D	4336966	C	T	96.85	12	0	0	3
Chr1D	4337017	T	C	162.93	9	0	0	5
Chr1D	4337112	C	G	283.26	4	2	0	8
Chr1D	4337791	A	C	115.78	NA	NA	8	4
Chr1D	4337796	G	A	112.78	NA	NA	8	4
Chr1D	4338179	T	C	1538.46	86	17	5	35
Chr1D	4338182	G	A	1375.46	87	16	5	35
Chr1D	4338288	C	A	1372.46	57	18	5	36
Chr1D	4338332	A	G	1504.46	54	19	7	29
Chr1D	4338452	C	A	1303.24	63	13	2	32
Chr1D	4338466	T	C	1385.23	0	30	0	8
Chr1D	4338562	C	T	1466.21	31	18	1	28
Chr1D	4338596	C	T	1899.21	41	29	2	50
Chr1D	4406934	C	T	387.79	0	10	NA	NA
Chr1D	4406936	C	G	391.79	0	10	NA	NA
Chr1D	4406939	G	C	392.79	0	10	NA	NA
Chr1D	4418327	T	C	336.8	0	16	NA	NA
Chr1D	4418352	G	T	336.8	0	16	NA	NA
Chr1D	4420434	T	C	394.2	0	9	0	1
Chr1D	4420454	C	G	404.2	0	11	0	1
Chr1D	4551205	C	T	443.2	0	10	0	2
Chr1D	4551218	C	T	198.44	6	6	2	0
Chr1D	4552310	A	T	313.24	0	10	4	0
Chr1D	4592437	T	A	350.56	1	7	8	6
Chr1D	4592465	T	C	570.27	0	6	0	14
Chr1D	4592817	A	G	405.75	0	9	0	4
Chr1D	4594033	T	C	421.2	0	1	0	18
Chr1D	4594386	G	A	74.47	5	3	2	0
Chr1D	4594387	G	A	77.47	5	3	2	0
Chr1D	4700587	T	C	312.24	4	0	0	11
Chr1D	4700599	T	C	314.24	5	0	0	11
Chr1D	4700623	T	C	434.2	5	0	0	14
Chr1D	4700840	G	C	99.17	7	0	0	3
Chr1D	4700843	T	C	170.89	5	2	0	3
Chr1D	4700942	A	T	63.47	10	3	4	0
Chr1D	4700951	G	A	275.47	8	7	0	4
Chr1D	4700986	T	C	278.46	7	10	3	4
Chr1D	4701034	G	C	68.89	7	3	3	0
Chr1D	4701045	A	G	79.89	4	3	3	0
Chr1D	4701046	T	C	81.89	4	3	3	0
Chr1D	4701047	T	C	79.89	4	3	3	0
Chr1D	4701049	C	T	123.9	6	1	0	3
Chr1D	4708218	A	C	249.9	0	4	0	8
Chr1D	4778331	T	A	1439.98	2	14	0	27
Chr1D	4778445	G	A	1550.46	31	8	6	46
Chr1D	4778486	A	G	1756.21	78	72	249	1
Chr1D	4778534	C	T	2227.21	98	87	249	1
Chr1D	4778548	T	G	3130.21	99	115	249	1
Chr1D	4778566	C	T	2949.21	53	96	202	3
Chr1D	4778574	T	C	12030.22	0	130	9	191
Chr1D	4778586	G	C	2321.21	38	72	207	2
Chr1D	4778622	G	C	15792.22	0	214	7	238
Chr1D	4778686	C	T	11353.21	118	131	5	240
Chr1D	4778786	G	A	17835.22	0	243	2	244
Chr1D	4778842	G	A	5438.21	72	175	244	4
Chr1D	4778884	A	G	5762.21	68	181	249	1
Chr1D	4778914	G	A	6225.21	53	196	248	2
Chr1D	4778953	G	A	8319.46	201	46	23	224
Chr1D	4779024	G	T	9342.46	183	67	24	225
Chr1D	4779132	C	T	9340.21	177	62	16	216
Chr1D	4779193	C	T	6238.21	61	187	247	3
Chr1D	4779352	T	C	15822.21	1	244	24	226
Chr1D	4779419	G	A	7804.46	195	55	27	219
Chr1D	4779547	C	A	9547.21	181	69	12	236
Chr1D	4779622	A	G	16797.22	0	245	6	237
Chr1D	4779873	C	T	52.03	9	0	0	2
Chr1D	4779875	A	G	298.78	0	9	0	2
Chr1D	4779933	A	G	81.89	5	3	3	0
Chr1D	4779954	G	A	345.39	5	5	0	5
Chr1D	4779980	T	C	741.29	0	20	0	6
Chr1D	4780020	T	G	715.38	0	21	1	5
Chr1D	4780042	A	G	597.74	0	14	0	3
Chr1D	4780076	T	A	98	0	3	7	0
Chr1D	4780507	C	T	5791.46	105	36	18	153
Chr1D	4780510	G	A	9872.21	2	136	19	157
Chr1D	4780687	G	A	16282.22	0	240	12	234
Chr1D	4780846	A	G	14346.21	2	197	42	202
Chr1D	4780861	A	G	14010.21	0	199	45	203
Chr1D	4780883	G	A	9761.46	141	107	37	213
Chr1D	4780989	C	T	139.21	40	8	113	0
Chr1D	4780990	G	C	140.21	38	8	111	0
Chr1D	4797925	A	T	405.51	0	11	0	3
Chr1D	4797947	C	T	396.51	0	11	0	3
Chr1D	4797956	C	A	409.51	0	11	0	3
Chr1D	4798049	T	C	326.22	0	11	0	1
Chr1D	4803549	C	T	358.47	4	0	4	14
Chr1D	4803563	A	G	447.74	0	4	0	14
Chr1D	4803572	C	G	228.47	2	0	2	7
Chr1D	4952849	G	C	1453.32	0	31	2	24
Chr1D	4952890	C	G	19258.22	0	250	11	239
Chr1D	4954857	T	C	17717.22	1	246	6	240
Chr1D	4955051	A	G	17764.22	2	237	17	222
Chr1D	4955358	A	G	13555.21	0	227	19	227
Chr1D	4955467	G	C	8847.22	0	109	9	131
Chr1D	4955615	G	A	495.47	1	4	11	11
Chr1D	5051781	T	A	13539.22	0	190	0	210
Chr1D	5051995	A	T	7029.22	0	74	0	133
Chr1D	5061840	G	A	3808.22	0	52	1	55
Chr1D	5061842	G	T	3831.22	0	52	1	55
Chr1D	5062090	G	A	8496.46	209	40	28	217
Chr1D	5062165	A	C	16095.21	0	243	31	219
Chr1D	5062229	G	T	17946.22	0	236	12	222
Chr1D	5062309	A	G	3424.21	0	38	16	60
Chr1D	5062315	A	G	3140.21	0	35	16	55
Chr1D	5062316	C	T	3094.21	0	35	16	55
Chr1D	5062320	T	C	3121.21	0	35	17	54
Chr1D	5089853	C	G	99.17	0	3	8	0
Chr1D	5089902	A	G	96.92	0	3	7	0
Chr1D	5097673	C	A	184.8	NA	NA	1	10
Chr1D	5097724	A	G	240.85	NA	NA	0	10
Chr1D	5598108	T	A	62.47	0	3	8	0
Chr1D	5598114	A	T	62.47	0	3	8	0
Chr1D	5600247	G	A	4127.22	0	128	1	4
Chr1D	5600343	G	A	1671.78	0	43	NA	NA
Chr1D	5600373	G	C	1141.36	0	27	0	4
Chr1D	5600502	T	G	2468.24	0	14	0	75
Chr1D	5600505	T	G	2414.24	0	14	0	75
Chr1D	5600637	A	G	3079.26	0	6	0	103
Chr1D	5600700	C	T	1660.23	0	9	0	36
Chr1D	5600753	C	T	779.23	0	9	0	11
Chr1D	5926612	G	T	225.46	4	7	1	1
Chr1D	6676823	T	G	413.75	0	2	0	13
Chr1D	6676830	T	A	407.75	0	2	0	13
Chr1D	6676993	T	C	126.29	7	0	0	4
Chr1D	6677021	T	C	354.56	7	0	0	10
Chr1D	6677039	C	G	455.55	7	0	0	15
Chr1D	6677081	A	G	464.5	10	0	0	16
Chr1D	6677623	G	A	1838.46	22	10	9	47
Chr1D	6677897	T	C	1630.21	21	6	1	39
Chr1D	6677931	T	C	389.51	0	3	0	7
Chr1D	6677945	A	G	390.51	0	3	0	7
Chr1D	6677978	A	C	390.39	0	7	0	7
Chr1D	6678185	G	T	1047.47	15	1	3	29
Chr1D	6678214	C	G	331.47	6	1	2	10
Chr1D	6678225	A	C	186.51	8	1	2	6
Chr1D	6678241	C	T	87.26	7	0	2	4
Chr1D	6678656	G	A	258.47	6	6	0	2
Chr1D	6678717	G	A	2401.21	27	19	2	57
Chr1D	6678977	C	T	2264.21	44	18	4	62
Chr1D	6678992	G	A	2243.21	51	18	4	71
Chr1D	6679000	A	G	1931.21	52	16	4	62
Chr1D	6679019	A	T	1280.56	29	11	2	28
Chr1D	6679028	T	C	815.71	31	7	2	20
Chr1D	6681020	T	C	743.49	9	3	2	19
Chr1D	6681030	T	G	602.47	11	3	2	16
Chr1D	6681042	C	A	504.24	10	0	2	15
Chr1D	6681044	G	A	509.24	11	0	2	15
Chr1D	6681051	C	T	314.21	18	0	2	10
Chr1D	6681115	A	G	489.46	14	4	2	11
Chr1D	6681118	C	G	475.46	18	4	2	11
Chr1D	6681120	A	G	491.46	18	4	2	11
Chr1D	6681167	C	A	542.22	11	4	0	11
Chr1D	6700434	C	T	310.5	1	16	1	0
Chr1D	6775928	A	G	372.21	0	14	0	2
Chr1D	6775955	C	G	269.24	0	9	0	1
Chr1D	6779799	C	T	192.18	2	0	0	8
Chr1D	6779932	C	T	1665.46	32	20	5	47
Chr1D	6779966	G	C	1458.46	41	18	6	42
Chr1D	6780487	G	A	238.22	2	7	13	0
Chr1D	6780533	A	G	58.9	0	2	14	0
Chr1D	6780603	A	G	926.23	2	25	27	1
Chr1D	6780643	T	C	1166.21	6	43	50	0
Chr1D	6780700	C	T	1057.21	4	34	31	0
Chr1D	6785013	G	T	2094.22	23	15	3	52
Chr1D	6785173	A	G	15326.22	1	243	3	242
Chr1D	6785296	A	G	6341.22	0	102	1	95
Chr1D	6785302	A	T	2909.21	91	13	4	93
Chr1D	6785365	C	G	3191.22	75	26	6	88
Chr1D	6785493	C	T	1500.21	13	42	76	1
Chr1D	6785942	T	C	1375.21	28	12	1	40
Chr1D	6786074	C	A	362.44	0	5	1	5
Chr1D	6787758	T	C	8332.22	0	97	0	130
Chr1D	6787805	A	G	4005.21	48	136	238	5
Chr1D	6789387	G	A	79.89	3	3	3	0
Chr1D	6789389	A	T	161.89	5	2	0	3
Chr1D	6789426	C	T	41.24	4	2	9	0
Chr1D	6829188	G	C	156.56	15	2	0	4
Chr1D	6829200	G	C	114.89	16	2	0	3
Chr1D	6829212	C	G	48.44	18	2	0	2
Chr1D	6829242	C	A	285.47	16	0	0	9
Chr1D	6829253	G	C	465.44	15	0	0	13
Chr1D	6829350	C	T	758.26	15	3	1	26
Chr1D	6829819	A	G	718.39	2	1	2	19
Chr1D	6830037	G	A	865.48	18	9	3	28
Chr1D	6830923	A	C	482.59	12	7	1	8
Chr1D	6832509	C	T	477.47	1	3	3	11
Chr1D	6834843	A	G	4250.22	0	49	0	125
Chr1D	6835160	A	G	756.21	10	25	43	0
Chr1D	6835197	G	A	742.21	12	25	42	0
Chr1D	6835222	A	G	498.21	14	22	46	0
Chr1D	6835225	T	C	488.21	16	22	41	0
Chr1D	6835256	T	C	2220.22	0	38	0	31
Chr1D	6835283	A	G	569.21	6	16	23	0
Chr1D	6835338	A	G	929.44	2	0	6	29
Chr1D	6835414	A	G	1316.44	2	0	11	45
Chr1D	6835437	A	G	103.44	0	2	42	5
Chr1D	7123527	A	G	2439.44	2	73	30	1
Chr1D	7123551	T	C	2359.44	1	75	24	1
Chr1D	7123560	G	T	2328.44	1	77	23	1
Chr1D	7123683	A	G	286.92	5	0	0	14
Chr1D	7123804	G	A	2715.22	0	44	2	47
Chr1D	7124095	G	C	1851.24	14	64	44	2
Chr1D	7125032	C	A	645.47	24	1	0	19
Chr1D	7125394	T	A	317.47	17	0	0	10
Chr1D	7129188	G	T	543.21	6	6	2	16
Chr1D	7130160	A	G	3940.46	78	13	15	114
Chr1D	7130404	C	G	15431.21	0	247	25	222
Chr1D	7130410	T	C	6982.21	29	218	243	7
Chr1D	7130476	C	T	6877.21	216	13	33	209
Chr1D	7132776	C	T	155.94	0	8	2	0
Chr1D	7142210	G	C	1898.46	111	11	31	60
Chr1D	7142211	G	T	1870.46	107	11	30	60
Chr1D	7142220	T	G	1982.46	92	9	25	58
Chr1D	7142243	G	C	2015.47	92	8	22	60
Chr1D	7142612	C	T	607.64	0	21	7	0
Chr1D	7182389	G	A	1746.23	0	8	0	35
Chr1D	7183139	T	C	3605.46	3	16	10	84
Chr1D	7184054	C	T	3647.22	0	18	0	72
Chr1D	7184177	G	A	263.44	1	0	8	10
Chr1D	7184458	A	G	404.51	0	6	0	9
Chr1D	7184472	A	C	418.51	0	6	0	11
Chr1D	7195471	G	A	401.5	0	8	1	3
Chr1D	7195472	G	T	394.28	0	8	1	3
Chr1D	7195504	C	T	1356.74	0	15	2	26
Chr1D	7195624	A	G	3521.46	4	15	85	102
Chr1D	7195668	C	T	2736.49	4	25	70	81
Chr1D	7195705	G	T	2734.53	2	25	31	66
Chr1D	7195758	T	G	1661.21	0	15	23	41
Chr1D	7195784	T	C	1053.24	0	11	22	26
Chr1D	7196674	G	A	307.46	0	9	1	0
Chr1D	7196681	A	G	308.92	0	9	2	0
Chr1D	7196892	A	G	174.56	12	2	0	4
Chr1D	7453708	C	T	291.82	NA	NA	0	14
Chr1D	7455722	C	A	264.47	2	0	1	13
Chr1D	7455738	G	T	310.6	0	2	1	13
Chr1D	7458147	C	T	133.22	0	4	15	0
Chr1D	7458172	A	G	249.78	NA	NA	4	12
Chr1D	7576055	G	A	9985.21	0	187	13	130
Chr1D	7576961	G	A	8329.46	211	39	24	225
Chr1D	7576998	T	C	18204.22	0	246	7	237
Chr1D	7577129	A	T	751.23	0	11	0	8
Chr1D	7578006	G	A	295.27	0	10	1	1
Chr1D	7579774	G	A	304.56	0	5	0	6
Chr1D	7586031	C	A	604.22	2	2	0	18
Chr1D	7588190	T	C	131.44	5	8	2	0
Chr1D	7589101	A	G	2007.22	0	32	0	31
Chr1D	7662459	G	A	602.51	2	15	0	5
Chr1D	7663845	C	T	291.82	0	9	0	4
Chr1D	7692170	T	A	2054.22	0	22	0	32
Chr1D	7692175	C	G	2101.22	0	22	0	33
Chr1D	7692351	T	C	1476.22	0	10	0	34
Chr1D	7692404	C	T	33.24	8	0	24	4
Chr1D	7692481	A	G	985.21	6	35	62	1
Chr1D	7692548	T	C	678.21	4	23	61	2
Chr1D	7692553	C	T	562.21	5	23	57	2
Chr1D	7692571	G	A	651.21	6	19	46	1
Chr1D	7692576	A	G	1663.21	21	6	1	39
Chr1D	7692654	T	C	104.21	8	4	47	0
Chr1D	7692693	T	G	125.21	4	5	33	0
Chr1D	7692725	T	C	72.22	13	0	34	7
Chr1D	7692734	C	T	190.39	13	1	34	10
Chr1D	7692762	A	G	740.47	1	6	8	22
Chr1D	7692776	T	C	1323.23	0	9	0	35
Chr1D	7692816	G	A	201.06	14	1	18	10
Chr1D	7692891	T	A	220.33	21	1	20	14
Chr1D	7692902	A	C	210.3	19	1	19	11
Chr1D	7692911	T	A	205.3	19	1	19	11
Chr1D	7692970	A	G	206.39	16	2	0	5
Chr1D	7693037	C	T	93.21	24	0	13	4
Chr1D	7693094	C	A	1567.21	12	6	0	44
Chr1D	7693222	A	G	1976.22	51	2	10	59
Chr1D	7693272	G	A	1562.21	9	51	96	2
Chr1D	7693311	T	G	5330.22	0	62	0	83
Chr1D	7693481	A	C	652.88	2	0	0	21
Chr1D	7693595	C	T	944.22	3	2	1	34
Chr1D	7693600	G	C	87.21	3	3	39	1
Chr1D	7693605	A	G	1073.21	4	3	1	37
Chr1D	7693766	G	A	34.3	8	0	23	4
Chr1D	7693774	T	C	54.3	8	0	22	6
Chr1D	7693784	A	G	54.3	8	0	22	6
Chr1D	7693813	G	A	48.26	8	0	19	5
Chr1D	7693829	G	A	647.54	7	0	0	18
Chr1D	7693903	A	G	37.21	4	2	14	0
Chr1D	7693910	G	A	35.21	4	2	15	0
Chr1D	7694010	T	G	140.19	0	4	24	0
Chr1D	7694013	C	G	140.19	0	4	24	0
Chr1D	7694015	T	C	140.19	0	4	24	0
Chr1D	7694177	A	G	3194.2	0	37	0	72
Chr1D	7694443	T	C	501.35	1	14	55	3
Chr1D	7694528	C	T	2023.21	32	0	7	75
Chr1D	7694567	A	T	419.46	2	13	18	2
Chr1D	7694598	G	A	411.3	2	12	6	0
Chr1D	7694646	A	G	1140.22	0	23	0	17
Chr1D	7695174	G	C	505.36	0	4	0	9
Chr1D	7695309	G	A	343.85	0	11	3	0
Chr1D	7821334	T	C	277.24	0	9	0	2
Chr1D	7821337	G	C	48.44	8	1	0	2
Chr1D	7842024	A	G	141.89	1	8	3	0
Chr1D	7843842	G	T	48.89	0	2	18	0
Chr1D	7843861	C	T	53.89	0	2	20	0
Chr1D	7843868	G	A	49.89	0	2	20	0
Chr1D	7843913	A	G	57.89	0	2	10	0
Chr1D	7844340	T	A	216.56	2	0	0	8
Chr1D	8002018	A	G	367.51	0	3	0	7
Chr1D	8002053	A	G	777.29	0	5	0	20
Chr1D	8002057	C	G	561.39	0	5	5	16
Chr1D	8002074	T	C	209.26	8	0	19	7
Chr1D	8002097	G	A	207.26	8	0	19	7
Chr1D	8002114	G	A	200.56	5	0	12	7
Chr1D	8002119	T	C	917.36	0	5	0	19
Chr1D	8002148	C	T	54.3	6	0	12	3
Chr1D	8002163	G	A	546.49	0	3	0	11
Chr1D	8002169	C	T	558.49	0	3	0	11
Chr1D	8002196	T	A	716.49	0	3	0	16
Chr1D	8002205	T	C	710.49	0	3	0	16
Chr1D	8002219	T	C	46.29	1	2	21	1
Chr1D	8002248	T	C	267.39	0	6	12	3
Chr1D	8002264	C	T	271.39	0	6	10	3
Chr1D	8002292	A	G	154.39	6	0	3	5
Chr1D	8005439	T	C	356.79	0	10	NA	NA
Chr1D	8005527	A	G	269.82	0	10	NA	NA
Chr1D	8126750	C	T	374.79	NA	NA	0	13
Chr1D	8126879	G	C	541.78	NA	NA	0	14
Chr1D	8127138	G	T	570.49	0	4	0	12
Chr1D	8128982	T	C	299.78	0	2	0	8
Chr1D	8169508	G	T	577.83	0	18	3	0
Chr1D	8169659	A	G	534.21	18	0	3	15
Chr1D	8169673	A	G	576.44	25	0	0	17
Chr1D	8171691	A	G	61.3	12	3	7	0
Chr1D	8171752	G	A	557.89	36	2	1	17
Chr1D	8172185	G	A	840.24	0	14	0	8
Chr1D	8173966	G	A	1199.45	41	3	1	38
Chr1D	8175079	G	A	759.6	36	0	1	32
Chr1D	8175085	C	T	759.64	41	0	1	32
Chr1D	8175134	T	C	1050.48	0	35	24	1
Chr1D	8175139	T	C	1072.13	0	36	19	1
Chr1D	8175148	C	T	750.88	0	22	12	1
Chr1D	8175917	C	G	128.21	15	0	2	5
Chr1D	8175997	G	A	257.92	2	0	0	9
Chr1D	8184722	G	C	30.23	13	0	8	2
Chr1D	8184979	G	T	100.92	0	4	8	0
Chr1D	8185877	G	A	465.44	0	14	21	0
Chr1D	8187430	C	G	721.44	22	0	0	20
Chr1D	8187478	G	A	559.21	25	0	2	16
Chr1D	8188089	C	T	107.21	33	0	14	8
Chr1D	8188370	T	C	600.26	0	13	0	13
Chr1D	8188371	G	A	282.64	13	0	0	13
Chr1D	8188421	T	G	519.26	0	7	0	7
Chr1D	8192605	T	G	107.55	0	4	8	0
Chr1D	8654729	C	G	84.24	27	1	3	3
Chr1D	8654746	C	G	126.21	36	0	2	4
Chr1D	8654814	C	A	205.21	33	0	7	10
Chr1D	8655212	C	T	1112.22	0	31	15	2
Chr1D	8655254	C	G	693.83	0	20	23	2
Chr1D	8655291	C	T	782.44	0	30	20	0
Chr1D	8658586	C	T	541.19	0	14	4	0
Chr1D	8660657	C	T	574.19	0	21	0	1
Chr1D	8660740	T	C	162.57	0	4	5	1
Chr1D	8661184	C	T	50.88	26	0	0	2
Chr1D	8661186	G	A	44.88	27	0	0	2
Chr1D	8701253	C	T	126.38	0	4	6	0
Chr1D	8701263	T	C	118.38	0	4	6	0
Chr1D	8701264	G	A	129.38	0	4	6	0
Chr1D	8701312	G	C	76.24	9	0	1	4
Chr1D	8701314	A	C	92.24	9	0	1	4
Chr1D	8701404	A	G	76.47	20	2	1	2
Chr1D	8701414	G	A	429.86	24	2	1	12
Chr1D	8701478	G	A	1174.22	0	25	0	13
Chr1D	8701579	C	T	690.49	12	1	0	23
Chr1D	8701582	T	C	359.49	1	12	23	0
Chr1D	8701716	A	C	403.79	NA	NA	3	14
Chr1D	8701749	C	T	743.89	NA	NA	3	25
Chr1D	8701786	A	G	92.83	0	4	36	0
Chr1D	8701790	C	A	91.83	0	4	36	0
Chr1D	8701795	G	A	93.83	0	4	36	0
Chr1D	8701917	A	G	457.78	NA	NA	0	14
Chr1D	8701939	T	C	453.78	NA	NA	0	12
Chr1D	8702029	C	T	394.79	NA	NA	0	11
Chr1D	8702078	C	T	115.78	NA	NA	10	8
Chr1D	8702163	A	G	611.78	NA	NA	0	19
Chr1D	8702169	T	C	670.78	NA	NA	0	20
Chr1D	8702201	G	A	360.79	NA	NA	0	13
Chr1D	8702210	A	G	400.2	0	1	0	13
Chr1D	8702234	T	A	310.22	0	1	0	9
Chr1D	8702290	A	C	412.24	0	8	2	3
Chr1D	8702295	G	A	244.43	1	7	5	0
Chr1D	8702354	G	T	99.39	17	8	6	0
Chr1D	8702356	G	A	78.21	26	0	3	3
Chr1D	8702368	T	C	78.21	26	0	2	3
Chr1D	8702384	C	A	1061.25	0	24	1	6
Chr1D	8702404	C	G	1051.5	5	29	7	1
Chr1D	8702410	G	C	269.46	29	5	2	6
Chr1D	8702448	G	C	255.47	28	8	1	5
Chr1D	8702449	G	A	250.5	28	8	1	5
Chr1D	8702469	T	C	236.89	29	8	0	5
Chr1D	8702529	T	A	592.44	62	0	0	17
Chr1D	8702605	A	G	488.21	63	0	2	18
Chr1D	8702608	G	A	1724.21	8	55	20	0
Chr1D	8702614	A	C	2509.22	0	58	2	13
Chr1D	8702617	A	G	468.21	60	0	2	13
Chr1D	8702634	A	G	385.21	48	0	4	11
Chr1D	8702641	T	A	376.21	53	0	4	11
Chr1D	8702677	T	C	601.22	0	16	4	6
Chr1D	8702682	C	T	445.47	0	16	12	0
Chr1D	8702683	C	T	675.22	0	16	4	8
Chr1D	8702717	G	A	674.21	0	16	11	2
Chr1D	8702736	A	G	473.17	0	5	1	10
Chr1D	8702744	G	C	184.21	14	0	7	6
Chr1D	8702758	C	T	840.21	0	17	2	7
Chr1D	8702767	A	C	794.41	0	17	2	5
Chr1D	8702770	C	G	783.21	0	17	4	5
Chr1D	8703395	G	T	763.43	0	20	1	0
Chr1D	8703448	T	C	572.23	0	13	1	2
Chr1D	8703466	G	T	485.22	0	11	1	2
Chr1D	8704308	T	C	3191.5	0	117	16	0
Chr1D	8704527	C	G	1679.21	0	50	9	2
Chr1D	8709826	G	A	54.96	8	0	0	2
Chr1D	8712011	A	G	1839.44	12	0	2	49
Chr1D	8712040	G	A	4756.21	21	5	3	160
Chr1D	8712069	T	C	5048.21	18	5	2	161
Chr1D	8712079	T	C	5261.21	18	5	2	165
Chr1D	8713490	A	C	440.21	33	0	4	18
Chr1D	8713538	G	A	538.21	50	0	3	24
Chr1D	8713543	G	A	530.21	47	0	3	24
Chr1D	8765884	C	T	272.21	149	0	4	9
Chr1D	8765987	A	G	5251.44	224	16	11	205
Chr1D	8766086	G	A	585.21	74	2	8	17
Chr1D	8766128	A	G	534.21	123	0	10	16
Chr1D	8766232	C	T	1206.21	216	5	28	35
Chr1D	8766234	T	G	1231.21	208	13	28	35
Chr1D	8766247	A	G	1378.21	199	12	29	39
Chr1D	8766261	A	G	2010.21	225	12	29	67
Chr1D	8766277	A	G	2202.76	234	16	32	82
Chr1D	8766321	T	A	1989.21	123	4	18	73
Chr1D	8766340	A	G	2097.21	125	4	16	73
Chr1D	8766409	G	C	560.21	107	1	2	20
Chr1D	8766448	G	A	50.21	111	0	19	3
Chr1D	8766466	G	A	376.21	185	1	5	19
Chr1D	8766469	A	G	57.21	184	0	21	3
Chr1D	8766475	C	T	365.21	199	1	9	19
Chr1D	8766492	A	T	334.21	181	0	10	10
Chr1D	8766496	G	C	35.21	199	0	18	3
Chr1D	8766497	C	T	117.21	210	0	19	5
Chr1D	8766499	C	T	99.21	221	0	25	5
Chr1D	8766523	G	A	401.21	231	0	13	12
Chr1D	8766525	C	T	400.21	237	0	14	12
Chr1D	8766529	G	C	403.21	239	0	14	12
Chr1D	8766538	A	T	587.23	238	12	18	18
Chr1D	8766562	A	G	1746.46	178	16	24	47
Chr1D	8766610	T	G	1138.46	165	14	25	50
Chr1D	8766613	A	G	1153.46	165	14	25	50
Chr1D	8766615	C	T	119.46	160	14	70	5
Chr1D	8766632	A	G	940.21	151	4	23	46
Chr1D	8766658	A	G	625.21	80	0	14	18
Chr1D	8769111	A	G	185.21	26	0	4	6
Chr1D	8769157	T	C	287.22	44	1	2	12
Chr1D	8769193	T	A	377.22	31	1	2	15
Chr1D	8769211	A	G	342.47	25	0	0	9
Chr1D	8769235	A	G	95.85	23	1	0	3
Chr1D	8769363	C	T	51.22	20	0	1	2
Chr1D	8769376	A	G	51.22	20	0	1	2
Chr1D	8769413	C	G	47.21	16	0	2	2
Chr1D	8769422	A	G	39.22	14	0	1	2
Chr1D	8769432	C	A	44.22	13	0	1	2
Chr1D	8770885	G	A	87.78	13	4	NA	NA
Chr1D	8770890	T	C	35.78	18	3	NA	NA
Chr1D	8770930	C	T	55.78	30	4	NA	NA
Chr1D	8770931	G	A	57.78	29	4	NA	NA
Chr1D	8771044	G	A	403.46	37	5	2	12
Chr1D	8771047	A	G	66.22	36	5	14	0
Chr1D	8771068	G	A	1055.22	26	8	1	25
Chr1D	8771098	T	C	1954.21	26	17	2	45
Chr1D	8771138	G	C	2422.21	40	34	2	63
Chr1D	8771198	C	T	92.21	52	12	30	0
Chr1D	8771203	G	T	1703.21	32	31	0	26
Chr1D	8771215	T	C	1677.21	30	23	0	22
Chr1D	8771236	T	G	464.46	31	11	3	4
Chr1D	8771291	C	A	95.83	41	0	0	3
Chr1D	8771306	A	C	96.83	50	0	0	3
Chr1D	8771331	A	T	72.44	36	4	0	1
Chr1D	8771371	A	G	644.46	27	13	3	7
Chr1D	8771390	T	C	687.46	19	13	6	7
Chr1D	8771392	G	C	673.46	18	13	6	7
Chr1D	8771398	A	C	685.46	10	13	6	7
Chr1D	8771429	T	C	481.46	17	9	6	6
Chr1D	8771473	C	A	758.46	23	14	3	11
Chr1D	8771476	A	G	766.46	22	14	3	11
Chr1D	8771477	T	C	773.46	22	14	3	11
Chr1D	8771483	A	G	786.46	21	14	3	11
Chr1D	8771488	A	G	776.46	25	14	3	11
Chr1D	8771575	G	A	47.23	15	0	1	3
Chr1D	8771761	A	G	1333.22	0	40	1	3
Chr1D	8787643	A	C	247.85	0	12	NA	NA
Chr1D	8791709	C	A	248.21	189	8	7	8
Chr1D	8791731	A	T	154.21	216	7	14	6
Chr1D	8791772	T	C	269.78	138	14	12	9
Chr1D	8791802	A	G	116.21	163	4	6	4
Chr1D	8791810	C	T	41.21	183	0	6	2
Chr1D	8791825	G	T	96.22	199	3	1	5
Chr1D	8792182	A	G	77.56	124	12	4	0
Chr1D	8792185	G	T	63.47	123	12	2	0
Chr1D	8792194	G	A	236.3	110	15	6	0
Chr1D	8792218	A	G	3527.21	106	48	3	58
Chr1D	8792233	G	A	3075.21	225	16	15	95
Chr1D	8792242	C	T	3205.5	226	20	15	106
Chr1D	8792260	A	C	4994.46	190	60	14	112
Chr1D	8792296	T	C	851.21	213	37	248	2
Chr1D	8792298	G	A	794.21	215	35	249	1
Chr1D	8792305	C	G	1298.21	191	58	249	1
Chr1D	8792317	C	G	8971.21	163	83	12	236
Chr1D	8792371	T	G	9339.21	126	102	7	191
Chr1D	8792392	G	A	5256.44	187	8	9	162
Chr1D	8792400	G	T	1231.21	163	46	174	2
Chr1D	8792434	A	C	2544.46	155	17	8	67
Chr1D	8792500	T	G	1550.21	124	1	5	45
Chr1D	8792537	C	T	6327.13	129	7	10	191
Chr1D	8792545	A	G	6734.21	134	9	10	208
Chr1D	8792548	A	T	6182.3	132	9	10	206
Chr1D	8792564	A	C	6456.21	116	11	15	235
Chr1D	8792643	C	T	113.21	98	11	96	1
Chr1D	8792709	T	A	53.51	62	6	8	1
Chr1D	8793749	T	G	265.21	146	3	3	8
Chr1D	8793751	G	C	259.21	149	0	3	8
Chr1D	8793754	G	C	271.21	148	0	3	8
Chr1D	8793763	C	T	274.21	153	1	3	8
Chr1D	8793829	T	C	417.45	102	0	0	13
Chr1D	8793936	T	A	1977.19	0	63	0	2
Chr1D	8795118	A	C	35.21	193	0	7	3
Chr1D	8795144	A	G	30.22	186	0	9	3
Chr1D	8795762	T	C	552.78	0	15	NA	NA
Chr1D	8796957	C	G	2924.19	0	72	0	1
Chr1D	8797049	A	G	4959.21	0	158	16	2
Chr1D	8797151	G	A	48.21	109	0	3	3
Chr1D	8797221	G	C	116.21	62	2	5	4
Chr1D	8797224	T	G	118.21	53	2	4	4
Chr1D	8797254	T	C	395.46	55	6	3	14
Chr1D	8797274	C	T	731.49	42	10	1	18
Chr1D	8797286	G	T	743.21	51	11	0	18
Chr1D	8797319	T	G	638.21	50	10	1	14
Chr1D	8797412	C	G	79.21	87	1	6	3
Chr1D	8797442	T	A	225.21	98	3	7	7
Chr1D	8797454	A	G	414.21	103	3	8	12
Chr1D	8797511	G	A	148.21	109	0	8	5
Chr1D	8797512	C	T	44.21	110	0	10	3
Chr1D	8797517	T	C	293.21	108	4	4	9
Chr1D	8797518	T	C	142.21	112	0	8	5
Chr1D	8797544	C	T	108.21	144	0	4	4
Chr1D	8797565	T	C	73.21	130	2	5	3
Chr1D	8797619	T	C	1681.49	205	12	9	45
Chr1D	8797625	A	G	4848.46	17	194	61	9
Chr1D	8797643	G	A	4785.46	21	185	80	9
Chr1D	8797646	C	T	304.21	211	1	75	22
Chr1D	8797671	G	C	213.21	189	22	94	0
Chr1D	8797709	G	A	1907.46	142	28	30	56
Chr1D	8797766	T	A	1146.46	87	13	7	25
Chr1D	8797787	G	T	842.46	120	13	7	20
Chr1D	8797807	C	T	98.21	187	4	6	4
Chr1D	8797860	G	A	5863.74	0	170	0	4
Chr1D	8797892	A	G	4704.78	0	125	NA	NA
Chr1D	8798166	G	A	405.79	0	14	NA	NA
Chr1D	8809695	C	A	2622.22	0	73	1	1
Chr1D	8809737	A	G	6519.22	0	109	2	79
Chr1D	8809753	A	G	13238.22	0	173	4	205
Chr1D	8809788	A	G	12653.22	0	187	3	246
Chr1D	8809792	C	G	12550.22	0	189	1	248
Chr1D	8809798	A	T	12561.22	0	195	1	248
Chr1D	8809860	T	C	5137.21	26	157	238	7
Chr1D	8809913	G	T	13316.22	0	159	8	230
Chr1D	8810016	T	C	2650.21	182	6	13	79
Chr1D	8810031	A	G	2263.21	183	4	13	66
Chr1D	8810097	G	A	4241.21	3	131	34	11
Chr1D	8810100	G	A	78.21	135	0	40	5
Chr1D	8810117	A	G	1548.49	3	31	18	17
Chr1D	8810124	G	A	971.35	3	27	33	2
Chr1D	8810130	A	G	1018.22	0	11	11	20
Chr1D	8810133	C	G	258.21	3	8	31	0
Chr1D	8810136	G	A	278.46	8	3	23	7
Chr1D	8810271	G	T	296.22	5	10	12	0
Chr1D	8810277	T	C	52.21	15	0	13	3
Chr1D	8810280	G	A	309.21	5	10	17	0
Chr1D	8810282	T	C	648.21	0	15	13	4
Chr1D	8810292	G	A	121.21	10	5	28	0
Chr1D	8810310	C	T	98.21	36	0	48	7
Chr1D	8810328	T	C	2251.46	18	23	31	47
Chr1D	8810343	G	A	2381.46	17	24	30	59
Chr1D	8810352	A	G	273.46	36	7	134	16
Chr1D	8810357	A	G	262.46	37	7	135	15
Chr1D	8810383	C	A	5989.22	0	43	8	155
Chr1D	8810384	G	A	493.21	26	17	163	0
Chr1D	8810388	G	A	134.21	38	7	169	0
Chr1D	8810391	C	G	463.21	28	17	161	0
Chr1D	8810424	A	G	244.21	23	9	151	3
Chr1D	8810426	C	T	462.21	17	15	151	3
Chr1D	8810445	T	C	417.21	17	14	146	5
Chr1D	8810451	G	A	1062.46	12	22	95	16
Chr1D	8810456	T	G	3063.46	24	10	19	90
Chr1D	8810478	G	A	484.21	34	2	84	26
Chr1D	8810486	G	T	3321.46	8	40	64	72
Chr1D	8810511	C	T	1274.46	43	7	77	38
Chr1D	8810517	C	A	1159.46	44	7	84	35
Chr1D	8810544	G	A	452.46	50	7	109	14
Chr1D	8810586	G	T	2109.33	5	59	67	4
Chr1D	8810640	G	A	590.21	98	5	6	18
Chr1D	8810650	A	C	351.21	111	2	6	11
Chr1D	8810652	G	A	351.21	109	2	6	11
Chr1D	8810741	T	C	53.88	110	0	0	2
Chr1D	8810766	A	G	36.21	70	1	3	2
Chr1D	8810794	A	C	89.24	56	0	1	3
Chr1D	8810795	T	A	98.83	54	0	0	3
Chr1D	8811028	A	G	5402.21	32	5	2	158
Chr1D	8811348	C	T	3673.21	126	15	7	96
Chr1D	8811653	T	C	159.56	175	21	210	15
Chr1D	8811678	T	C	338.46	194	28	232	18
Chr1D	8811679	G	A	340.46	194	28	232	18
Chr1D	8811697	A	T	286.49	201	27	234	16
Chr1D	8811726	T	G	288.21	215	25	235	13
Chr1D	8811751	A	G	427.46	131	13	225	24
Chr1D	8811784	C	T	38.21	146	6	231	19
Chr1D	8811890	C	T	6357.46	113	11	27	219
Chr1D	8812725	T	C	1736.43	20	2	0	50
Chr1D	8814281	T	C	563.46	7	13	25	6
Chr1D	8814305	G	A	2629.46	19	38	55	50
Chr1D	8814316	C	T	3794.46	21	50	49	72
Chr1D	8814317	A	T	3829.46	21	50	49	72
Chr1D	8814350	G	A	94.21	119	0	176	16
Chr1D	8814421	G	A	2203.46	75	13	39	68
Chr1D	8814436	G	A	2091.46	24	43	38	28
Chr1D	8814438	C	G	2122.46	20	43	42	28
Chr1D	8814457	G	A	689.46	19	23	45	10
Chr1D	8814495	A	G	144.21	41	0	51	8
Chr1D	8814512	G	C	289.46	19	7	55	6
Chr1D	8814547	T	A	50.47	12	2	51	4
Chr1D	8814665	C	A	371.21	21	0	25	13
Chr1D	8814680	A	C	414.21	21	0	29	14
Chr1D	8814697	G	C	456.21	26	0	39	19
Chr1D	8814703	C	G	501.21	22	0	35	19
Chr1D	8814705	C	T	2575.22	0	22	1	52
Chr1D	8814724	C	T	553.21	19	17	60	0
Chr1D	8814728	C	A	535.21	24	17	59	1
Chr1D	8814739	A	G	1420.46	23	28	31	14
Chr1D	8814784	T	C	1660.46	35	32	27	20
Chr1D	8814847	G	A	1147.46	81	23	33	20
Chr1D	8814851	T	C	1123.46	80	23	34	20
Chr1D	8814856	T	C	1014.46	81	22	32	18
Chr1D	8814889	G	A	769.46	85	19	41	10
Chr1D	8814928	T	C	157.21	109	5	60	9
Chr1D	8814937	C	T	68.21	108	0	67	7
Chr1D	8814962	G	C	66.21	70	8	72	0
Chr1D	8814976	C	T	1392.21	67	0	23	55
Chr1D	8815000	G	A	492.46	50	11	55	15
Chr1D	8815057	T	A	455.46	15	5	23	13
Chr1D	8815078	G	T	314.46	19	5	28	8
Chr1D	8815082	A	G	508.21	24	0	20	16
Chr1D	8815112	G	A	616.21	26	0	14	29
Chr1D	8815118	G	C	607.21	26	0	18	29
Chr1D	8815123	A	G	680.21	26	0	19	31
Chr1D	8815150	T	A	181.21	24	8	51	0
Chr1D	8815153	T	G	182.21	23	8	51	0
Chr1D	8815156	C	T	180.21	23	8	51	0
Chr1D	8815183	A	G	684.21	29	0	22	22
Chr1D	8815204	G	A	406.46	17	8	28	9
Chr1D	8815225	T	A	49.21	17	3	36	0
Chr1D	8815464	T	A	455.21	3	14	23	0
Chr1D	8815641	G	C	851.45	0	26	11	0
Chr1D	8815660	T	C	836.49	0	23	8	0
Chr1D	8816047	C	T	186.66	10	0	0	7
Chr1D	8817964	G	T	169.17	0	5	5	0
Chr1D	8817988	A	T	82.17	0	3	8	0
Chr1D	8817994	C	A	85.17	0	3	8	0
Chr1D	8817997	A	G	156.89	0	3	6	2
Chr1D	8818433	T	C	51.03	8	0	0	2
Chr1D	8830357	C	T	358.83	0	1	1	9
Chr1D	8830389	C	G	369.64	0	1	2	14
Chr1D	8830434	A	G	508.39	0	7	1	7
Chr1D	8830442	C	T	573.37	0	8	1	7
Chr1D	8830449	T	C	559.37	0	8	1	7
Chr1D	8830471	G	A	542.22	0	12	1	4
Chr1D	8830493	T	C	570.74	0	12	0	4
Chr1D	8830615	G	A	1888.22	0	33	0	22
Chr1D	8830618	T	C	1861.22	0	33	0	22
Chr1D	8830636	A	G	2245.22	0	46	0	30
Chr1D	8830651	A	G	2260.22	0	47	0	30
Chr1D	8830672	G	A	2498.73	0	38	3	30
Chr1D	8830775	G	A	1896.21	1	75	57	10
Chr1D	8830878	T	C	4147.22	0	60	4	77
Chr1D	8830880	T	C	4186.22	0	60	4	77
Chr1D	8831073	G	A	2602.46	112	12	8	91
Chr1D	8831492	A	G	4231.19	0	85	3	51
Chr1D	8831516	T	C	2965.32	0	46	3	38
Chr1D	8831519	A	G	2987.85	0	46	3	39
Chr1D	8832375	A	G	2485.74	0	34	3	35
Chr1D	8832396	A	G	1361.48	42	3	1	38
Chr1D	8832426	G	A	2052.21	0	29	7	32
Chr1D	8832815	A	G	2321.21	0	28	7	43
Chr1D	8832854	G	A	1857.21	0	18	7	42
Chr1D	8832881	A	G	957.22	0	10	5	18
Chr1D	8832884	A	G	964.22	0	10	5	18
Chr1D	8832932	A	G	594.39	0	5	4	12
Chr1D	8832945	T	C	90.83	0	3	16	0
Chr1D	8832950	T	C	529.89	0	3	3	12
Chr1D	8832958	C	G	64.47	2	0	10	3
Chr1D	8835775	A	G	84.24	8	0	3	4
Chr1D	8835861	G	C	2057.44	1	61	139	2
Chr1D	8835864	G	T	4595.44	68	1	10	133
Chr1D	8835895	A	G	2825.44	1	85	208	3
Chr1D	8835940	G	A	6988.21	239	11	26	224
Chr1D	8835970	A	G	7065.21	241	9	39	209
Chr1D	8836020	C	T	7801.21	21	221	237	13
Chr1D	8836021	G	C	7928.21	21	221	237	13
Chr1D	8836135	C	T	4488.21	47	133	247	3
Chr1D	8836148	A	G	17660.22	1	246	9	237
Chr1D	8836154	G	A	6879.21	46	204	249	1
Chr1D	8836166	A	G	7820.21	35	215	249	1
Chr1D	8836268	C	T	16580.22	0	235	11	225
Chr1D	8836271	G	A	16386.22	1	234	10	225
Chr1D	8837905	A	G	16081.22	0	243	11	234
Chr1D	8838315	G	C	18191.22	0	246	12	236
Chr1D	8838333	A	G	15283.22	1	246	13	234
Chr1D	8838430	A	G	1236.39	0	5	18	32
Chr1D	8846691	T	C	108.17	0	6	6	0
Chr1D	8846711	A	G	108.17	0	6	10	0
Chr1D	8846906	C	A	44.21	31	4	43	0
Chr1D	8847059	T	C	977.44	34	3	2	34
Chr1D	8847089	C	T	794.21	26	3	1	20
Chr1D	8847206	A	C	554.24	28	1	4	16
Chr1D	8847215	G	A	491.93	22	1	0	14
Chr1D	8847335	T	C	1026.88	2	0	0	30
Chr1D	8848077	A	G	541.59	8	1	4	17
Chr1D	8848096	G	A	157.22	1	5	19	0
Chr1D	8848108	G	C	295.21	27	1	5	10
Chr1D	8848110	G	C	301.21	29	1	5	10
Chr1D	8848177	G	A	982.19	0	37	0	1
Chr1D	8848227	A	G	778.19	0	20	0	1
Chr1D	9511439	T	C	291.82	0	14	NA	NA
Chr1D	9535227	A	G	279.82	0	10	NA	NA
Chr1D	9535248	C	T	436.79	0	14	NA	NA
Chr1D	9535290	A	G	617.78	0	19	NA	NA
Chr1D	9535324	T	C	638.78	0	21	NA	NA
Chr1D	9535475	G	A	360.79	0	10	NA	NA
Chr1D	9535692	T	C	604.78	0	18	NA	NA
Chr1D	9535760	G	C	421.79	0	12	NA	NA
Chr1D	9535914	A	G	635.78	0	20	NA	NA
Chr1D	9535942	T	C	647.78	0	26	NA	NA
Chr1D	9536198	A	G	363.79	0	10	NA	NA
Chr1D	9610148	C	G	675.78	0	20	NA	NA
Chr1D	9610163	G	C	671.78	0	20	NA	NA
Chr1D	9610184	A	C	767.78	0	22	NA	NA
Chr1D	9610199	T	C	714.78	0	19	NA	NA
Chr1D	9610211	T	A	490.78	0	14	NA	NA
Chr1D	9610287	G	A	952.19	0	25	0	1
Chr1D	9610292	A	C	931.19	0	25	0	1
Chr1D	9610413	A	G	3443.19	0	87	0	1
Chr1D	9610431	C	G	4356.19	0	112	0	1
Chr1D	9610509	T	C	7589.49	0	201	0	3
Chr1D	9610530	A	C	6297.49	0	164	0	3
Chr1D	9610533	C	T	5493.49	1	163	0	3
Chr1D	9610536	C	G	6102.49	0	164	0	3
Chr1D	9610569	A	T	7719.49	0	244	1	4
Chr1D	9610581	T	C	8748.36	0	240	0	4
Chr1D	9610614	G	A	9215.49	1	244	0	3
Chr1D	9610641	T	C	8522.49	0	241	0	3
Chr1D	9610685	T	C	5791.19	0	165	0	2
Chr1D	9610923	G	A	3245.36	1	91	0	7
Chr1D	9611080	T	G	5502.36	1	167	0	4
Chr1D	9611263	C	A	1616.78	0	44	NA	NA
Chr1D	9616244	G	C	369.79	0	10	NA	NA
Chr1D	9616266	T	A	378.79	0	11	NA	NA
Chr1D	9616593	A	C	1105.78	0	37	NA	NA
Chr1D	9883031	C	T	316.8	0	12	NA	NA
Chr1D	9883042	A	G	282.82	0	11	NA	NA
Chr1D	9887655	T	A	488.44	18	0	0	13
Chr1D	9887815	G	T	194.18	2	0	0	9
Chr1D	9890339	C	A	138.38	9	0	0	4
Chr1D	9890802	C	T	192.86	10	0	0	9
Chr1D	9891281	T	C	723.44	25	0	0	28
Chr1D	9894404	G	A	1648.44	19	0	1	61
Chr1D	9894954	C	T	1577.44	25	0	0	48
Chr1D	9895463	A	G	210.74	8	0	0	7
Chr1D	9895501	G	A	38.26	7	3	10	0
Chr1D	9901143	G	T	52.9	9	0	0	2
Chr1D	9901530	T	C	190.69	2	0	0	8
Chr1D	9902394	T	C	327.45	1	0	0	9
Chr1D	9989589	T	C	912.22	0	14	2	14
Chr1D	9994382	T	G	428.22	11	0	8	14
Chr1D	9995351	C	T	1056.56	19	2	4	34
Chr1D	9995485	C	G	320.39	34	2	2	11
Chr1D	10187619	A	T	46.26	2	2	10	0
Chr1D	10187710	C	T	477.05	23	1	0	19
Chr1D	10187743	G	C	947.69	2	34	25	0
Chr1D	10187750	C	G	995.83	2	33	25	0
Chr1D	10187766	T	A	523.46	35	2	0	20
Chr1D	10187963	G	A	85.23	9	0	1	3
Chr1D	10187989	A	G	90.84	12	0	0	3
Chr1D	10188148	C	A	593.49	0	23	0	3
Chr1D	10188177	G	C	87.88	24	1	0	3
Chr1D	10188179	T	G	796.49	0	25	0	3
Chr1D	10188531	C	T	886.26	0	20	0	7
Chr1D	10188617	C	G	430.2	0	10	0	1
Chr1D	10188621	G	A	372.84	0	10	3	0
Chr1D	10188697	C	G	187.83	29	0	0	9
Chr1D	10188978	A	T	317.56	0	7	0	5
Chr1D	10188987	T	A	347.43	0	7	0	4
Chr1D	10257581	G	C	437.2	0	14	8	0
Chr1D	10567765	G	A	324.43	0	6	0	4
Chr1D	10567835	A	C	341.53	0	6	0	5
Chr1D	10567877	G	A	500.3	0	6	0	8
Chr1D	10568042	T	C	350.79	NA	NA	0	13
Chr1D	10568053	G	C	342.79	NA	NA	0	13
Chr1D	10568070	T	C	291.82	NA	NA	0	14
Chr1D	10568102	C	T	495.19	0	2	0	13
Chr1D	10568136	C	G	524.19	0	2	0	17
Chr1D	10568172	T	C	408.2	0	2	0	14
Chr1D	10569694	A	T	318.56	0	4	0	7
Chr1D	10569719	A	G	278.82	0	4	0	7
Chr1D	10569727	T	C	97.17	0	3	7	0
Chr1D	10575102	T	A	244.85	NA	NA	0	11
Chr1D	10575138	T	A	239.85	NA	NA	0	10
Chr1D	11113907	C	T	250.27	2	10	7	0
Chr1D	11114168	C	A	286.56	0	3	0	7
Chr1D	11114253	C	T	117.89	0	4	6	0
Chr1D	11114258	G	T	289.5	0	4	0	6
Chr1D	11114309	G	A	352.53	0	7	0	3
Chr1D	11114514	C	T	556.26	0	8	0	8
Chr1D	11219098	C	G	600.29	0	14	0	5
Chr1D	11219120	C	A	644.49	0	19	0	3
Chr1D	11219147	A	C	534.49	0	15	0	6
Chr1D	11219163	C	A	681.26	0	16	0	6
Chr1D	11219165	G	T	692.26	0	16	0	6
Chr1D	11219263	T	C	1533.22	0	26	0	19
Chr1D	11219351	C	T	3306.22	0	79	0	33
Chr1D	11219424	A	G	1866.22	0	38	0	13
Chr1D	11219427	T	C	1900.22	0	38	0	13
Chr1D	11219429	G	C	1982.22	0	38	0	13
Chr1D	11219459	G	A	1668.22	0	35	0	11
Chr1D	11219465	C	A	1756.22	0	36	0	12
Chr1D	11219512	C	T	1679.22	0	32	0	14
Chr1D	11219514	G	T	1688.22	0	32	0	14
Chr1D	11219688	A	G	3551.22	0	63	0	32
Chr1D	11219689	A	T	3039.22	0	63	0	31
Chr1D	11219716	C	G	7696.22	0	138	0	96
Chr1D	11219766	T	G	8519.22	0	196	1	108
Chr1D	11219774	A	T	8946.22	0	193	1	101
Chr1D	11219926	G	A	2622.21	182	3	10	78
Chr1D	11219964	A	G	5206.46	8	191	105	7
Chr1D	11230776	G	C	343.21	4	10	29	1
Chr1D	11230879	C	G	1664.74	60	5	13	54
Chr1D	11230880	C	A	1643.65	63	5	13	54
Chr1D	11230883	C	G	1611.05	64	5	14	54
Chr1D	11230884	G	C	1646.44	66	5	14	54
Chr1D	11230896	C	T	4552.22	0	72	4	65
Chr1D	11231012	G	C	428.34	0	12	43	3
Chr1D	11231154	C	G	3104.21	119	6	31	108
Chr1D	11231155	G	C	3054.21	119	6	31	108
Chr1D	11231609	G	A	242.28	9	0	1	7
Chr1D	11231614	T	C	552.5	0	9	1	7
Chr1D	11231623	G	A	403.76	0	12	8	1
Chr1D	11231720	A	C	237.3	0	6	15	2
Chr1D	11232287	A	C	3348.21	0	45	7	53
Chr1D	11232293	G	A	3244.21	0	43	7	49
Chr1D	11232296	T	G	3246.21	0	43	7	49
Chr1D	11232300	C	T	3256.21	0	43	7	49
Chr1D	11232329	A	G	3645.21	0	58	14	46
Chr1D	11232341	A	G	4225.21	0	61	18	56
Chr1D	11232350	T	A	5355.21	0	76	25	85
Chr1D	11232362	T	G	6089.21	0	97	26	95
Chr1D	11232365	G	T	6200.21	0	97	26	95
Chr1D	11233687	G	A	3601.21	103	2	25	116
Chr1D	11234107	A	G	2367.46	11	79	112	19
Chr1D	11234283	A	G	1975.46	43	8	9	74
Chr1D	11234349	A	G	4298.22	0	54	2	58
Chr1D	11234383	G	C	171.21	87	0	12	6
Chr1D	11234471	A	G	1393.19	1	35	0	1
Chr1D	11600569	A	G	273.82	NA	NA	0	11
Chr1D	11600585	C	G	291.82	NA	NA	0	14
Chr1D	11600964	C	T	794.78	NA	NA	0	26
Chr1D	11600969	G	A	734.78	NA	NA	0	26
Chr1D	11606633	C	T	333.53	0	5	0	8
Chr1D	11630079	C	A	241.85	NA	NA	0	10
Chr1D	11676750	T	G	236.56	3	3	0	4
Chr1D	11676839	T	G	263.56	6	6	0	7
Chr1D	11676983	A	G	683.27	23	1	26	22
Chr1D	11677088	A	G	1868.22	0	38	0	17
Chr1D	11677131	C	T	822.21	34	0	5	25
Chr1D	11678502	G	T	311.21	17	0	5	14
Chr1D	11679123	G	A	939.28	33	1	14	36
Chr1D	11679159	C	T	669.21	18	0	5	23
Chr1D	11679374	C	G	617.21	32	0	15	26
Chr1D	11679485	G	T	654.21	36	0	5	20
Chr1D	11680112	C	T	114.22	11	0	4	4
Chr1D	11680166	C	T	42.22	12	0	7	2
Chr1D	11680169	C	T	41.21	16	0	7	2
Chr1D	11680178	A	G	40.21	16	0	7	2
Chr1D	11680555	T	C	572.88	3	0	0	19
Chr1D	11680578	C	T	507.89	5	0	4	19
Chr1D	11680617	A	G	189.56	5	0	4	6
Chr1D	11680901	C	T	488.24	11	0	4	19
Chr1D	11680942	A	T	482.3	9	0	4	18
Chr1D	11681419	G	A	877.07	9	2	2	26
Chr1D	11681424	C	A	868.95	9	2	2	26
Chr1D	11681446	G	A	530.46	9	2	2	18
Chr1D	11681923	C	G	238.32	7	0	2	7
Chr1D	11681926	A	C	237.58	4	0	2	7
Chr1D	11681941	C	T	352.66	4	0	2	10
Chr1D	11681973	T	C	395.39	5	0	3	12
Chr1D	11681999	G	T	590.46	7	2	3	21
Chr1D	11682040	C	T	552.46	10	3	5	18
Chr1D	11682227	A	G	144.22	15	5	14	0
Chr1D	11682453	A	C	302.5	15	0	0	8
Chr1D	11682465	G	A	303.5	13	0	0	8
Chr1D	11682477	A	G	494.22	15	2	0	12
Chr1D	11682507	C	T	664.21	18	2	0	18
Chr1D	11682510	T	A	656.22	18	2	0	18
Chr1D	11684125	A	G	245.21	17	0	2	10
Chr1D	11684264	A	G	508.46	18	2	2	14
Chr1D	11684266	C	T	492.46	18	2	2	14
Chr1D	11684925	A	G	231.47	0	2	3	5
Chr1D	11685057	A	G	1140.46	37	3	17	39
Chr1D	11685078	A	G	1172.46	35	6	18	39
Chr1D	11685168	G	C	671.46	4	3	8	21
Chr1D	11685174	A	G	583.47	2	0	6	21
Chr1D	11685282	A	G	158.46	13	2	8	5
Chr1D	11685306	A	G	84.46	19	2	8	2
Chr1D	11685550	G	A	282.54	13	2	1	9
Chr1D	11685572	A	G	588.46	16	2	3	17
Chr1D	11685590	T	C	589.46	17	2	3	19
Chr1D	11685593	T	A	594.46	16	2	3	19
Chr1D	11685614	C	T	594.66	27	2	8	25
Chr1D	11736360	C	T	5334.46	220	29	48	177
Chr1D	11736431	A	G	1340.21	226	7	82	43
Chr1D	11736537	T	C	296.76	48	3	7	9
Chr1D	11736653	T	G	633.46	15	4	7	17
Chr1D	11750054	A	G	2329.21	233	15	69	72
Chr1D	11750184	T	G	2659.21	237	13	89	82
Chr1D	11750214	G	A	7813.3	18	227	136	43
Chr1D	11750247	G	A	2466.21	232	15	48	83
Chr1D	11750468	G	A	5590.46	213	23	37	207
Chr1D	11750751	G	A	2189.21	125	7	18	77
Chr1D	11752280	A	G	1893.46	45	7	28	52
Chr1D	11752533	T	C	5141.46	140	17	37	188
Chr1D	11752554	T	C	7674.46	207	30	20	230
Chr1D	11752572	T	G	6459.46	139	28	17	173
Chr1D	11754280	G	T	6870.46	122	22	38	196
Chr1D	11754628	T	A	7031.46	175	24	40	205
Chr1D	11755417	T	C	1591.21	65	3	13	53
Chr1D	11755450	T	C	1145.21	82	4	15	42
Chr1D	11755539	T	A	30.22	66	0	28	6
Chr1D	11755540	C	G	30.22	66	0	28	6
Chr1D	11755671	T	G	4495.46	62	28	13	120
Chr1D	11755743	C	A	5597.46	96	28	32	176
Chr1D	11755880	C	G	2890.21	81	14	4	84
Chr1D	11755886	G	C	2998.24	72	14	6	79
Chr1D	11755937	G	C	1952.46	75	12	10	55
Chr1D	11755975	C	T	952.46	60	7	16	31
Chr1D	11755993	G	C	321.21	42	1	13	10
Chr1D	11755997	C	T	370.21	42	1	12	12
Chr1D	11756010	T	G	236.21	37	0	14	10
Chr1D	11756014	A	C	231.21	35	0	15	9
Chr1D	11756029	T	C	331.21	41	0	18	14
Chr1D	11756033	G	A	421.21	42	0	18	16
Chr1D	11756213	A	G	166.85	10	0	0	5
Chr1D	11756216	T	C	166.86	9	0	0	5
Chr1D	11774675	A	G	829.22	0	23	2	1
Chr1D	11774764	C	T	1443.21	0	48	8	6
Chr1D	11774989	G	A	562.21	80	1	17	17
Chr1D	11774996	T	C	613.21	83	1	15	18
Chr1D	11775051	T	C	6285.46	141	14	32	192
Chr1D	11775054	C	G	6261.46	143	14	32	192
Chr1D	11775144	A	G	5139.46	106	18	15	149
Chr1D	11775207	G	C	2614.46	98	17	10	68
Chr1D	11775219	C	A	2816.46	100	16	14	80
Chr1D	11775228	G	A	2566.46	98	10	14	72
Chr1D	11775239	A	G	2126.48	99	9	13	63
Chr1D	11775240	T	C	2097.71	98	9	13	63
Chr1D	11775246	G	C	3219.26	9	101	68	13
Chr1D	11775653	T	C	2789.46	27	15	8	67
Chr1D	11776350	T	C	965.21	12	28	103	5
Chr1D	11776353	G	A	964.21	12	28	102	5
Chr1D	11776384	C	T	5694.22	0	80	0	93
Chr1D	11776401	A	G	5685.22	0	82	0	103
Chr1D	11776437	T	G	6256.22	0	94	0	95
Chr1D	11776627	G	T	1777.46	10	57	61	9
Chr1D	11776729	A	G	4701.21	64	26	13	144
Chr1D	11776778	G	A	4487.21	36	28	4	174
Chr1D	11776834	A	G	2735.22	0	14	0	64
Chr1D	11776853	G	A	47.21	2	2	23	0
Chr1D	11843391	G	A	464.22	10	2	0	11
Chr1D	11843424	A	C	706.47	23	5	2	16
Chr1D	11843427	T	C	702.47	23	5	2	16
Chr1D	11843671	C	T	4509.46	152	21	28	179
Chr1D	11843690	C	T	4524.46	139	20	33	176
Chr1D	11843762	A	C	2419.46	48	6	24	75
Chr1D	11843770	A	T	1380.46	27	4	24	48
Chr1D	11843807	T	C	719.21	20	0	9	22
Chr1D	11843828	T	C	1618.22	0	21	1	29
Chr1D	11843949	G	A	680.46	32	3	15	25
Chr1D	11843988	G	A	368.22	53	3	21	12
Chr1D	11844009	A	G	154.22	55	3	18	6
Chr1D	11844105	C	T	141.21	50	2	29	7
Chr1D	11844108	C	T	143.21	49	2	28	7
Chr1D	11844110	T	G	160.21	47	2	27	7
Chr1D	11844126	G	A	261.21	51	2	28	12
Chr1D	11844770	T	G	2126.48	17	60	141	13
Chr1D	11845703	C	G	3000.21	0	73	52	18
Chr1D	11846472	A	T	1539.46	73	7	35	48
Chr1D	11846478	C	G	1082.33	72	4	34	39
Chr1D	11846497	G	C	1732.21	86	4	36	59
Chr1D	11847816	G	C	5584.46	218	32	46	201
Chr1D	11847905	A	G	1559.21	109	7	19	44
Chr1D	11889596	C	T	125.47	0	2	8	4
Chr1D	11889605	C	G	139.47	2	0	2	8
Chr1D	12010675	C	T	634.74	0	2	0	14
Chr1D	12010690	A	G	537.19	0	1	0	13
Chr1D	12011342	T	C	474.74	0	10	0	2
Chr1D	12011343	T	C	478.74	0	10	0	2
Chr1D	12011356	T	C	478.74	0	10	0	2
Chr1D	12011372	A	G	969.26	0	22	0	6
Chr1D	12011396	C	T	1046.26	0	30	0	8
Chr1D	12011423	A	G	1003.36	0	24	0	8
Chr1D	12011447	A	G	1069.26	0	25	0	10
Chr1D	12011537	C	A	437.46	7	11	4	3
Chr1D	12011567	A	G	574.49	0	12	0	3
Chr1D	12011636	G	A	305.24	10	0	6	10
Chr1D	12012038	T	C	1529.22	0	29	0	19
Chr1D	12012800	C	T	674.65	1	26	33	3
Chr1D	12013256	A	C	96.21	45	0	25	8
Chr1D	12027819	C	G	117.47	4	3	5	1
Chr1D	12027925	A	G	302.43	0	6	0	7
Chr1D	12033203	G	A	407.39	0	9	0	5
Chr1D	12033395	C	T	509.22	0	18	2	2
Chr1D	12033624	A	G	698.29	0	16	0	7
Chr1D	12034280	C	G	100.92	11	0	0	4
Chr1D	12243149	C	T	254.91	2	10	25	2
Chr1D	12245861	C	T	944.46	4	18	37	12
Chr1D	12246338	A	G	575.39	8	28	36	2
Chr1D	12247530	A	G	280.82	0	11	NA	NA
Chr1D	12248007	C	T	139.38	0	4	6	0
Chr1D	12248013	C	T	123.38	0	4	6	0
Chr1D	12248055	G	C	140.21	0	6	10	0
Chr1D	12248058	C	G	138.89	0	6	4	0
Chr1D	12248106	T	C	133.38	0	4	7	0
Chr1D	12248112	C	T	166.84	0	5	12	0
Chr1D	12248139	A	G	86.84	0	3	10	0
Chr1D	12269537	A	G	440.78	NA	NA	0	12
Chr1D	12269611	T	C	372.79	NA	NA	0	17
Chr1D	12510493	C	T	384.79	0	11	NA	NA
Chr1D	12510508	G	A	700.78	0	18	NA	NA
Chr1D	12510509	C	A	697.78	0	18	NA	NA
Chr1D	12510511	C	T	701.78	0	18	NA	NA
Chr1D	12510514	T	C	697.78	0	18	NA	NA
Chr1D	12513008	C	T	379.75	0	12	0	2
Chr1D	12513025	C	A	673.36	0	17	0	4
Chr1D	12513057	G	T	686.36	0	17	0	4
Chr1D	12513093	C	A	671.36	0	13	0	4
Chr1D	12514623	G	A	1117.26	0	23	0	6
Chr1D	12514667	C	T	1693.23	0	37	0	9
Chr1D	12522160	C	T	327.8	0	15	NA	NA
Chr1D	12616642	G	A	3946.22	0	56	0	81
Chr1D	12616670	A	G	5229.22	0	80	1	80
Chr1D	12616690	C	T	4770.22	0	86	1	71
Chr1D	12616725	A	T	6274.22	0	116	3	74
Chr1D	12616743	T	C	7772.22	0	135	3	95
Chr1D	12616757	A	C	8401.22	0	136	2	97
Chr1D	12616807	T	C	7828.22	0	116	8	111
Chr1D	12616824	A	T	10826.22	0	188	7	178
Chr1D	12616869	C	T	302.89	146	11	146	26
Chr1D	12616888	C	T	8043.46	16	122	34	116
Chr1D	12616904	T	A	9550.22	0	121	4	132
Chr1D	12616928	C	T	1890.46	17	31	35	29
Chr1D	12616945	G	A	2559.46	22	37	37	44
Chr1D	12616950	T	C	640.46	49	9	59	18
Chr1D	12617003	C	G	1349.46	95	19	110	40
Chr1D	12617039	C	G	1364.46	60	18	70	36
Chr1D	12617051	C	T	742.46	44	11	53	18
Chr1D	12617079	T	C	575.22	0	9	2	7
Chr1D	12707594	G	T	194	0	6	5	0
Chr1D	12707612	T	C	215	0	6	5	0
Chr1D	12707614	C	T	217	0	6	6	0
Chr1D	12709216	C	T	556.78	0	15	NA	NA
Chr1D	12709243	T	C	477.78	0	12	NA	NA
Chr1D	12709367	T	C	514.27	0	6	0	7
Chr1D	12710574	A	G	411.75	0	13	0	2
Chr1D	12710592	G	C	406.75	0	13	0	2
Chr1D	12711592	A	G	582.29	0	5	0	10
Chr1D	12878435	T	C	422.22	12	0	6	13
Chr1D	12878486	G	A	365.21	43	1	14	13
Chr1D	12880245	G	C	3720.3	41	109	231	18
Chr1D	12882098	T	C	9663.22	0	114	0	144
Chr1D	12882167	G	A	2316.21	20	11	1	55
Chr1D	12882740	C	T	8743.46	94	50	32	218
Chr1D	12883033	G	A	3042.46	38	16	15	87
Chr1D	12883522	C	T	1968.46	63	6	26	60
Chr1D	12883524	A	G	1979.46	63	6	26	60
Chr1D	12883548	A	G	2189.46	48	17	28	55
Chr1D	12883656	T	C	8659.46	76	52	32	192
Chr1D	12884530	A	G	11047.46	114	136	40	210
Chr1D	12884644	C	T	7684.46	84	53	17	211
Chr1D	12884716	C	T	7843.46	158	53	41	207
Chr1D	12884953	T	C	4827.46	75	39	16	108
Chr1D	12885079	C	T	6801.46	166	61	65	183
Chr1D	12885402	T	C	7717.46	191	59	73	176
Chr1D	12885420	A	C	6788.46	204	46	84	162
Chr1D	12885423	C	T	6727.46	205	45	88	162
Chr1D	12885441	C	T	2928.62	233	17	123	100
Chr1D	12885563	C	T	482.21	82	0	37	18
Chr1D	12885575	A	G	613.21	53	0	23	22
Chr1D	12885576	T	C	620.21	53	0	23	22
Chr1D	12885587	A	G	785.21	48	2	23	26
Chr1D	12885636	C	T	1625.46	56	10	31	48
Chr1D	12885662	G	A	1246.46	34	10	24	35
Chr1D	12885690	C	G	1399.23	0	9	1	32
Chr1D	12885691	A	G	1493.23	0	9	0	33
Chr1D	12885695	C	G	690.46	5	4	12	20
Chr1D	13010271	G	C	289.56	2	4	0	4
Chr1D	13014028	C	T	1381.95	52	24	2	30
Chr1D	13014671	G	C	5624.46	217	33	78	170
Chr1D	13014958	T	G	6396.46	216	34	70	179
Chr1D	13015179	C	T	1030.46	157	14	18	32
Chr1D	13015558	C	T	7602.22	0	184	0	40
Chr1D	13015588	T	A	1873.23	0	40	0	8
Chr1D	13015649	A	G	2025.22	0	40	0	13
Chr1D	13015695	G	A	86.84	11	0	0	4
Chr1D	13126788	A	C	218.22	10	0	6	7
Chr1D	13126795	A	G	216.22	10	0	6	7
Chr1D	13126817	C	T	293.21	15	0	6	9
Chr1D	13126846	G	T	478.46	34	8	3	9
Chr1D	13127260	T	C	6587.46	211	37	42	202
Chr1D	13127625	T	G	6452.46	221	29	71	179
Chr1D	13182399	G	A	62.21	71	0	22	4
Chr1D	13182680	A	G	79.21	83	0	28	5
Chr1D	13182687	G	C	699.21	88	0	30	24
Chr1D	13182705	A	G	1845.46	83	11	20	49
Chr1D	13182711	T	G	1871.46	82	11	20	50
Chr1D	13182720	G	T	2074.46	77	14	20	55
Chr1D	13182762	C	T	4154.46	100	40	41	139
Chr1D	13182813	G	T	4073.46	112	38	31	97
Chr1D	13182819	C	G	3692.46	127	31	38	88
Chr1D	13182831	G	T	4509.46	119	44	37	114
Chr1D	13182849	T	C	2204.46	117	37	28	56
Chr1D	13182858	A	G	1616.46	123	30	28	45
Chr1D	13182888	G	A	2254.46	150	20	36	57
Chr1D	13182900	G	C	2498.46	137	20	53	64
Chr1D	13183067	A	G	2604.46	207	20	74	72
Chr1D	13184220	G	A	5837.46	215	35	88	162
Chr1D	13190832	T	G	218.03	3	0	0	7
Chr1D	13192411	G	T	2138.59	149	10	70	64
Chr1D	13192417	G	A	1897.21	147	3	71	58
Chr1D	13192418	T	G	1913.21	147	3	71	58
Chr1D	13324689	C	G	34.78	11	2	NA	NA
Chr1D	13325608	C	T	456.37	0	9	0	4
Chr1D	13325648	C	A	301.88	0	8	3	0
Chr1D	13325649	A	G	305.88	0	8	3	0
Chr1D	13326370	A	G	459.49	0	3	0	9
Chr1D	13326376	A	G	423.74	0	2	0	9
Chr1D	13326394	G	T	500.36	0	4	0	10
Chr1D	13326459	G	C	58.9	0	2	11	0
Chr1D	13327299	C	T	192.47	0	5	7	1
Chr1D	13327424	A	G	996.36	0	4	0	22
Chr1D	13327430	A	G	560.56	4	0	12	23
Chr1D	13327485	G	C	175.78	NA	NA	26	11
Chr1D	13327922	T	C	5329.22	0	73	1	94
Chr1D	13328512	G	A	9207.22	0	152	1	85
Chr1D	13328737	A	G	421.38	0	8	0	6
Chr1D	13329490	G	C	505.49	0	3	0	13
Chr1D	13329505	C	T	452.74	0	2	0	13
Chr1D	13329952	G	A	5667.22	0	84	1	78
Chr1D	13329963	C	T	1641.46	72	9	21	49
Chr1D	13329967	C	G	4942.22	0	76	1	63
Chr1D	13329970	G	C	4742.22	0	76	1	63
Chr1D	13329973	G	C	4936.22	0	76	1	63
Chr1D	13330051	G	C	1765.22	0	30	0	17
Chr1D	13330079	T	C	1023.29	0	25	0	5
Chr1D	13330113	A	C	479.36	0	9	0	4
Chr1D	13330116	A	C	482.36	0	9	0	4
Chr1D	13331313	C	G	517.46	19	19	4	8
Chr1D	13332586	A	G	30.57	4	0	11	2
Chr1D	13337652	G	A	3599.46	30	102	90	20
Chr1D	13337818	G	C	93.21	38	0	61	8
Chr1D	13337819	G	C	103.21	38	0	61	8
Chr1D	13337820	C	G	95.21	38	0	68	8
Chr1D	13337876	A	G	5939.46	75	162	222	28
Chr1D	13337877	T	C	5954.46	75	162	222	28
Chr1D	13338817	G	A	195.56	4	0	8	10
Chr1D	13338924	G	T	4567.46	76	138	214	27
Chr1D	13339005	T	C	6713.22	0	67	3	120
Chr1D	13523961	A	G	357.43	0	7	0	4
Chr1D	13988184	G	A	4402.22	0	56	4	75
Chr1D	13988187	G	T	3725.22	0	56	4	75
Chr1D	13988189	C	T	4465.22	0	56	4	75
Chr1D	13989351	T	C	3048.46	65	34	21	59
Chr1D	13989448	A	G	5342.46	62	162	120	25
Chr1D	13990437	A	T	143.47	6	6	5	1
Chr1D	13990479	T	A	198.46	2	3	6	5
Chr1D	13990504	G	A	230.47	1	4	5	8
Chr1D	13990587	T	C	266.46	2	5	6	3
Chr1D	13991001	T	C	13958.22	0	200	1	184
Chr1D	13991041	G	A	2392.46	81	19	34	71
Chr1D	13991238	T	G	470.29	0	14	11	1
Chr1D	14000151	G	T	4282.46	62	125	196	44
Chr1D	14000155	G	C	4693.46	44	125	174	44
Chr1D	14000403	A	C	8155.46	165	59	46	198
Chr1D	14000705	G	C	15295.22	0	219	6	243
Chr1D	14000711	C	G	6795.46	178	56	68	182
Chr1D	14001094	T	C	14380.22	0	221	14	232
Chr1D	14001341	C	T	15240.22	0	234	5	240
Chr1D	14130455	G	A	197.65	13	1	29	11
Chr1D	14130520	G	T	567.06	1	11	11	8
Chr1D	14130652	T	C	158.3	9	0	5	10
Chr1D	14130805	A	G	196.56	5	0	3	8
Chr1D	14130845	G	T	69.56	6	0	6	4
Chr1D	14130936	T	C	166.56	4	0	2	6
Chr1D	14130957	A	G	290.48	7	0	1	9
Chr1D	14130965	G	A	292.24	8	0	2	9
Chr1D	14131143	G	T	531.95	32	3	7	24
Chr1D	14145703	A	G	247.85	NA	NA	0	12
Chr1D	14145724	C	T	247.85	NA	NA	0	12
Chr1D	14145737	A	T	247.85	NA	NA	0	12
Chr1D	14145950	T	C	557.78	NA	NA	0	15
Chr1D	14146029	T	G	770.74	0	2	0	19
Chr1D	14154412	T	G	715.26	0	12	0	8
Chr1D	14154431	C	T	48.22	14	3	15	0
Chr1D	14154480	T	C	818.23	0	14	0	14
Chr1D	15277919	C	T	268.82	NA	NA	0	12
Chr1D	15454826	C	T	194.23	1	6	19	0
Chr1D	15455094	C	G	1963.21	14	71	78	5
Chr1D	15456146	A	G	2209.62	59	69	124	11
Chr1D	15456187	C	A	3831.46	57	112	168	17
Chr1D	15456424	C	T	5545.46	47	159	188	39
Chr1D	15456450	G	T	5539.46	52	190	206	42
Chr1D	15456580	T	C	1097.46	28	26	66	13
Chr1D	15456714	A	C	2886.46	44	21	10	80
Chr1D	15456715	C	T	1524.46	21	44	84	10
Chr1D	15456785	A	G	3136.46	11	101	67	25
Chr1D	15456792	G	C	2992.46	11	101	69	23
Chr1D	15456866	T	C	2251.46	30	64	68	11
Chr1D	15457276	T	C	200.89	0	3	4	3
Chr1D	15457356	G	A	132.46	4	2	6	3
Chr1D	15457375	G	A	279.46	4	9	2	1
Chr1D	15457773	A	G	2656.46	40	53	111	41
Chr1D	15458795	C	A	238.85	0	12	NA	NA
Chr1D	15458962	A	G	1516.21	12	44	64	3
Chr1D	15459765	A	C	837.21	16	28	61	2
Chr1D	15461549	T	A	1426.46	19	44	53	5
Chr1D	15463210	T	C	2578.47	5	52	42	22
Chr1D	15464794	A	G	52.21	25	3	74	2
Chr1D	15979207	G	A	109.21	201	2	33	6
Chr1D	15979214	A	G	439.21	246	4	152	25
Chr1D	15979402	C	G	7784.46	205	43	42	202
Chr1D	15979504	G	T	7664.46	187	63	56	192
Chr1D	15979606	G	A	7703.46	213	37	42	205
Chr1D	15979609	G	C	7700.46	213	37	42	205
Chr1D	15979789	G	A	8090.46	199	51	36	212
Chr1D	15979802	G	A	3172.46	230	20	146	104
Chr1D	15979803	C	A	2865.56	230	20	151	99
Chr1D	15979865	T	A	3292.46	229	21	105	141
Chr1D	15979929	T	C	3670.21	241	9	128	122
Chr1D	15980116	T	C	7312.46	213	37	56	194
Chr1D	15980531	G	C	8349.46	186	64	36	213
Chr1D	15980549	C	G	9103.46	177	73	29	214
Chr1D	15980608	G	C	6911.46	207	42	54	186
Chr1D	15980762	A	C	5113.46	226	22	90	155
Chr1D	15980768	C	T	5415.46	228	21	84	163
Chr1D	15980802	G	C	2907.21	239	10	158	92
Chr1D	15980814	C	T	2191.21	243	6	174	76
Chr1D	15980819	G	A	1952.21	245	4	179	71
Chr1D	15980837	C	G	1222.21	247	3	187	52
Chr1D	15981006	C	G	51.21	43	1	14	3
Chr1D	16451703	T	C	1089.22	0	19	0	10
Chr1D	16451858	G	T	322.47	2	15	9	2
Chr1D	16451904	C	G	604.25	0	13	0	7
Chr1D	16634326	C	T	371.76	0	3	0	13
Chr1D	16648303	A	G	67.89	7	3	3	0
Chr1D	16648949	G	A	79.22	11	0	4	3
Chr1D	16649024	C	T	199.39	5	0	2	6
Chr1D	16649179	A	G	349.3	7	0	3	14
Chr1D	16649192	G	C	284.3	7	0	3	12
Chr1D	16649227	A	G	260.39	6	0	6	9
Chr1D	16649230	G	A	235.22	10	0	6	9
Chr1D	16649370	T	C	123.22	12	0	3	4
Chr1D	16651014	C	G	110.91	13	2	0	3
Chr1D	16651024	G	A	115.95	13	1	0	3
Chr1D	16651056	T	G	171.88	8	0	0	5
Chr1D	16651196	A	G	112.26	8	0	2	4
Chr1D	16651898	C	T	79.56	4	0	4	3
Chr1D	16663329	T	C	354.43	0	4	0	8
Chr1D	16664502	G	C	700.24	0	9	0	19
Chr1D	16664532	G	A	186.25	1	6	11	0
Chr1D	16665243	C	G	140.55	0	6	8	0
Chr1D	16665249	C	G	140.55	0	6	8	0
Chr1D	16665256	G	A	140.55	0	6	8	0
Chr1D	16680415	T	C	126.31	1	4	6	0
Chr1D	16680450	G	T	327.35	9	1	0	10
Chr1D	16680630	G	A	1001.21	28	42	212	2
Chr1D	16684009	C	T	588.29	0	6	0	15
Chr1D	16684551	T	C	283.46	19	8	4	6
Chr1D	16684571	C	G	471.46	5	15	9	2
Chr1D	16684572	A	G	953.24	0	20	0	11
Chr1D	16684592	A	C	354.46	5	9	7	2
Chr1D	16684596	C	T	318.46	5	8	6	2
Chr1D	16685128	G	A	528.36	0	4	0	10
Chr1D	16685157	G	A	439.74	0	2	0	9
Chr1D	16688647	G	A	1501.22	0	27	0	13
Chr1D	16688648	A	C	1536.22	0	27	0	13
Chr1D	16688697	T	C	159.46	25	7	11	2
Chr1D	16688732	T	C	1352.23	0	28	0	10
Chr1D	16688796	T	C	901.23	0	20	0	19
Chr1D	16688833	G	A	217.05	7	12	12	1
Chr1D	16691793	G	T	2159.46	140	40	86	36
Chr1D	16691816	G	A	5132.46	121	117	76	130
Chr1D	16691953	C	G	13311.22	0	190	2	196
Chr1D	16691990	C	T	5443.46	109	68	96	95
Chr1D	16698973	A	G	49.88	0	2	163	2
Chr1D	16698981	G	C	16070.21	1	239	54	188
Chr1D	16698985	G	A	15522.21	0	240	57	185
Chr1D	16698999	A	G	15821.21	0	240	45	197
Chr1D	16699043	G	A	14681.21	1	238	25	215
Chr1D	16699092	G	A	16349.21	1	233	25	213
Chr1D	16699105	A	G	16499.21	3	233	24	218
Chr1D	16699109	G	A	15828.22	1	235	8	231
Chr1D	16699133	C	T	2384.21	156	81	233	7
Chr1D	16699292	C	T	72.46	4	2	3	1
Chr1D	16699295	G	C	74.46	4	2	4	1
Chr1D	16699296	G	A	75.46	4	2	4	1
Chr1D	16699319	A	G	494.3	0	8	0	7
Chr1D	16699528	G	C	389.22	0	9	6	2
Chr1D	16699569	T	C	187.84	14	0	0	8
Chr1D	16699590	G	A	193.93	10	0	0	9
Chr1D	16699599	G	A	192.03	9	0	0	9
Chr1D	16699778	G	A	2235.46	76	20	13	47
Chr1D	16699852	C	G	8617.46	175	61	34	198
Chr1D	16699877	G	A	424.46	11	4	2	12
Chr1D	16699898	C	T	584.06	15	4	1	15
Chr1D	16699910	T	C	920.22	13	4	1	23
Chr1D	16699924	G	T	916.22	12	4	1	22
Chr1D	16699958	C	G	1153.21	10	2	1	34
Chr1D	16700015	T	G	1131.24	0	7	0	22
Chr1D	16700030	T	C	616.74	0	2	0	15
Chr1D	16700245	A	G	464.78	0	17	NA	NA
Chr1D	16700256	A	G	610.78	0	20	NA	NA
Chr1D	16700260	G	A	608.78	0	20	NA	NA
Chr1D	16700274	G	C	98.44	17	3	0	1
Chr1D	16700301	T	C	290.39	16	7	0	5
Chr1D	16700305	T	C	400.39	7	16	6	0
Chr1D	16700370	C	G	466.31	0	8	0	5
Chr1D	16700606	G	C	241.78	NA	NA	4	8
Chr1D	16700808	A	C	1785.22	0	44	0	17
Chr1D	16700834	A	C	46.21	26	5	19	0
Chr1D	16700836	A	C	49.21	26	5	19	0
Chr1D	16700858	T	C	407.85	11	12	12	1
Chr1D	16701105	C	G	17059.22	0	244	18	230
Chr1D	16701201	T	C	7652.46	170	51	39	175
Chr1D	17373664	T	C	359.43	0	8	0	6
Chr1D	17373668	G	A	334.43	0	8	0	6
Chr1D	17374386	G	T	1149.22	0	16	0	22
Chr1D	17374700	G	A	202.92	NA	NA	0	10
Chr1D	17466835	G	C	5596.22	0	89	1	58
Chr1D	17466952	T	C	14333.22	0	224	1	186
Chr1D	17468244	T	C	7382.22	0	111	1	87
Chr1D	17468283	C	T	11151.22	0	197	1	131
Chr1D	17468373	A	T	17535.22	1	244	5	241
Chr1D	17468657	C	T	16051.22	0	247	1	244
Chr1D	17468994	C	T	7392.46	204	45	54	196
Chr1D	17469021	A	G	14515.22	0	202	7	192
Chr1D	17469118	G	A	16068.22	0	246	2	237
Chr1D	17469208	T	G	4669.22	0	81	0	49
Chr1D	17469275	A	G	7508.22	0	116	0	158
Chr1D	17475027	A	G	1101.22	0	16	0	16
Chr1D	17475047	T	C	1334.22	0	27	0	27
Chr1D	17934150	G	A	1668.46	13	50	76	17
Chr1D	17934647	T	C	6548.22	0	82	0	108
Chr1D	17934992	A	T	9382.22	0	120	0	129
Chr1D	17937611	G	A	98.24	6	4	8	0
Chr1D	17937640	C	T	162.26	5	6	8	0
Chr1D	17937659	C	A	342.3	2	4	0	7
Chr1D	18117990	A	C	649.3	24	1	4	21
Chr1D	18118011	T	C	208.21	18	7	17	0
Chr1D	18118361	T	C	330.46	13	1	0	12
Chr1D	18123916	A	G	204.38	5	0	0	6
Chr1D	18148503	T	C	631.49	0	16	0	4
Chr1D	18148729	C	T	4015.22	0	68	0	64
Chr1D	18148861	T	C	3186.23	0	61	0	31
Chr1D	18148879	T	C	3977.22	3	85	0	48
Chr1D	18148882	T	C	4364.22	0	88	0	48
Chr1D	18148888	T	C	4880.22	0	95	0	59
Chr1D	18149170	C	G	3339.22	0	65	0	27
Chr1D	18149185	C	T	2516.22	0	50	0	27
Chr1D	18149270	A	C	4239.22	0	63	0	56
Chr1D	18149287	G	C	5356.22	0	97	0	74
Chr1D	18149337	C	A	5152.22	0	90	0	64
Chr1D	18149422	C	G	4349.22	0	83	0	48
Chr1D	18149443	C	T	5914.22	0	104	0	66
Chr1D	18149452	C	G	6293.22	0	107	0	74
Chr1D	18149506	G	T	14892.22	0	248	0	248
Chr1D	18149544	T	G	15532.22	0	248	0	246
Chr1D	18149554	G	T	15483.22	0	249	0	246
Chr1D	18149672	T	C	12565.22	0	187	2	174
Chr1D	18150209	C	A	1593.22	0	36	0	22
Chr1D	18150424	C	G	67.89	2	3	5	0
Chr1D	18150509	T	C	1321.46	11	42	34	9
Chr1D	18150572	A	G	845.46	36	8	6	23
Chr1D	18304524	C	T	109.97	8	1	0	4
Chr1D	18378568	C	T	225.39	2	1	0	7
Chr1D	18378951	A	G	7633.46	164	74	55	191
Chr1D	18379104	C	T	9389.46	145	105	49	198
Chr1D	18379706	G	C	43.47	22	2	19	2
Chr1D	18388769	A	T	348.74	2	10	19	1
Chr1D	18388787	A	G	621.46	2	11	21	8
Chr1D	18388934	C	A	839.46	5	25	21	7
Chr1D	18389295	C	G	710.46	3	15	29	13
Chr1D	18389415	A	T	854.78	3	27	26	4
Chr1D	18389716	C	T	1238.46	8	23	42	15
Chr1D	19031248	T	C	516.3	0	7	0	8
Chr1D	19031259	A	G	513.3	0	8	0	9
Chr1D	19250997	A	G	4455.46	54	157	225	24
Chr1D	19252875	G	A	4257.46	95	25	24	125
Chr1D	19252886	C	T	3233.06	22	90	127	25
Chr1D	19253067	G	A	3304.46	21	91	219	31
Chr1D	19253082	T	G	1270.46	18	37	191	23
Chr1D	19253084	T	G	8438.22	0	54	6	205
Chr1D	19253086	A	T	1275.46	21	37	203	24
Chr1D	19253137	G	A	930.21	32	29	140	3
Chr1D	19253138	T	C	957.21	32	29	130	3
Chr1D	19253139	A	C	963.21	32	29	127	3
Chr1D	19253219	T	A	1116.21	86	42	238	12
Chr1D	19253228	T	C	956.21	79	37	238	11
Chr1D	19253230	G	C	956.21	79	37	238	11
Chr1D	19253278	T	C	765.21	58	30	232	17
Chr1D	19253302	C	T	701.46	29	25	144	17
Chr1D	19265726	T	C	10499.22	0	139	10	207
Chr1D	19266154	G	C	8692.46	193	54	36	213
Chr1D	19266433	T	C	14250.22	0	142	0	245
Chr1D	19266520	A	C	289.89	0	3	2	5
Chr1D	19266560	C	A	176.46	2	4	9	2
Chr1D	19266737	A	G	8848.46	170	62	47	202
Chr1D	19266867	A	G	672.19	0	1	0	26
Chr1D	19266900	T	A	509.2	0	1	0	20
Chr1D	19267397	G	A	4821.46	16	129	58	20
Chr1D	19267420	T	C	1602.21	17	48	41	1
Chr1D	19267429	G	A	1183.65	10	36	19	1
Chr1D	19267534	T	A	90.56	4	0	22	4
Chr1D	19267561	A	T	131.56	4	0	14	6
Chr1D	19267565	A	G	137.56	4	0	11	6
Chr1D	19267574	C	T	140.56	4	0	10	6
Chr1D	19394526	C	T	164.55	0	5	8	0
Chr1D	19449305	T	A	176.89	4	2	0	6
Chr1D	19449439	T	A	790.26	0	17	0	6
Chr1D	19449496	T	C	171.39	5	10	10	0
Chr1D	19449637	G	C	78.46	3	2	11	2
Chr1D	19449688	A	G	46.47	1	1	12	2
Chr1D	19449699	C	A	576.19	0	1	0	14
Chr1D	19614114	C	A	428.5	0	8	0	3
Chr1D	19614139	A	C	419.5	0	8	0	3
Chr1D	19888352	A	T	448.31	0	7	0	5
Chr1D	19888379	G	C	1056.22	0	13	0	18
Chr1D	19888406	G	A	200.21	13	7	20	0
Chr1D	19888407	G	A	1004.21	7	13	0	20
Chr1D	19888412	C	G	981.21	7	13	0	20
Chr1D	19888485	G	C	1690.22	0	23	0	24
Chr1D	19888486	T	C	729.46	7	17	19	6
Chr1D	19888508	G	C	1619.46	13	21	5	29
Chr1D	19888570	C	G	1287.46	19	33	17	26
Chr1D	19888629	A	T	11146.22	0	192	0	156
Chr1D	19888650	G	A	12729.22	0	245	0	183
Chr1D	19888677	G	C	12949.22	1	220	0	187
Chr1D	19888745	G	A	4773.46	85	72	68	97
Chr1D	19888765	A	T	3442.46	66	72	89	51
Chr1D	19888796	G	A	2943.46	75	57	43	63
Chr1D	19889402	T	C	5196.22	0	75	0	83
Chr1D	19916574	A	T	202.92	0	10	NA	NA
Chr1D	19916595	G	A	202.92	0	10	NA	NA
Chr1D	19992995	A	G	202.92	0	10	NA	NA
Chr1D	20087718	G	T	125.21	15	0	14	5
Chr1D	20087725	A	G	439.46	8	8	15	6
Chr1D	20087726	A	G	857.46	5	11	7	14
Chr1D	20087729	G	A	886.46	5	11	7	14
Chr1D	20087738	C	T	45.21	31	4	27	0
Chr1D	20087739	G	A	837.46	20	14	13	14
Chr1D	20087742	G	A	93.21	35	0	29	7
Chr1D	20087750	G	T	143.48	34	5	33	6
Chr1D	20087751	C	T	80.21	34	6	41	0
Chr1D	20087761	G	A	79.21	41	6	63	1
Chr1D	20087799	C	T	1105.46	35	29	62	27
Chr1D	20087837	G	A	109.21	50	7	81	2
Chr1D	20087853	T	A	1009.46	36	20	54	21
Chr1D	20087889	G	A	163.46	29	5	32	5
Chr1D	20087899	G	A	82.71	36	6	36	3
Chr1D	20087956	T	C	81.21	33	0	14	4
Chr1D	20088057	C	A	99.46	33	4	22	4
Chr1D	20088063	A	C	376.46	30	11	28	4
Chr1D	20088066	C	T	93.21	35	6	35	0
Chr1D	20088088	A	G	71.46	47	4	35	3
Chr1D	20088131	G	C	164.21	46	8	39	0
Chr1D	20088135	T	C	2386.21	0	48	10	25
Chr1D	20088156	C	G	386.46	39	12	31	4
Chr1D	20209261	G	A	225.47	17	9	4	1
Chr1D	20209318	G	A	158.56	29	8	6	0
Chr1D	20209323	G	A	151.56	29	8	6	0
Chr1D	20209340	T	G	160.89	15	3	0	3
Chr1D	20209349	T	G	86.82	17	1	0	3
Chr1D	20209390	G	C	144.57	9	1	1	4
Chr1D	20209416	G	A	265.56	10	4	0	4
Chr1D	20209441	C	G	225.56	9	3	0	7
Chr1D	20209448	C	T	224.56	10	3	0	7
Chr1D	20209508	C	T	100.62	14	1	0	3
Chr1D	20209551	C	T	54.49	19	2	7	2
Chr1D	20209577	G	A	33.05	18	1	10	2
Chr1D	20209735	G	A	41.21	14	1	7	2
Chr1D	20209929	C	G	316.46	6	4	3	6
Chr1D	20209951	G	A	332.46	5	7	6	5
Chr1D	20356056	C	T	355.79	NA	NA	0	11
Chr1D	20356112	T	G	510.49	0	6	0	16
Chr1D	20359984	G	A	39.22	9	0	8	2
Chr1D	20360099	A	G	2525.46	58	29	17	63
Chr1D	20360140	C	T	2491.46	48	25	18	77
Chr1D	20360364	T	C	5528.22	0	116	0	63
Chr1D	20360681	G	A	2885.46	20	75	38	14
Chr1D	20361029	T	G	1870.46	11	54	62	5
Chr1D	20361047	G	T	2617.46	29	72	88	13
Chr1D	20361194	G	A	5338.46	59	163	145	37
Chr1D	20363719	G	A	32.22	22	0	7	2
Chr1D	20363839	C	G	503.46	32	6	8	17
Chr1D	20363860	A	G	424.46	18	5	6	12
Chr1D	20364307	C	T	2931.46	130	30	23	65
Chr1D	20364439	T	C	70.76	14	1	0	2
Chr1D	20440864	C	T	214.47	26	1	4	9
Chr1D	20440876	T	A	223.05	26	1	4	12
Chr1D	20440968	C	T	297.26	3	1	0	8
Chr1D	20441104	G	C	434.46	17	3	7	12
Chr1D	20441221	G	T	131.89	18	4	0	3
Chr1D	20441578	A	G	213.47	8	3	1	4
Chr1D	20442094	A	G	389.89	9	11	0	4
Chr1D	20442892	A	G	186.47	6	2	1	5
Chr1D	20442916	G	A	183.47	7	3	1	4
Chr1D	20442952	G	A	90.49	5	1	1	3
Chr1D	20443053	C	T	268.3	9	0	1	9
Chr1D	20443161	C	G	230.47	14	3	2	6
Chr1D	20453287	A	G	287.31	0	8	1	2
Chr1D	20453738	G	A	80.22	16	0	7	3
Chr1D	20466769	A	G	251.56	20	5	0	4
Chr1D	20466779	G	A	155.89	19	3	0	3
Chr1D	20467114	G	A	1080.56	15	15	1	22
Chr1D	20467531	C	T	245.46	11	7	5	3
Chr1D	20467687	C	T	51.59	7	1	7	2
Chr1D	20467690	T	C	335.56	1	7	2	7
Chr1D	20467711	T	C	388.49	2	7	4	7
Chr1D	20467822	G	A	151.46	4	2	3	4
Chr1D	20467861	C	A	716.24	0	7	0	12
Chr1D	20467878	G	A	281.53	9	2	1	7
Chr1D	20467939	G	A	288.46	9	4	8	9
Chr1D	20468193	C	T	104.89	9	4	3	0
Chr1D	20468239	C	T	167.26	9	0	2	8
Chr1D	20468302	A	C	486.37	0	10	0	6
Chr1D	20468338	A	G	324.78	0	10	0	2
Chr1D	20492752	T	C	568.49	0	17	0	5
Chr1D	20492886	A	G	412.79	0	14	NA	NA
Chr1D	20492896	A	G	551.74	0	16	0	2
Chr1D	20492918	G	T	658.49	0	20	0	3
Chr1D	20492951	C	T	760.49	0	17	0	3
Chr1D	20493021	A	G	1218.36	0	29	0	4
Chr1D	20493039	C	T	39.3	43	7	8	0
Chr1D	20493085	A	G	1691.26	0	46	0	8
Chr1D	20570561	G	A	340.21	0	11	0	1
Chr1D	20570586	G	A	298.51	10	0	0	9
Chr1D	20570624	G	C	298.59	8	0	0	8
Chr1D	20570989	C	T	8028.46	66	184	196	54
Chr1D	20571206	T	C	17858.22	0	244	5	242
Chr1D	20571251	G	A	6915.46	200	50	75	172
Chr1D	20571454	T	G	13857.22	0	217	7	184
Chr1D	20571482	C	T	4563.46	141	23	43	132
Chr1D	20571588	T	C	865.21	20	27	220	1
Chr1D	20571613	G	A	5678.21	23	13	4	165
Chr1D	20571645	T	C	328.46	7	2	3	9
Chr1D	20571652	C	G	338.46	7	2	3	9
Chr1D	20571679	C	T	471.37	0	4	0	8
Chr1D	20571686	T	C	240.56	0	4	5	3
Chr1D	20571837	A	T	53.44	6	4	2	0
Chr1D	20572178	G	C	5468.46	26	133	122	78
Chr1D	20572182	T	C	5260.46	19	128	91	69
Chr1D	20572188	A	G	5286.46	11	135	87	66
Chr1D	20572326	C	T	6665.46	196	53	73	176
Chr1D	20572350	G	A	6435.46	203	47	64	183
Chr1D	20572504	C	G	291.56	3	6	0	6
Chr1D	20572803	A	C	13420.22	0	174	3	186
Chr1D	20573154	G	A	322.46	1	0	0	12
Chr1D	20573186	A	G	312.46	1	0	0	12
Chr1D	20573599	G	A	15077.22	0	204	3	214
Chr1D	20573638	C	A	6916.46	57	179	200	50
Chr1D	20573663	C	T	4721.46	64	125	204	44
Chr1D	20573672	G	A	4517.46	63	119	205	42
Chr1D	20573718	T	A	830.46	72	28	196	18
Chr1D	20573723	G	A	694.21	72	25	200	10
Chr1D	20573845	A	G	969.46	88	32	231	17
Chr1D	20573847	C	G	911.46	77	32	230	17
Chr1D	20573868	T	C	1043.46	46	32	221	17
Chr1D	20573894	G	C	1063.46	41	31	189	18
Chr1D	20573915	T	C	851.46	30	25	147	13
Chr1D	20574352	A	G	4454.46	211	31	64	135
Chr1D	20574395	A	C	746.21	244	3	139	33
Chr1D	20574396	T	G	765.21	247	3	140	33
Chr1D	20574523	G	A	15986.22	0	227	2	178
Chr1D	20574532	G	A	6739.46	155	67	41	131
Chr1D	20655318	T	G	83.3	6	0	2	3
Chr1D	20655334	G	A	79.47	2	0	5	3
Chr1D	20655373	C	T	159.44	1	0	3	6
Chr1D	20655388	G	A	274.44	1	0	3	9
Chr1D	20655415	C	T	261.44	1	0	8	8
Chr1D	20655527	G	A	92.47	2	0	2	6
Chr1D	20655542	C	G	126.89	3	0	2	6
Chr1D	20655756	A	G	79.26	8	0	4	3
Chr1D	20733389	C	G	235.85	NA	NA	0	10
Chr1D	20741815	G	T	93.85	17	0	0	3
Chr1D	20753013	C	T	91.47	4	0	4	6
Chr1D	20753032	T	C	109.98	4	0	0	6
Chr1D	20753033	G	A	109.98	4	0	0	6
Chr1D	20753039	C	T	205.05	0	4	0	6
Chr1D	20755735	G	A	147.39	7	0	18	10
Chr1D	20755748	C	T	660.84	7	0	0	25
Chr1D	21123153	A	G	247.85	0	12	NA	NA
Chr1D	21194892	A	T	480.36	0	4	0	9
Chr1D	21196634	C	T	67.21	41	0	31	5
Chr1D	21197186	G	A	8521.22	0	180	0	114
Chr1D	21198142	T	A	850.36	0	23	0	4
Chr1D	21198261	G	A	39.89	6	2	3	0
Chr1D	21221945	A	G	73.89	2	3	7	0
Chr1D	21222076	A	G	223.47	0	2	3	8
Chr1D	21223699	A	G	98.92	9	0	0	3
Chr1D	21223702	T	G	259.92	0	9	3	0
[truncated: 168,070 more rows]
