# Supplementary material for: Cloning of the broadly effective wheat leaf rust resistance gene Lr42 transferred from Aegilops tauschii
Source: Nat Commun. 2022 Jun 1;13:3044. doi: 10.1038/s41467-022-30784-9 (PMC9160033; doi:10.1038/s41467-022-30784-9)
Supplement: Supplementary file 13 — Source Data [file 41467_2022_30784_MOESM13_ESM.zip › 08_SourceData/SourceData6_Figure2c_LRRrepeats.xlsx]

## Sheet: LRRrepeats
LRR repeats in the Lr42 resistance allele
Repeat order	Amino acid sequence	Start*	End*	Length (aa)
repeat1	LRALHVFESYIDIGLLKPILTSSSL	551	575	25
repeat2	LSTLDLQGTHIKMLPNEVFDLFN	576	598	23
repeat3	LRYLGLRDTKIESMPAAVGRLQN	599	621	23
repeat4	LQVLDAYDSKLTYLPNSVVKLQK	622	644	23
repeat5	LRYLYAGTSKDSIRGVKVPKGMQH	645	668	24
repeat6	LAGLHALQSVKATPEFLHEAAA	669	690	22
repeat7	LTELRTFDVCNVQSEHSAYLSNAITKMSH	691	719	29
repeat8	LVHLEIDAAAENDVLRLEGLHLPQT	720	744	25
repeat9	LSWLGLAGQLEKTTMPQLFSSWSHLDS	745	771	27
repeat10	LTRLYLAFSSIDEQTFSCLCVLRG	772	795	24
repeat11	LRFLALREAFEGRRLNFYAESFPE	796	819	24
repeat12	LRHLEIWGAAQLSQVRIEKGAMQN	820	843	24
repeat13	LIELFFTDCPDLRFLPDGIEHLAG	844	867	24
repeat14	LEKLGLIDTSEELIEKLRQDRDSDACSKDLMKISHIRMVGVQLGQKGLCERIR	868	920	53
* positions on the Lr42 protein sequence
