# Supplementary material for: Cloning of the broadly effective wheat leaf rust resistance gene Lr42 transferred from Aegilops tauschii
Source: Nat Commun. 2022 Jun 1;13:3044. doi: 10.1038/s41467-022-30784-9 (PMC9160033; doi:10.1038/s41467-022-30784-9)
Supplement: Supplementary file 13 — Source Data [file 41467_2022_30784_MOESM13_ESM.zip › 08_SourceData/SourceData7_Figure4b_and_SupplementaryFigure8.txt]

SampleID	Target	Sample	Cq	actinCq	Expression	Sample_name	Stakman_scale(0-4)	0-9_scale
933-1-1	Lr42_qrt_FR6	933-1	26.925	23.76	11.14910649	Lr42p::Lr42-1-1	;	0
933-1-2	Lr42_qrt_FR6	933-1	28.535	24.605	6.560729273	Lr42p::Lr42-1-2	;	0
933-1-3	Lr42_qrt_FR6	933-1	30.605	23.865	0.935530238	Lr42p::Lr42-1-3	;1-	1
968-3-1	Lr42_qrt_FR6	968-3	32.425	24.615	0.445610827	Lr42p::Lr42-2-1	2-	4
968-3-2	Lr42_qrt_FR6	968-3	33.585	25.425	0.349619168	Lr42p::Lr42-2-2	2-	4
968-3-3	Lr42_qrt_FR6	968-3	32.91	25.755	0.701665916	Lr42p::Lr42-2-3	2	5
Bobwhite-1	Lr42_qrt_FR6	Bobwhite	40	25.835	0.0054439	Bobwhite-1	3	8
Bobwhite-2	Lr42_qrt_FR6	Bobwhite	40	26.13	0.006679039	Bobwhite-2	3	8
Bobwhite-3	Lr42_qrt_FR6	Bobwhite	40	25.755	0.005150243	Bobwhite-3	3	8
G18W019-4-1	Lr42_qrt_FR6	G18W019-4	27.4	26.725	62.63322193	Ubip::Lr42-3-1	;	0
G18W019-4-2	Lr42_qrt_FR6	G18W019-4	25.455	24.41	48.46449085	Ubip::Lr42-3-2	;	0
G18W019-4-3	Lr42_qrt_FR6	G18W019-4	25.82	24.295	34.7479555	Ubip::Lr42-3-3	;	0
