# Supplementary material for: Cloning of the broadly effective wheat leaf rust resistance gene Lr42 transferred from Aegilops tauschii
Source: Nat Commun. 2022 Jun 1;13:3044. doi: 10.1038/s41467-022-30784-9 (PMC9160033; doi:10.1038/s41467-022-30784-9)
Supplement: Supplementary file 13 — Source Data [file 41467_2022_30784_MOESM13_ESM.zip › 08_SourceData/SourceData8_Figure5a.fasta]

>lr42-TA10132(Ref)
ATGGCGGAGGCTGTTGTCGGGCAGCTGGTGGTCACGCTCGGGGAGGCGCTGGCCAAAGAGGCGGCCACCTACGGCGGAGCGCTGCTGTGCAAGGAAGCCGCAGCCCTGAGGGGACTCTTCGGCAAGATACGCCAGTCCAAGGCGGAGCTGGAGAGCATGCAGGCCTACCTGCAGGAGGCGGAGCGGTTCAAGGACACCGACAAGACCGCCGCCATTTTTGTCGGCGAGATCAGGGGCCTCGCCTTCCGGATCGAGGACGTCGTCGACGAGTTCACCTACAAGCTGGAGGACTCCAAGCACGGAGGGTTCGCTGGCAAGATGAAGAAGCGGCTCAAGCATATCAAGACCTGGCGGCACCTGGCAGCCAAGCTCCAAGAAATCGAAGGCCAGCTGCAGGATGCCAACCGGAGGAAGAGAGATTATGCTGTCACCGGCATATCTGCATATTTTGCCAGATCGACGAATCTAGGTCAAGCTCCGCACTTCACCAGGGATGAGGACCTTGTGGGGATCGAAGAGCACAAGGAGAGGTTGATACGGTGGCTGACCGGCGGTGGTGATGCACAGGAGCAGAGCTTCAGCAAAGTCACCCTGGTGTGGGGGATGCCTGGTGTTGGTAAAACCACTCTGGTTGATCATGTGTACAACACTGTGAAAGTGGATTTCGATGCCGCGGCATGGGTAACTGTGTCAGAAAGTTACAGTATTGAGGATCTGCTGAAGAAGATTGCAGGCCAATTCGGCATCGTAATCGACGTCGCCAACATTGAGATGCGAATCCTAGCAAAGTCCATTCACAACTACCTTCAAGGTAAAAGGTACATCTTGGTCTTGGATGATGTTTGGGCTGAGCGCTTGTGGTCGGAGATAAGAAATGTCTTCCCAACATCTAACTGTATCGGCCGATTTGTTATCACATCAAGAAAGCAGGCAGTGTTGACAACTAGGGAGTTTTCATATGCATTTCACTTGGAACCATTACAAGAGCATCACTCATGGCTGCTATTTTGCAAAGGAGCATTTGGGGATGCTGATGACAAAGAGTGCCCGTTGGAGTTGCAGAAATTGGCTTGGAAGTTCATAGCGAAGTGTCAAGGTTTGCCTATTGCTATTCCATGCATTGGCCGCCTACTCTCCCGGAAACTCCCAACTTCCGCTGAATGGGAGGATGTGTACAGGGGTTTGGATTCACAGTTGGTGAAAGATGTGATCCCTGATGCTCATTTGATCCTAAAGGTCAGCTTGGAGGACCTTCCGTTTGATTTGAAGAATTGTTTCCTACACTGTGCATTGTCCCCAGAAGATTATATATTAAAGAGGAGGAAGACAATGAGACAGTGGATAACAGCAGGGTTTATCACGGAAAAAGATGAGAGCAAAACATTGGAGGAAGTGGCAGAGGGATATTTGGCCGAGCTTGTGAACCGAAGCCTACTGCAGGTAGTGGAAAGGAATTTTGCCGGACAACTGAAAGAATGTCGGATGCACGATGTCATACGCCTTCTTGCCCTCAACAAAGCCAAGGAGGAATGCTTTGGTAATGTTTATAATGGCTCTGGTGGTACTGGGGTATTCTCTATAGAGGGTGCACGTCGCATATCAGTCCTGGGAGGAAACATTGAACAACTGAGCCTATCTGGTGCAACACAGCTTCGTGCACTCCATGTTTTCGAGAGCTATATTGATATTGATTTGCTGAAGCCGATCCTAACATCTTCGAGTTTGCTTTCGACATTGGATCTGCAAGGTACTCATATCAAAATGCTCCCCAATGAGGTATTTGACTTGTTTAATCTCCGTTATTTGGGTCTTAGAGATACCAAGATCGAAAGCATGCCTGCAGCAGTGGGGAGGTTACAAAATTTACAAGTCTTGGATGCTTATGATTCTAAACTGACGTACTTGCCAAATAGTGTTGTAAAACTTCAAAAGTTGAGATACCTCTATGCTGGTAATTGGAAGGACTCCATACGTGGAGTCAAGGTGCCTAAGGGCATGCAGCACTTGGCAGGACTGCATGCTCTTCAGTCCGTCAAAGCCACTCCAGAGTTTCTGCATGAAGCTGCAGCTTTGACAGAGCTAAGAACATTCGATGTGTGCAACGTTCAGAGTGAACACTCTGCTGACTTGAGCAATGCTATCACCAAAATGAGTCATCTTGTTCATCTCGAAATTGATGCTGCAGCTGAGAATGAGGTGTTGCGGCTGGAAGGGCTACATTTACCTCAGACCCTTTCTTGGCTTGCTTTACGAGGGCAGCTAGAAAAAACATGGATGCCCCAGCTTTTCTCTTCTTTGTCACACCTTAATAGCCTCACTCGGTTGCAACTGGAATTCTCCAATATTGATGAGGAAGGCTCAGCTCGGATGCCCCAGCTTTCCTGTCCGCACGTGTTACATGGTCTACGCTCTCTTCTGCTAAGAAAGGCTTTTGAAGGGAAGCGGTTGGAATTTTACGCAGGGTCGTTTCCAGAACTTCGGCATCGAGTTATGGGGCGCAGCACAGCTCAGCCAAGTTAGAATAGAGAAGGGCGCGATGCAAAACCTCATCGAGCTATGGTTCGCACACTGTCCTGAGCTAAAGTTTCTTCCTGATGGCATCGAACACCTTGCAGGCCTTGAGAAATTGTTCCTGATAGAGACGTCAGAAGAGCTGATAGAAAAGCTCCGGCAGGAGAGAGATTCAGATGCATGCAGCAAGGATTTAATGAAGATTAGCCACATAAGAATGGTTGGAGTTCAGCTGGGGCAGAAAGGACTATGTGAACGGATCAGGTGA
>lr42-TA1651
GCTGTTGTCGGGCAGCTGGTGGTCACGCTCGGGGAGGCGCTGGCCAAAGAGGCGGCCACCTACGGCGGAGCGCTGCTGTGCAAGGAAGCCGCAGCCCTGAGGGGACTCTTCGGCAAGATACGCCAGTCCAAGGCGGAGCTGGAGAGCATGCAGGCCTACCTGCAGGAGGCGGAGCGGTTCAAGGACACCGAYAAGACCRCCGCCATTTTTGTCGGCGAGATCAGGGGCCTCGCCTTCCGGATCGAGGACGTCGTCGACGAGTTCACCTACAAGCTGGAGGACTCCAAGCACGGAGGGTTCGCTGGCAAGATGAAGAAGCGGCTCAAGCATATCAAGACCTGGCGGCACCTGGCAGCCAAGCTCCAAGAAATCGAAGGCCAGCTGCAGGATGCCAACCGGAGGAAGAGAGATTATGCTGTCACCGGCATATCTGCATATTTTGCCAGATCGACGAATCTAGGTCAAGCTCCGCACTTCACCAGGGATGAGGACCTTGTGGGGATCGAAGAGCACAAGGAGAGGTTGATACGGTGGCTGACCGGCGGTGGTGATGCACAGGAGCAGAGCTTCAGCAAAGTCACCCTGGTGTGGGGGATGCCTGGTGTTGGTAAAACCACTCTGGTTGATCATGTGTACAACACTGTGAAAGTGGATTTCGATGCCGCGGCATGGGTAACTGTGTCAGAAAGTTACAGTATTGAGGATCTGCTGAAGAAGATTGCAGGCCAATTCGGCATCGTAATCGACGTCGCCAACATTGAGATGCGAATCCTAGCAAAGTCCATTCACAACTACCTTCAAGGTAAAAGGTACATCTTGGTCTTGGATGATGTTTGGGCTGAGCGCTTGTGGTCGGAGATAAGAAATGTCTTCCCAACATCTAACTGTATCGGCCGATTTGTTATCACATCAAGAAAGCAGGCAGTGTTGACAACTAGGGAGTTTTCATATGCATTTCACTTGGAACCATTACAAGAGCATCACTCATGGCTGCTATTTTGCAAAGGAGCATTTGGGGATGCTGATGACAAAGAGTGCCCGTTGGAGTTGCAGAAATTGGCTTGGAAGTTCATAGCGAAGTGTCAAGGTTTGCCTATTGCTATTCCATGCATTGGCCGCCTACTCTCCCGGAAACTCCCAACTTCCGCTGAATGGGAGGATGTGTACAGGGGTTTGGATTCACAGTTGGTGAAAGATGTGATCCCTGATGCTCATTTGATCCTAAAGGTCAGCTTGGAGGACCTTCCGTTTGATTTGAAGAATTGTTTCCTACACTGTGCATTGTCCCCAGAAGATTATATATTAAAGAGGAGGAAGACAATGAGACAGTGGATAACAGCAGGGTTTATCACGGAAAAAGATGAGAGCAAAACATTGGAGGAAGTGGCAGAGGGATATTTGGCCAAGCTTGTGAACCGAAGCCTACTGCAGGTAGTGGAAAGGAATTTTGCCGGACAACTGAAAGAATGTCGGATGCACGATGTCATACGCCTTCTTGCCCTCAACAAAGCCAAGGAGGAATGCTTTGGTAATGTTTATAATGGCTCTAGTGGTACTGGGGTATTCTCTATAGAGGGTGCACGTCGCATATCAGTCCTGGGAGGAAACATTGAACAACTGAGCCTATCTGGTGCAACACAGCTTCGTGCACTCCATGTTTTCGAGAGCTATATTGATATTGATTTGCTGAAGCCGATCCTAACATCTTCGAGTTTGCTTTCGACATTGGATCTGCAAGGTACTCATATCAAAATGCTCCCCAATGAGGTATTTGACTTGTTTAATCTCCGTTATTTGGGTCTTAGAGATACCAAGATCGAAAGCATGCCTGCAGCAGTGGGGAGGTTACAAAATTTACAAGTCTTGGATGCTTATCATTCTAAACTGACGTACTTGCCAAATAGTGTTGTAAAACTTCAAAAGTTGAGATACCTCTATGCTGGTACTTGGAAGGACTCCATACGTGGAGTCAAGGTGCCTAAGGGCATGCAGCACTTGGCAGGACTGCATGCTCTTCAGTCCGTCAGAGCCACTCCAGAGTTTCTGCATGAAGCTGCAGCTTTGACAGAGCTAAGAACATTCGATGTGTGCAACGTTCAGAGTGAACACTCTGCTTACTTGAGCAATGCTATCACCAAAATGAGTCATCTTGTTCATCTCGAAATTGATGCTGCAGCTGAGAATGAGGTGTTGCGGCTGGAAGGGCTACATTTACCTCAGACCCTTTCTTGGCTTGCTTTACGAGGGAAGCTGGAAAAAACATCGATGCCTCAGCTCTTCTCTTCCTGGTCACACCTTAATAGCCTCACTCGGTTGCAACTGGAATTCTCCAATATTGATGAGGAAGCCTTTTCCTATCTGCACGTGTTACATGGTCTACGCTCTCTTCTGCTAAGAAAGGCTTTTGAAGGGAAGCGGTTGGATTTTTATACAAGGTCGTTTCCAAAACTTAGTCAGCTGTGGATGTATGGCGCAGCACAGCTCTGCCAAGTTGGAATAGAGAAGGGTGCAATGCAAAACCTCGTTGAGCTACTGTTCGCAGACTGTCCCGAGCTACAGTTTCTTCCTGATGGCATCGAACACCTTGCAGGCCTTGAGAAATTAGGTCTGGTAGACACTTCAGAAGAGCTGATAGAGAAGCTCCGGCAGGACAGAGATTCAGATGCATGCAGCAAGGATTTAATGAAGATTAGCCACATAAGAA
>lr42-TA1667
GCTGTTGTCGGGCAGCTGGTGGTGACGCTCGGTGGGGCACTGGCGAAAGAGGCGGCGACCTACGGCGGGGCACTGCTGTGCAAGGAAGCTGCGGCCCTGAGGGGTCCCTTCGCCAAGATCCGCCAGTCCAAGGCTCAGCTGGAGAGCATGCAAGCCTACCTGCAGGAGGCAGAGCGGTTCAAGGACACCGACAAGACCACCGCTATCTTCGTCGGCAAGGTCAGGGGCCTCGCCTTCCAGATCGAGGACGTCGTCGACGAGTTCACCTACAAGCTGGAGGACTGCAAGCACGGAGGGTTCGGCGGCAAGATGAAGAAGCGGCTCAAGCATATCAAGACCTAGCGCCGCCTGGCAGCCAAGCTCCAAGAAATCGAAGCCCAGCTGCAGGATGCTAACCGGAGGAAGAGGGATTACGCCGACACCGGCAGATCTGCTTCTGCTGCCAGATCGACAAATCAAGGTCAAGCTTTGCACTTCACCGGGGACGAGGACCTTGTGGGGATCGAGGAGAACAAAGAGAGGTTGATACGGTGGCTGATCGGCGGTGGTGATGGTCTGGAGCAGAGCAGTAGCAAAGTCACCATGGTGTGGGGGATGCCTGGTGTTGGTAAAACCACTCTTGTTGATCATGTGTACAACACCGTGAAGGAGAATTTCGACGCTGCGGCGTGGGTAACTGTGTCGGAGAGTTACCGTATTGAGGATCTGCTGAAGAAGATGCTGCCCAGTTCAGCATCACAGTCGATGTCGCGAACATTGAGATGAGAGGCCTGGCAAAGTCCATCCACAACTACCTTCAAGGTAAAAGGTACATCTTGGTCCTGGATGATGTTTGGGCTGAGCACTTGTGGTCGGACATAAGGGATGTCTTCCCAACATCTAACTCTACCGGCCGAGTAGTTATGACATCAAGAAAGGAGACAGTGTTGGCAACTAGGGAGTCTGCATATGAAATCCACTTGAAACCACTACAAGCACATCACTCCTGGGTGTTGTTTTGCAAAGGAGCCTTTGAGGATGCTGATGACAAAGAGTGGCCGTTGGAGTTGCAGAAATTGGCTTGGAAGTTCATAGCGAAGTGTCAAGGTTTGCCTATTGCTATTACATGCATTGGCCGCCTACTCTCCCGGAAACTCCCAACTTCCGCTGAATGGGAGGATGTGTACAGGGGTTTGGATTCACAGTTGGTGAAAGATGTGATCCCTGATGCTCATTTGATCCTAAAGGTCAGCTTGGAGGACCTTCCGTTTGATTTGAAGAATTGTTTCCTACACTGTGCATTGTCCCCAGAAGATTATATATTAAAGAGGAGGAAGACAATGAGACAGTGGATCACAGCAGGGTTTATCACGGAAACAGATGAGAGCAAAACATTGGAGGAAGTGGCAGAGGGATACTTGGTTGAGCTTGTGAACCGAAGCCTATTACAGGTAGTGGAAAGGAATTATGCCGGACGACTGAAAGAATGTCGGATGCATGATGTCATCCGGCTTCTTGCCCTCAACAAAGCCAAGGAGGAATGCTTTGGTAATGTTTATAATGGCTCTGGTGGTACTGGGGTATTCTCTATAGAGGGTGCACGTCGCATATCAGTCCTGGGAGGAAACATTGAACAACTGAGCCTATCTGGTGCAACACAGCTTCGTGCACTCCATGTTTTCGAGAGATATATTGATATTGATTTGCTGAAGCCGATCCTAACATCTTCGAGTTTGCTTTCGACATTGGATCTGCAAGGTACTCATATCAAAATGCTCCCCAATGAGGTATTTGACTTGTTTAATCTCCGTTATTTGGGTCTTAGAGATACCAAGATCAAAAGCATGCCTGCAGCAGTGGGGAGGTTACAAAATTTACAAGTCTTGGATGCTTATGATTCTAAACTGACGTACTTGCCAAATAGTGTTGTAAAACTTCAAAAGTTGAGATACCTCTATGCTGGTACTTGGAAGGACTCCAAACGTGGAGTCAAGGTGCCTAAGGGCATGCAGCACTTGGCAGGACTGCATGCTCTTCAGTCCGTCAAAGCCACTCCAGAGTTTCTGCATGAAGCTGCAGCTTTGACAGAGCTAAGAACATTCGATGTGTGCAACGTTCAGAGTGAACACTCTGCTTACTTGAGCAATGCTATCACCAAAATGAGTCATCTTGTTCATCTCGAAATTGATGCTGCAGCTGAGAATGAGGTGTTGCGGCTGGAAGGGCTACATTTACCTCAGACCCTTTCTTGGCCTGCTTTACGAGGGAGGCTAGAAAAAACATGGATGCCTCAGCTTTTCTCCTCTTGGTCACACCTTAAAAGCCTCACTCGGTTGTACCTGGCATTCTCCAATATTGATGAGGAAGCCTTTTCCTGTCTGCACGTGTTACATGATCTACGCTTTCTTCTGCTAAGGGAGGCTTTTGAAGGGACGAGGATGGAATTTCACGCAGGGTCATTTCCAAAACTTCGGCATCTACAGATATGGGGCGCAGCACAGCTCAGCCAAGTTGGAATAGAGGAGGGCGCGATGCAAGAACTTGTCGAGCTGTGGTTCAGAGACTGTCCCGAGCTACAGTTTCTTCCTGATGGCATCGAACACCTTGCAGGCCTTGAGGAATTAGGTCTGATAGACACGTCAGAAGAGCTGATAGAGAAGCTCCGGCAGGACAGAGATTCAGATGCATGCAGCAAGGATTTAATGAAGATTAGCCACATAAGAATGGTTGGAGTTCAGCTGAGGCAGAAAGGACTATGTGAACGGATCAG
>lr42-TA10179
GCTGTTGTCGGGCAGCTGGTGGTGACGCTCGGTGGGGCACTGGCGAAAGAGGCGGCGACCTACGGCGGGGCGATGCTGTGCAAGGAAGCTGCGGCCCTGAGGGGTCTCTTCGCCAAGATCCGCCAGTCCAAGGCGGAGCTGGAGAGCATGCAAGCCTACCTGCAGGAGGCAGAGCGGTTCAAGGACACCGACAAGACCACCGCTATCTTCGTCGGCAAGGTCAGGGGCCTCGCCTTCCAGATCGAGGACGTCGTCGACGAGTTCACCTACAAGCTGGAGGACTCCAAGCATGGAGGGTTCGCCGGCAAGATGAAGAAGCGGCTCAAGCATATCAAGACCTGGCGCCGCCTAGCAAACACACTCCAAGAAATCGAAGCCCAGCTGCAGGATGCCAACCGGAGGCGAAGAGATTATGCAGTCACCGGCACATCTGCTTCTGCTGTCAGGTTGACTAATCAAGGTCAAGCTTTGCACTTCACCAGGGACGAGGACCTTGTGGGGATCGAGGAGAACAAAGAGAGGTTGATACGGTGGCTGACCGGCGGTGGTGATGGTCTGGAGCAGAGCAGTAGCAAAGTCACCATGGTGTGGGGGATGCCTGGTGTTGGTAAAACCACTCTTGTTGATCATGTGTACAACACCGTGAAGGAGAATTTCGATGCTGCGGCGTGGGTAACTGTGTCGGAGAGTTACCGTATTGAGGATCTGTTGAAGAAGATTGCTGCCCAGTTCAGCATCACAGTCGATGTCGCGAACATTTAGATGAGAGGCCTGGCAAAGTCCATCCACAACTACCTTCAAGGTAAAAGGTACATCTTGGTCCTGGATGATGTTTGGGCTGAGCACTTGTGGTCGGACATAAGGGATGTCTTCCCAACATCTAACTCTACCGGCCGAGTAGTTATGACATCAAGAAAGGAGACAGTGTTGGCAATTAGGGAGTCTGCATATGAAATTCACTTGAAACCACTACAAGCACATCACTCCTGGGTGTTGTTTTGCAAAGGAGCCTTTGAGGATGCTGATGACAAAGAGTGCCCGTTGGAGTTGCAGAAATTGGCTTGGAAGTTCATAGCGAAGTGTCAAGGTTTGCCTATTGCTATTACATGCATTGGCCGCCTACTCTCCCGGAAACTCCCAACTTCCGCTGAATGGGAGGATGTGTACAGGGGTTTGGATTCACAGTTGGTGAAAGATGTGATCCCTGATGCTCATTTGATCCTAAAGGTCAGCTTGGAGGACCTTCCGTTTGATTTGAAGAATTGTTTCCTACACTGTGCATTGTCCCCAGAAGATTATATATTAAAGAGGAGGAAGACAATGAGACAGAGGATCACAGCAGGGTTTATCACGGAAAAAGATGAGAGCAAAACATTGGAGGAAGTGGCAGAGGGATACTTGGTTGAGCTTGTGAACCGAAGCCTATTACAGGTAGTGGAAAGGAATTATGCCGGAAGACTGAAAGAATGTCGGATGCACGATGTCATACGCCTTCTTGCCCTCAACAAAGCCAAGGAGGAATGCTTTGGTAATGTTTATAATGGCTCTGGTGGTACTGGGGTATTCTCTATAGAGGGTGCACGTCGCATATCAGTCCTGGGAGGAAACATTGAACAACTGAGCCTATCTGGTGCAACACAGCTTCGTGCACTCCATGTTTTCGAGAGCTATATTGATATTGATTTGCTGAAGCCGATCCTAACATCTTCGAGTTTGCTTTCGACATTGGATCTGCAAGGTACTCATATCAAAATGCTCCCCAATGAGGTATTTGACTTGTTTAATCTCCGTTATTTGGGTCTTAGAGATACCAAGATCGAAAGCATGCCTGCAGCAGTGGGGAGGTTACAAAATTTACAAGTCTTGGATGCTTATGATTCTAAACTGACGTACTTGCCAAATAGTGTTGTAAAACTTCAAAAGTTGAGATACCTCTATGCTGGTACTTGGAAGGACTCCATACGTGGAGTCAAGGTGCCTAAGGGCATGCAGCACTTGGCAGGACTGCATGCTCTTCAGTCCGTCAGAGCCACTCCAGAGTTTCTGCATGAAGCTGCAGCTTTGACAGAGCTAAGAACATTCGATGTGTGCAACGTTCAGAGTGAACACTCTGCTTACTTGAGCAATGCTATCACCAAAATGAGTCATCTTGTTCATCTCGAAATTGATGCTGCAGCTGAGAATGAGGTGTTGCGGCTGGAAGGGCTACATTTGCCTCAGACCCTTTCTTGGCTTGCTTTACGAGGGCAGCTGGAAAAAACATCGATGCCTCAGCTCTTCTCTTCCTGGTCACACCTTAATAGCCTCACTCGGTTGCAGCTGGTATTCTCCAATATTGATGAGGAAACCCTTTCCTGTCTACACATGTTACATGGCCTACGCTCTCTTATGCTAAGAAAGGCTTTTGAAGGGAAGAGGTTGGAATTTTACGCAGGGTCGTTTCCAGAACTTCGGCATCTAGAGATATGGGGCGCAGCACAGCTCAGCCAAGTTAGAATAGAGAAGGGCGCGATGCAAAACCTCATCGAGCTATGGTTCGCACACTGTCCTGACCTAAGGTTTCTTCCTGATGGCATCGAACACCTTGCAGGCCTTGAGAAATTAGGTCTGATAGACACTTCAGAAGAGCTGATAGAGAAGCTCCGGCAGGACAGAGATTCAGATGCATGCAGCAAGGATTTAATGAAGATTAGCCACATAAGAATGGTTGGAGTTCAGCTGGGGCAGAAAGGACTATGTGAACGGATCAGGTGA
>lr42-TA2376
GCTGTTGTCGGGCAGCTGGTGGTCACGCTCGGGGAGGCGCTGGCCAAAGAGGCGGCCACCTACGGCGGAGCGCTGCTGTGCAAGGAAGCCGCAGCCCTGAGGGGACTCTTCGGCAAGATACGCCAGTCCAAGGCGGAGCTGGAGAGCATGCAGGCCTACCTGCAGGAGGCGGAGCGGTTCAAGGACACCGACAAGACCGCCGCCATTTTTGTCGGCGAGATCAGGGGCCTCGCCTTCCGGATCGAGGACGTCGTCGACGAGTTCACCTACAAGCTGGAGGACTCCAAGCACGGAGGGTTCGCTGGCAAGATGAAGAAGCGGCTCAAGCATATCAAGACCTGGCGGCACCTGGCAGCCAAGCTCCAAGAAATCGAAGGCCAGCTGCAGGATGCCAACCGGAGGAAGAGAGATTATGCTGTCACCGGCATATCTGCATATTTTGCCAGATCGACGAATCTAGGTCAAGCTCCGCACTTCACCAGGGATGAGGACCTTGTGGGGATCGAAGAGCACAAGGAGAGGTTGATACGGTGGCTGACCGGCGGTGGTGATGCACAGGAGCAGAGCTTCAGCAAAGTCACCCTGGTGTGGGGGATGCCTGGTGTTGGTAAAACCACTCTGGTTGATCATGTGTACAACACTGTGAAAGTGGATTTCGATGCCGCGGCATGGGTAACTGTGTCAGAAAGTTACAGTATTGAGGATCTGCTGAAGAAGATTGCAGGCCAATTCGGCATCGTAATCGACGTCGCCAACATTGAGATGCGAATCCTAGCAAAGTCCATTCACAACTACCTTCAAGGTAAAAGGTACATCTTGGTCTTGGATGATGTTTGGGCTGAGCGCTTGTGGTCGGAGATAAGAAATGTCTTCCCAACATCTAACTGTATCGGCCGATTTGTTATCACATCAAGAAAGCAGGCAGTGTTGACAACTAGGGAGTTTTCATATGCATTTCACTTGGAACCATTACAAGAGCATCACTCATGGCTGCTATTTTGCAAAGGAGCATTTGGGGATGCTGATGACAAAGAGTGCCCGTTGGAGTTGCAGAAATTGGCTTGGAAGTTCATAGCGAAGTGTCAAGGTTTGCCTATTGCTATTCCATGCATTGGCCGCCTACTCTCCCGGAAACTCCCAACTTCCGCTGAATGGGAGGATGTGTACAGGGGTTTGGATTCACAGTTGGTGAAAGATGTGATCCCTGATGCTCATTTGATCCTAAAGGTCAGCTTGGAGGACCTTCCGTTTGATTTGAAGAATTGTTTCCTACACTGTGCATTGTCCCCAGAAGATTATATATTAAAGAGGAGGAAGACAATGAGACAGTGGATAACAGCAGGGTTTATCACGGAAAAAGATGAGAGCAAAACATTGGAGGAAGTGGCAGAGGGATATTTGGCCGAGCTTGTGAACCGAAGCCTACTGCAGGTAGTGGAAAGGAATTTTGCCGGACAACTGAAAGAATGTCGGATGCACGATGTCATACGCCTTCTTGCCCTCAACAAAGCCAAGGAGGAATGCTTTGGTAATGTTTATAATGGCTCTGGTGGTACTGGGGTATTCTCTATAGAGGGTGCACGTCGCATATCAGTCCTGGGAGGAAACATTGAACAACTGAGCCTATCTGGTGCAACACAGCTTCGTGCACTCCATGTTTTCGAGAGCTATATTGATATTGATTTGCTGAAGCCGATCCTAACATCTTCGAGTTTGCTTTCGACATTGGATCTGCAAGGTACTCATATCAAAATGCTCCCCAATGAGGTATTTGACTTGTTTAATCTCCGTTATTTGGGTCTTAGAGATACCAAGATCGAAAGCATGCCTGCAGCAGTGGGGAGGTTACAAAATTTACAAGTCTTGGATGCTTATGATTCTAAACTGACGTACTTGCCAAATAGTGTTGTAAAACTTCAAAAGTTGAGATACCTCTATGCTGGTAATTGGAAGGACTCCATACGTGGAGTCAAGGTGCCTAAGGGCATGCAGCACTTGGCAGGACTGCATGCTCTTCAGTCCGTCAAAGCCACTCCAGAGTTTCTGCATGAAGCTGCAGCTTTGACAGAGCTAAGAACATTCGATGTGTGCAACGTTCAGAGTGAACACTCTGCTGACTTGAGCAATGCTATCACCAAAATGAGTCATCTTGTTCATCTCGAAATTGATGCTGCAGCTGAGAATGAGGTGTTGCGGCTGGAAGGGCTACATTTACCTCAGACCCTTTCTTGGCTTGCTTTACGAGGGCAGCTAGAAAAAACATGGATGCCCCAGCTTTTCTCTTCTTTGTCACACCTTAATAGCCTCACTCGGTTGCAACTGGAATTCTCCAATATTGATGAGGAAGGCTCAGCTCGGATGCCCCAGCTTTCCTGTCCGCACGTGTTACATGGTCTACGCTCTCTTCTGCTAAGAAAGGCTTTTGAAGGGAAGCGGTTGGAATTTTACGCAGGGTCGTTTCCAGAACTTCGGCATCGAGTTATGGGGCGCAGCACAGCTCAGCCAAGTTAGAATAGAGAAGGGCGCGATGCAAAACCTCATCGAGCTATGGTTCGCACACTGTCCTGAGCTAAAGTTTCTTCCTGATGGCATCGAACACCTTGCAGGCCTTGAGAAATTGTTCCTGATAGAGACGTCAGAAGAGCTGATAGAAAAGCTCCGGCAGGAGAGAGATTCAGATGCATGCAGCAAGGATTTAATGAAGATTAGCCACATAAGAATGGTTGGAGTTCAGCTGGGGCAGAAAGGACTATGTGAACGGATCAG
>lr42-TA1605
GCTGTTGTCGGGCAGCTGGTGATGACGCTCGGCAGGGCGCTAGCGAAAGAGGCGGCGACCTACGGCGGGGCGCTGCTGTGCAAGGAAGCTGCGGCCCTGAGGGGTCTCTTCGCCAAGATCCGCCAGTCCAAGGTGGAGCTGGAGAGCATGCAAGCCTACCTGCAGGAGGCAGAGCGGTTCAAGGACACCGACAAGACCACCGCCATCTTCGTCAGCGAGATCAGGCGGCTGGCCTTCCAAATCGAGGACGTCGTCGATGAGTTCACCTACAAGCTGGAGGACTCCAAGCACGGAGGGTTTGCCGGCAAGATGAAGAAGCGGCTCAAGCATATCAAGACCTGGCGCCGCCTAGCAAACACACTCCAAGAAATCGAAGCCCAGCTGCAGGATGCCAACCGGAGGCGAAGAGATTATGCAGTCACCAGCACATCTGCTTCTGCTGTCAGGTTGACTAATCAAGGTCAAGCTTTGCACTTCACCAGGGACGAGGACCTTGTGGGGATCGAGGAGAACAAAGAGAGGTTGATACGGTGGCTGACTAGAGGTGGTGATGATCTGGAGCGGAGCAGCAACAAAGTCACCATGGTGTGGGGAATGCCTGGTGTTGGTAAAACCACTCTTGTTGATCATGTGTACAACACCGTGAAGGAGAATTTCGACGCTGCGGCGTGGGTAACTGTGTCGGAGAGTTGCCGTATTGAGGATCTGCTGAAGAAGATTGCTGCCCAGTTCAGCATCACAGTCGATGTCGCGAACATTGAGATGAGAGGCCTGGCAAAGTCCATCCACAACTACCTTCAAGGTAAAAGGTACATCTTGGTCCTGGATGATGTTTGGGCTGAGCACTTGTGGTCGGACATAAGGGATGTCTTCCCAACATCTAACTCTACCGGCCGAGTAGTTATGACATCAAGAAAGGAGACAGTGTTGGCAACTAGGGAGTCTGCATATGAAATTCACTTGAAACCACTACAAGCACATCACTCCTGGGTGTTGTTTTGCAAAGGAGCCTTTGAGGATGCTGATGACAAAGAGTGCCCGTTGGAGTTGCAGAAATTGGCTTGGAAGTTCATAGCGAAGTGTCAAGGTTTGCCTATTGCTATTACATGCATTGGCCGCCTACTCTCCCGGAAACTCCCAACTTCCGCTGAATGGGAGGATGTGTACAGGGGTTTGGATTCACAGTTGGTGAAAGATGCGATCCCTGATGCTCATTTGATCCTAAAGGTCAGCTTGGAGGACCTTCCGTTTGATTTGAAGAATTGTTTCCTACACTGTGCATTGTCCCCAGAAGATTATATATTAAAGAGGAGGAAGACAATGAGACAGTGGATCACAGCAGGGTTTATCACGGAAAAAGATGAGAGCAAAACATTGGAGGAAGTGGCAGAGGGATATTTGGCCGAGCTTGTGAACCGAAGCCTACTGCAGGTAGTGAAAAGGAATTTTGCCGGACGACTGAAACAATGTCGGATGCATGATGTCATCCGGCTTCTTGCCCTCAACAAAGCCAAGGAGGAATGCTTTGGTAATGTTTATAATGGCTCTGGTGGTACTGGGGTATTCTCTATAGAGGGTGCACGTCGCATATCAGTCCTGGGAGGAAACATTGAACAACTGAGCCTATCTGGTGCAACACAGCTTCGTGCACTCCATGTTTTCGAGAGCTATATTGATATTGATTTGCTGAAGCCGATCCTAACATCTTCGAGTTTGCTTTCGACATTGGATCTGCAAGGTACTCATATCAAAATGCTCCCCAATGAGGTATTTGACTTGTTTAATCTCCGTTATTTGGGTCTTAGAGATACCAAGATCGAAAGCATGCCTGCAGCAGTGGGGAGGTTACAAAATTTACAAGTCTTGGATGCTTATCATTCTAAACTGACGTACTTGCCAAATAGTGTTGTAAAACTTCAAAAGTTGAGATACCTCTATGCTGGTACTTGGAAGGACTCCATACGTGGAGTCAAGGTGCCTAAGGGCATGCAGCACTTGGCAGGACTGCATGCTCTTCAGTCCGTCAGAGCCACTCCAGAGTTTCTGCATGAAGCTGCAGCTTTGACAGAGCTAAGAACATTCGATGTGTGCAACGTTCAGAATGAACACTCTGCTTACTTGAGCAATGCTATCACCAAAATGAGTCATCTTGTTCATCTCGAAATTGATGCTGCAGCTGAGAATGAGGTGTTGCGGCTGGAAGGGCTACATTTACCTCAGACCCTTTCTTGGCTTGCTTTACGAGGGAAGCTGGAAAAAACATCGATGCCTCAGCTCTTCTCTTCTTTGTCACACCTTAATAGCCTCACTCAGTTGCAACTGGAATTCTCCAATATTGATGAGGAAGCCTTTTCCTGTCTGCACGTGTTACATGGTCTACGCTCTCTTCTGCTAAGAAAGGCTTTTGAAGGGAAGCGGTTGGATTTTTATACAGGGTCGTTTCCAAAACTTAGTCAGCTGTGGATGTATGGCGCAGCACAGCTCAGCCAAGTTGGAATAGAGAAGGGTGCAATGCAAAACCTCGTTGAGCTACTGTTCGCAGACTGTCCCGAGCTACAGTTTCTTCCTGATGGCATCGAACACCTTGCAGGCCTTGAGAAATTAGGTCTGGTAGACACTTCAGAAGAGCTGATAGAGAAGCTCCGGCAGGACAGAGATTCAGATGCATGCAGCAAGGATTTAATGAAGATTAGCCACATAAGAATGGTTGGAGTTCAGCTGAGGCAGAAAGGACTATGTGAACGGATCAGGTGA
>lr42-TA1665
GCTGTTGTCGGGCAGCTGGTGGTGACGCTCGGTGGGGCACTGGCGAAAGAGGCGGCGACCTACGGCGGGGCACTGCTGTGCAAGGAAGCTGCGGCCCTGAGGGGTCCCTTCGCCAAGATCCGCCAGTCCAAGGCTCAGCTGGAGAGCATGCAAGCCTACCTGCAGGAGGCAGAGCGGTTCAAGGACACCGACAAGACCACCGCTATCTTCGTCGGCAAGGTCAGGGGCCTCGCCTTCCAGATCGAGGACGTCGTCGACGAGTTCACCTACAAGCTGGAGGACTGCAAGCACGGAGGGTTCGGCGGCAAGATGAAGAAGCGGCTCAAGCATATCAAGACCTAGCGCCGCCTGGCAGCCAAGCTCCAAGAAATCGAAGCCCAGCTGCAGGATGCTAACCGGAGGAAGAGGGATTACGCCGACACCGGCAGATCTGCTTCTGCTGCCAGATCGACAAATCAAGGTCAAGCTTTGCACTTCACCGGGGACGAGGACCTTGTGGGGATCGAGGAGAACAAAGAGAGGTTGATACGGTGGCTGATCGGCGGTGGTGATGGTCTGGAGCAGAGCAGTAGCAAAGTCACCATGGTGTGGGGGATGCCTGGTGTTGGTAAAACCACTCTTGTTGATCATGTGTACAACACCGTGAAGGAGAATTTCGACGCTGCGGCGTGGGTAACTGTGTCGGAGAGTTACCGTATTGAGGATCTGCTGAAGAAGATGCTGCCCAGTTCAGCATCACAGTCGATGTCGCGAACATTGAGATGAGAGGCCTGGCAAAGTCCATCCACAACTACCTTCAAGGTAAAAGGTACATCTTGGTCCTGGATGATGTTTGGGCTGAGCACTTGTGGTCGGACATAAGGGATGTCTTCCCAACATCTAACTCTACCGGCCGAGTAGTTATGACATCAAGAAAGGAGACAGTGTTGGCAACTAGGGAGTCTGCATATGAAATCCACTTGAAACCACTACAAGCACATCACTCCTGGGTGTTGTTTTGCAAAGGAGCCTTTGAGGATGCTGATGACAAAGAGTGGCCGTTGGAGTTGCAGAAATTGGCTTGGAAGTTCATAGCGAAGTGTCAAGGTTTGCCTATTGCTATTACATGCATTGGCCGCCTACTCTCCCGGAAACTCCCAACTTCCGCTGAATGGGAGGATGTGTACAGGGGTTTGGATTCACAGTTGGTGAAAGATGTGATCCCTGATGCTCATTTGATCCTAAAGGTCAGCTTGGAGGACCTTCCGTTTGATTTGAAGAATTGTTTCCTACACTGTGCATTGTCCCCAGAAGATTATATATTAAAGAGGAGGAAGACAATGAGACAGTGGATCACAGCAGGGTTTATCACGGAAACAGATGAGAGCAAAACATTGGAGGAAGTGGCAGAGGGATACTTGGTTGAGCTTGTGAACCGAAGCCTATTACAGGTAGTGGAAAGGAATTATGCCGGACGACTGAAAGAATGTCGGATGCATGATGTCATCCGGCTTCTTGCCCTCAACAAAGCCAAGGAGGAATGCTTTGGTAATGTTTATAATGGCTCTGGTGGTACTGGGGTATTCTCTATAGAGGGTGCACGTCGCATATCAGTCCTGGGAGGAAACATTGAACAACTGAGCCTATCTGGTGCAACACAGCTTCGTGCACTCCATGTTTTCGAGAGATATATTGATATTGATTTGCTGAAGCCGATCCTAACATCTTCGAGTTTGCTTTCGACATTGGATCTGCAAGGTACTCATATCAAAATGCTCCCCAATGAGGTATTTGACTTGTTTAATCTCCGTTATTTGGGTCTTAGAGATACCAAGATCAAAAGCATGCCTGCAGCAGTGGGGAGGTTACAAAATTTACAAGTCTTGGATGCTTATGATTCTAAACTGACGTACTTGCCAAATAGTGTTGTAAAACTTCAAAAGTTGAGATACCTCTATGCTGGTACTTGGAAGGACTCCAAACGTGGAGTCAAGGTGCCTAAGGGCATGCAGCACTTGGCAGGACTGCATGCTCTTCAGTCCGTCAAAGCCACTCCAGAGTTTCTGCATGAAGCTGCAGCTTTGACAGAGCTAAGAACATTCGATGTGTGCAACGTTCAGAGTGAACACTCTGCTTACTTGAGCAATGCTATCACCAAAATGAGTCATCTTGTTCATCTCGAAATTGATGCTGCAGCTGAGAATGAGGTGTTGCGGCTGGAAGGGCTACATTTACCTCAGACCCTTTCTTGGCCTGCTTTACGAGGGAGGCTAGAAAAAACATGGATGCCTCAGCTTTTCTCCTCTTGGTCACACCTTAAAAGCCTCACTCGGTTGTACCTGGCATTCTCCAATATTGATGAGGAAGCCTTTTCCTGTCTGCACGTGTTACATGATCTACGCTTTCTTCTGCTAAGGGAGGCTTTTGAAGGGACGAGGATGGAATTTCACGCAGGGTCATTTCCAAAACTTCGGCATCTACAGATATGGGGCGCAGCACAGCTCAGCCAAGTTGGAATAGAGGAGGGCGCGATGCAAGAACTTGTCGAGCTGTGGTTCAGAGACTGTCCCGAGCTACAGTTTCTTCCTGATGGCATCGAACACCTTGCAGGCCTTGAGGAATTAGGTCTGATAGACACGTCAGAAGAGCTGATAGAGAAGCTCCGGCAGGACAGAGATTCAGATGCATGCAGCAAGGATTTAATGAAGATTAGCCACATAAGAATGGTTGGAGTTCAGCTGAGGCAGAAAGGACTATGTGAACGGATCAGGTGA
>lr42-TA2468
GCTGTTGTCGGGCAGCTGGTGGTCACGCTTGGGGAGGCGCTGGCCAAAGAGGCGGCCACCTACGGCGGAGCGCTGCTGTGCAAGGAAGCCGCAGCCCTGAGGGGACTCTTCGGCAAGATACGCCAGTCCAAGGCGGAGCTGGAGAGCATGCAGGCCTACCTGCAGGAGGCGGAGCGGTTCAAGGACACCGATAAGACCACCGCCATTTTTGTCGGCGAGATCAGGGGCCTCGCCTTCCGGATCGAGGACGTCGTCGACGAGTTCACCTACAAGCTGGAGGACTCCAAGCACGGAGGGTTCGCTGGCAAGATGAAGAAGCGGCTCAAGCATATCAAGACCTGGCGGCACCTGGCAGCCAAGCTCCAAGAAATCGAAGGCCAGCTGCAGGATGCCAACCGGAGGAAGAGAGATTATGCTGTCACCGGCATATCTGCATATTTTGCCAGATCGACGAATCTAGGTCAAGCTCCGCACTTCACCAGGGATGAGGACCTTGTGGGGATCGAAGAGCACAAGGAGAGGTTGATACGGTGGCTGACCGGCGGTGGTGATGCACAGGAGCAGAGCTTCAGCAAAGTCACCCTGGTGTGGGGGATGCCTGGTGTTGGTAAAACCACTCTGGTTGATCATGTGTACAACACTGTGAAAGTGGATTTCGATGCCGCGGCATGGGTAACTGTGTCAGAAAGTTACAGTATTGAGGATCTGCTGAAGAAGATTGCAGGCCAATTCGGCATCGTAATCGACGTCGCCAACATTGAGATGCGAATCCTAGCAAAGTCCATTCACAACTACCTTCAAGGTAAAAGGTACATCTTGGTCTTGGATGATGTTTGGGCTGAGCGCTTGTGGTCGGAGATAAGAAATGTCTTCCCAACATCTAACTGTATCGGCCGATTTGTTATCACATCAAGAAAGCAGGCAGTGTTGACAACTAGGGAGTTTTCATATGCATTTCACTTGGAACCATTACAAGAGCATCACTCATGGCTGCTATTTTGCAAAGGAGCCTTTGGGGATGCTGATGACAAAGAGTGCCCGTTGGAGTTGCAGAAATTGGCTTGGAAGTTCATAGCGAAGTGTCAAGGTTTGCCTATTGCTATTACATGCATTGGCCGCCTACTCTCCCGGAAACTCCCAACTTCCGCTGAATGGGAGGATGTGTACAGGGGTTTGGATTCACAGTTGGTGAAAGATGTGATCCCTGATGCTCATTTGATCCTAAAGGTCAGCTTGGAGGACCTTCCGTTTGATTTGAAGAATTGTTTCCTACACTGTGCATTGTCCCCAGAAGATTATATATTAAAGAGGAGGAAGACAATGAGACAGTGGATAACAGCAGGGTTTATCACGGAAAAAGATGAGAGCAAAACATTGGAGGAAGTGGCAGAGGGATATTTGGCCAAGCTTGTGAACCGAAGCCTACTGCAGGTAGTGGAAAGGAATTTTGCCGGACAACTGAAAGAATGTCGGATGCACGATGTCATACGCCTTCTTGCCCTCAACAAAGCCAAGGAGGAATGCTTTGGTAATGTTTATAATGGCTCTAGTGGTACTGGGGTATTCTCTATAGAGGGTGCACGTCGCATATCAGTCCTGGGAGGAAACATTGAACAACTGAGCCTATCTGGTGCAACACAGCTTCGTGCACTCCATGTTTTCGAGAGCTATATTGATATTGATTTGCTGAAGCCGATCCTAACATCTTCGAGTTTGCTTTCGACATTGGATCTGCAAGGTACTCATATCAAAATGCTCCCCAATGAGGTATTTGACTTGTTTAATCTCCGTTATTTGGGTCTTAGAGATACCAAGATCGAAAGCATGCCTGCAGCAGTGGGGAGGTTACAAAATTTACAAGTCTTGGATGCTTATCATTCTAAACTGACGTACTTGCCAAATAGTGTTGTAAAACTTCAAAAGTTGAGATACCTCTATGCTGGTACTTGGAAGGACTCCATACGTGGAGTCAAGGTGCCTAAGGGCATGCAGCACTTGGCAGGACTGCATGCTCTTCAGTCCGTCAGAGCCACTCCAGAGTTTCTGCATGAAGCTGCAGCTTTGACAGAGCTAAGAACATTCGATGTGTGCAACGTTCAGAGTGAACACTCTGCTTACTTGAGCAATGCTATCACCAAAATGAGTCATCTTGTTCATCTCGAAATTGATGCTGCAGCTGAGAATGAGGTGTTGCGGCTGGAAGGGCTACATTTACCTCAGACCCTTTCTTGGCTTGCTTTACGAGGGAAGCTGGAAAAAACATCGATGCCTCAGCTCTTCTCTTCCTGGTCACACCTTAATAGCCTCACTCGGTTGCAACTGGAATTCTCCAATATTGATGAGGAAGCCTTTTCCTATCTGCACGTGTTACATGGTCTACGCTCTCTTCTGCTAAGAAAGGCTTTTGAAGGGAAGCGGTTGGATTTTTATACAAGGTCGTTTCCAAAACTTAGTCAGCTGTGGATGTATGGCGCAGCACAGCTCAGCCAAGTTGGAATAGAGAAGGGTGCAATGCAAAACCTCGTTGAGCTACTGTTCGCAGACTGTCCCGAGCTACAGTTTCTTCCTGATGGCATCGAACACCTTGCAGGCCTTGAGAAATTAGGTCTGGTAGACACTTCAGAAGAGCTGATAGAGAAGCTCCGGCAGGACAGAGATTCAGATGCATGCAGCAAGGATTTAATGAAGATTAGCCACATAAGAATGGTTGGAGTTCAGCTGGGGCAGAAAGGACTATGTGAACGGATCAGGTGA
>lr42-TA2458
GCTGTTGTCGGGCAGCTGGTGGTCACGCTCGGGGAGGCGCTGGCCAAAGAGGCGGCCACCTACGGCGGAGCGCTGCTGTGCAAGGAAGCCGCAGCCCTGAGGGGACTCTTCGGCAAGATACGCCAGTCCAAGGCGGAGCTGGAGAGCATGCAGGCCTACCTGCAGGAGGCGGAGCGGTTCAAGGACACCGACAAGACCGCCGCCATTTTTGTCGGCGAGATCAGGGGCCTCGCCTTCCGGATCGAGGACGTCGTCGACGAGTTCACCTACAAGCTGGAGGACTCCAAGCACGGAGGGTTCGCTGGCAAGATGAAGAAGCGGCTCAAGCATATCAAGACCTGGCGGCACCTGGCAGCCAAGCTCCAAGAAATCGAAGGCCAGCTGCAGGATGCCAACCGGAGGAAGAGAGATTATGCTGTCACCGGCATATCTGCATATTTTGCCAGATCGACGAATCTAGGTCAAGCTCCGCACTTCACCAGGGATGAGGACCTTGTGGGGATCGAAGAGCACAAGGAGAGGTTGATACGGTGGCTGACCGGCGGTGGTGATGCACAGGAGCAGAGCTTCAGCAAAGTCACCCTGGTGTGGGGGATGCCTGGTGTTGGTAAAACCACTCTGGTTGATCATGTGTACAACACTGTGAAAGTGGATTTCGATGCCGCGGCATGGGTAACTGTGTCAGAAAGTTACAGTATTGAGGATCTGCTGAAGAAGATTGCAGGCCAATTCGGCATCGTAATCGACGTCGCCAACATTGAGATGCGAATCCTAGCAAAGTCCATTCACAACTACCTTCAAGGTAAAAGGTACATCTTGGTCTTGGATGATGTTTGGGCTGAGCGCTTGTGGTCGGAGATAAGAAATGTCTTCCCAACATCTAACTGTATCGGCCGATTTGTTATCACATCAAGAAAGCAGGCAGTGTTGACAACTAGGGAGTTTTCATATGCATTTCACTTGGAACCATTACAAGAGCATCACTCATGGCTGCTATTTTGCAAAGGAGCATTTGGGGATGCTGATGACAAAGAGTGCCCGTTGGAGTTGCAGAAATTGGCTTGGAAGTTCATAGCGAAGTGTCAAGGTTTGCCTATTGCTATTCCATGCATTGGCCGCCTACTCTCCCGGAAACTCCCAACTTCCGCTGAATGGGAGGATGTGTACAGGGGTTTGGATTCACAGTTGGTGAAAGATGTGATCCCTGATGCTCATTTGATCCTAAAGGTCAGCTTGGAGGACCTTCCGTTTGATTTGAAGAATTGTTTCCTACACTGTGCATTGTCCCCAGAAGATTATATATTAAAGAGGAGGAAGACAATGAGACAGTGGATAACAGCAGGGTTTATCACGGAAAAAGATGAGAGCAAAACATTGGAGGAAGTGGCAGAGGGATATTTGGCCGAGCTTGTGAACCGAAGCCTACTGCAGGTAGTGGAAAGGAATTTTGCCGGACAACTGAAAGAATGTCGGATGCACGATGTCATACGCCTTCTTGCCCTCAACAAAGCCAAGGAGGAATGCTTTGGTAATGTTTATAATGGCTCTGGTGGTACTGGGGTATTCTCTATAGAGGGTGCACGTCGCATATCAGTCCTGGGAGGAAACATTGAACAACTGAGCCTATCTGGTGCAACACAGCTTCGTGCACTCCATGTTTTCGAGAGCTATATTGATATTGATTTGCTGAAGCCGATCCTAACATCTTCGAGTTTGCTTTCGACATTGGATCTGCAAGGTACTCATATCAAAATGCTCCCCAATGAGGTATTTGACTTGTTTAATCTCCGTTATTTGGGTCTTAGAGATACCAAGATCGAAAGCATGCCTGCAGCAGTGGGGAGGTTACAAAATTTACAAGTCTTGGATGCTTATGATTCTAAACTGACGTACTTGCCAAATAGTGTTGTAAAACTTCAAAAGTTGAGATACCTCTATGCTGGTAATTGGAAGGACTCCATACGTGGAGTCAAGGTGCCTAAGGGCATGCAGCACTTGGCAGGACTGCATGCTCTTCAGTCCGTCAAAGCCACTCCAGAGTTTCTGCATGAAGCTGCAGCTTTGACAGAGCTAAGAACATTCGATGTGTGCAACGTTCAGAGTGAACACTCTGCTGACTTGAGCAATGCTATCACCAAAATGAGTCATCTTGTTCATCTCGAAATTGATGCTGCAGCTGAGAATGAGGTGTTGCGGCTGGAAGGGCTACATTTACCTCAGACCCTTTCTTGGCTTGCTTTACGAGGGCAGCTAGAAAAAACATGGATGCCCCAGCTTTTCTCTTCTTTGTCACACCTTAATAGCCTCACTCGGTTGCAACTGGAATTCTCCAATATTGATGAGGAAGGCTCAGCTCGGATGCCCCAGCTTTCCTGTCCGCACGTGTTACATGGTCTACGCTCTCTTCTGCTAAGAAAGGCTTTTGAAGGGAAGCGGTTGGAATTTTACGCAGGGTCGTTTCCAGAACTTCGGCATCGAGTTATGGGGCGCAGCACAGCTCAGCCAAGTTAGAATAGAGAAGGGCGCGATGCAAAACCTCATCGAGCTATGGTTCGCACACTGTCCTGAGCTAAAGTTTCTTCCTGATGGCATCGAACACCTTGCAGGCCTTGAGAAATTGTTCCTGATAGAGACGTCAGAAGAGCTGATAGAAAAGCTCCGGCAGGAGAGAGATTCAGATGCATGCAGCAAGGATTTAATGAAGATTAGCCACATAAGAATGGTTGGAGTTCAGCTGGGGCAGAAAGGACTATGTGAACGGATCAG
>lr42-TA2485
GCTGTTGTCGGGCAGCTGGTGGTCACGCTCGGGGAGGCGCTGGCCAAAGAGGCGGCCACCTACGGCGGAGCGCTGCTGTGCAAGGAAGCCGCAGCCCTGAGGGGACTCTTCGGCAAGATACGCCAGTCCAAGGCGGAGCTGGAGAGCATGCAGGCCTACCTGCAGGAGGCGGAGCGGTTCAAGGACACCGACAAGACCGCCGCCATTTTTGTCGGCGAGATCAGGGGCCTCGCCTTCCGGATCGAGGACGTCGTCGACGAGTTCACCTACAAGCTGGAGGACTCCAAGCACGGAGGGTTCGCTGGCAAGATGAAGAAGCGGCTCAAGCATATCAAGACCTGGCGGCACCTGGCAGCCAAGCTCCAAGAAATCGAAGGCCAGCTGCAGGATGCCAACCGGAGGAAGAGAGATTATGCTGTCACCGGCATATCTGCATATTTTGCCAGATCGACGAATCTAGGTCAAGCTCCGCACTTCACCAGGGATGAGGACCTTGTGGGGATCGAAGAGCACAAGGAGAGGTTGATACGGTGGCTGACCGGCGGTGGTGATGCACAGGAGCAGAGCTTCAGCAAAGTCACCCTGGTGTGGGGGATGCCTGGTGTTGGTAAAACCACTCTGGTTGATCATGTGTACAACACTGTGAAAGTGGATTTCGATGCCGCGGCATGGGTAACTGTGTCAGAAAGTTACAGTATTGAGGATCTGCTGAAGAAGATTGCAGGCCAATTCGGCATCGTAATCGACGTCGCCAACATTGAGATGCGAATCCTAGCAAAGTCCATTCACAACTACCTTCAAGGTAAAAGGTACATCTTGGTCTTGGATGATGTTTGGGCTGAGCGCTTGTGGTCGGAGATAAGAAATGTCTTCCCAACATCTAACTGTATCGGCCGATTTGTTATCACATCAAGAAAGCAGGCAGTGTTGACAACTAGGGAGTTTTCATATGCATTTCACTTGGAACCATTACAAGAGCATCACTCATGGCTGCTATTTTGCAAAGGAGCATTTGGGGATGCTGATGACAAAGAGTGCCCGTTGGAGTTGCAGAAATTGGCTTGGAAGTTCATAGCGAAGTGTCAAGGTTTGCCTATTGCTATTCCATGCATTGGCCGCCTACTCTCCCGGAAACTCCCAACTTCCGCTGAATGGGAGGATGTGTACAGGGGTTTGGATTCACAGTTGGTGAAAGATGTGATCCCTGATGCTCATTTGATCCTAAAGGTCAGCTTGGAGGACCTTCCGTTTGATTTGAAGAATTGTTTCCTACACTGTGCATTGTCCCCAGAAGATTATATATTAAAGAGGAGGAAGACAATGAGACAGTGGATAACAGCAGGGTTTATCACGGAAAAAGATGAGAGCAAAACATTGGAGGAAGTGGCAGAGGGATATTTGGCCGAGCTTGTGAACCGAAGCCTACTGCAGGTAGTGGAAAGGAATTTTGCCGGACAACTGAAAGAATGTCGGATGCACGATGTCATACGCCTTCTTGCCCTCAACAAAGCCAAGGAGGAATGCTTTGGTAATGTTTATAATGGCTCTGGTGGTACTGGGGTATTCTCTATAGAGGGTGCACGTCGCATATCAGTCCTGGGAGGAAACATTGAACAACTGAGCCTATCTGGTGCAACACAGCTTCGTGCACTCCATGTTTTCGAGAGCTATATTGATATTGATTTGCTGAAGCCGATCCTAACATCTTCGAGTTTGCTTTCGACATTGGATCTGCAAGGTACTCATATCAAAATGCTCCCCAATGAGGTATTTGACTTGTTTAATCTCCGTTATTTGGGTCTTAGAGATACCAAGATCGAAAGCATGCCTGCAGCAGTGGGGAGGTTACAAAATTTACAAGTCTTGGATGCTTATGATTCTAAACTGACGTACTTGCCAAATAGTGTTGTAAAACTTCAAAAGTTGAGATACCTCTATGCTGGTAATTGGAAGGACTCCATACGTGGAGTCAAGGTGCCTAAGGGCATGCAGCACTTGGCAGGACTGCATGCTCTTCAGTCCGTCAAAGCCACTCCAGAGTTTCTGCATGAAGCTGCAGCTTTGACAGAGCTAAGAACATTCGATGTGTGCAACGTTCAGAGTGAACACTCTGCTGACTTGAGCAATGCTATCACCAAAATGAGTCATCTTGTTCATCTCGAAATTGATGCTGCAGCTGAGAATGAGGTGTTGCGGCTGGAAGGGCTACATTTACCTCAGACCCTTTCTTGGCTTGCTTTACGAGGGCAGCTAGAAAAAACATGGATGCCCCAGCTTTTCTCTTCTTTGTCACACCTTAATAGCCTCACTCGGTTGCAACTGGAATTCTCCAATATTGATGAGGAAGGCTCAGCTCGGATGCCCCAGCTTTCCTGTCCGCACGTGTTACATGGTCTACGCTCTCTTCTGCTAAGAAAGGCTTTTGAAGGGAAGCGGTTGGAATTTTACGCAGGGTCGTTTCCAGAACTTCGGCATCGAGTTATGGGGCGCAGCACAGCTCAGCCAAGTTAGAATAGAGAAGGGCGCGATGCAAAACCTCATCGAGCTATGGTTCGCACACTGTCCTGAGCTAAAGTTTCTTCCTGATGGCATCGAACACCTTGCAGGCCTTGAGAAATTGTTCCTGATAGAGACGTCAGAAGAGCTGATAGAAAAGCTCCGGCAGGAGAGAGATTCAGATGCATGCAGCAAGGATTTAATGAAGATTAGCCACATAAGAATGGTTGGAGTTCAGCTGGGGCAGAAAGGACTATGTGAACGGATCAGGTGA
>lr42-TA2536
AGGCGGCAACCTATGGTGGGGCGCTGCTGTGCAAGGAAGCCGCCGCCTGAGGGGACTCTTCGGCAAGATACGCCGGTCCAAGGCGGAGCTGGAGATCATTCAGGCCTACCTGCAGGAGGCGGAGCGGTTCAAGGACACCGACAAGACCACCGCTATCTTCGTCGGCAAGGTCAGGGGCCTCGCCTTCCAGATCGAGGACGTCGTCGACGAGTTCACCTACAAGCTGGAGGACTGCAAGCACGGAGGGTTCGGCGGCAAGATGAAGAAGCGGCTCAAGCATATCAAGACCTGGCGCCGCCTGGCAGCCAAGCTCCAAGAAATCGAAGCCCAGCTGCAGGATGCCAACCGGAGGAAGAGGGATTACGCCGTCACCGGCAGATCTGCTTCTGCTGCCAGATCGACAAATCAAGGTCAAGCTTTGCACTTCACCAGGGACGAGGACCTTGTGGGGATCGAGGAGAACAAAGAGAGGTTGTGATGATCTGGAGCGGAGCAGCAACAAAGTCACCATGGTGTGGGGAATGCCTGGTGTTGGTAAAACCACTCTGGTTGATCATGTGTACAACACCATAAAAGAGGATTTCGATGCTACAGCATGGGTAACTGTGTCGGAGAGTTACCGTATTCAGGATCTGCTGAAGAAGATTGCCGCCCAGTTCAGCGTCGTAGTCGATGTCGACAACATTCAGCCGAGAGGCCTAGCAAACTCCATACGCAACTACCTTCAAGATAAAAAGTACATCTTGGTCCTGGATGATGTTTGGGATGAGCGCTTGTGGTCGAAGATAAGGTATGTCTTCCCAACATCTAATTGTACCGGAGGAGTTGTTATCACATCAAGAAAGCAGGCAGTGTTGGCGGCTACGGAGTCTTCATCTGCAATTCACTTGGAACCGCTACAAGAGCATCACTCGTGGCTGCTATTTTGCAAAGGAGCCTTTGAGGATGCTGATGACAAAGAGTGCCCGTTGGAGTTGCAGAAATTGGCTTGGAAGTTCATAGCAAAGTGTCAAGGTTTGCCTATTGCTATTACATGCATTGGCCGCCTACTGTCCCGGAAACTCCCAACTTCCGCTGAATGGGAGGATGTGTACAGGGGTTTGGATTCACAGTTGGTGAAAGATGTGATCCCTGATGCTCATTTGATCCTAAAGGTCAGCTTGGAGGACCTTCCGTTTGATTTGAAGAATTGTTTCCTACACTGTGCATTGTCCCCAGAAGATTATATATTAAAGAGGAGGAAGACAATGAGACAATGGATCACAGCAGGGTTTATCACGGAAACAGATGAGAGCAAAACATTGGAGGAAGTGGCAGAGGGATACTTGGTTGAGCTTGTGAACCGAAGCCTATTACAGGTAGTGGAAAGGAATTATGCCGGAAGACTGAAAGAATGTCGGATGCACGATGTCATACGCCTTCTTGCCCTCAACAAAGCCAAGGAGGAATGCTTTGGTAATGTTTATAATGGCTCTGGTGGTACTGGGGTATTCTCTATAGAGGGTGCACGTCGCATATCAGTCCTGGGAGGAAACATTGAACAACTGAGCCTATCTGGTGCAACACAGCTTCGTGCACTCCATGTTTTCGAGAGCTATATTGATATTGATTTGCTGAAGCCGATCCTAACATCTTCGAGTTTGCTTTCGACATTGGATCTGCAAGGTACTCATATCAAAATGCTCCCCAATGAGGTATTTGACTTGTTTAATCTCCGTTATTTGGGTCTTAGAGATACCAAGATCGAAAGCATGCCTGCAGCAGTGGGGAGGTTACAAAATTTACAAGTCTTGGATGCTTATGATTCTAAACTGACGTACTTGCCAAATAGTGTTGTAAAACTTCAAAAGTTGAGATACCTCTATGCTGGTACTTGGAAGGACTCCATACGTGGAGTCAAGGTGCCTAAGGGCATGCAGCACTTGGCAGGACTGCATGCTCTTCAGTCCGTCAAAGCCACTCCAGAGTTTCTGCATGAAGCTGCAGCTTTGACAGAGCTAAGAACATTCGATGTGTGCAACGTTCAGAGTGAACACTCTGCTTACTTGAGCAATGCTATCACCAAAATGAGTCATCTTGTTCATCTCGAAATTGATGCTGCAGCTGAGAATGAGGTGTTGCGGCTGGAAGGGCTACATTTGCCTCAGACCCTTTCTTGGCTTGCTTTACGAGGGCAGCTGGAAAAAACATCGATGCCTCAGCTCTTCTCTTCCTGGTCACACCTTAATAGCCTCACTCGGTTGCAGCTGGTATTCTCCAATATTGATGAGGAAACCCTTTCCTGTCTACACATGTTACATGGCCTACGCTCTCTTATGCTAAGAAAGGCTTTTGAAGGGAAGAGGTTGGAATTTTACGCAGGGTCGTTTCCAGAACTTCGGCATCTAGAGATATGGGGCGCAGCACAGCTCAGCCAAGTTAGAATAGAGAAGGGCGCGATGCAAAACCTCATCGAGCTATGGTTCGCACACTGTCCTGACCTAAGGTTTCTTCCTGATGGCATCGAACACCTTGCAGGCCTTGAGAAATTAGGTCTGATAGACACTTCAGAAGAGCTGATAGAGAAGCTCCGGCAGGACAGAGATTCAGATGCATGCAGCAAGGATTTAATGAAGATTAGCCACATAAGAATGGTTGGAGTTCAGCTGGGGCAGAAAGGACTATGTGAACGGATCAGGTGA
