# Supplementary material for: Cloning of the broadly effective wheat leaf rust resistance gene Lr42 transferred from Aegilops tauschii
Source: Nat Commun. 2022 Jun 1;13:3044. doi: 10.1038/s41467-022-30784-9 (PMC9160033; doi:10.1038/s41467-022-30784-9)
Supplement: Supplementary file 13 — Source Data [file 41467_2022_30784_MOESM13_ESM.zip › 08_SourceData/SourceData9_Figure5a.newick]

(Chr4D_2707574-2710354_Ref_:0.103944,((((lr42-TA1651:4.3400000000000383E-4,lr42-TA2468:0.0010690000000000005):0.010053000000000006[100.0],(lr42-TA10132_Ref_:1.300000000000051E-4,lr42-TA2485:1.9399999999999973E-4,(lr42-TA2376:0.0,lr42-TA2458:7.500000000000562E-5):4.3999999999999595E-4[79.0]):0.008256[100.0]):0.020772999999999993[100.0],(lr42-TA2536:0.025747999999999993,(Lr42-TA2450_Resistant_:0.018469,((lr42-TA1665:1.4000000000000123E-5,lr42-TA1667:1.8000000000004124E-5):0.020597000000000004[100.0],(lr42-TA1605:0.020622,lr42-TA10179:0.013107999999999995):0.00136[53.0]):0.007343000000000002[87.0]):0.0034310000000000035[68.0]):0.003379[86.0]):0.05862[100.0],(Chr1D_8129363-8126586_Ref_:0.074201,Chr1D_7845412-7842623_Ref_:0.067649,(Chr1D_8078602-8076215_Ref_:0.091508,Chr1D_7854522-7851745_Ref_:0.077915):0.007516999999999996[52.0]):0.004513000000000003[56.00000000000001]):0.0[100.0])OROOT;
